# Supplementary material for: Development of microsatellite markers by transcriptome sequencing in two species of Amorphophallus (Araceae)
Source: BMC Genomics. 2013 Jul 19;14:490. doi: 10.1186/1471-2164-14-490 (PMC3737116; doi:10.1186/1471-2164-14-490)
Supplement: Additional file 1 — Primer sequences for SSR loci. SSR primes were designed using Primer 3.0. The sequence ID, Unigene Source, SSR type, SSR motif type, motif size, location of the SSR, location of both primers, primer sequences, length of primers, melting temperature, and amplicon product size are provided for each locus. [file 1471-2164-14-490-S1.xls]

## Sheet: primers
Additional file 1 Primer sequences for SSR loci
All-Unigene ID	Unigene Source	SSR type	SSR motif	size	start	end	FORWARD PRIMER1 (5'-3')	Tm(°C)	size	REVERSE PRIMER1 (5'-3')	Tm(°C)	size	PRODUCT size (bp)	Nr-annotation	Swissprot-annotation	COG-Function-Description	KO_definition
Unigene100008_All	A.bulbifer	p3	(GGC)5	15	384	398	GCTTCCCTCTCTCTCGCTCT	60.38	20	CTCGTTCCCCACCTCCAT	60.89	18	232	RecName: Full=Sulfated surface glycoprotein 185; Short=SSG 185; Flags: Precursor >gi|1405821|emb|CAA35953.1| SULFATED SURFACE GLYCOPROTEIN 185 [Volvox carteri]	Sulfated surface glycoprotein 185 OS=Volvox carteri PE=1 SV=1	Opacity protein and related surface antigens	--
Unigene100010_All	A.bulbifer	c	(AT)6(AC)6	24	397	420	GGCTGGGAGGCTTATGTGTA	60.096	20	TTTGGTCCTTGGATGAAAGC	60.051	20	186	--	--	--	--
Unigene100014_All	A.bulbifer	p2	(CT)8	16	204	219	TAGCCACCAATCCCCTGTTA	60.323	20	AAAAAGGAAAATCAAATGATAATGA	57.393	25	109	--	--	--	--
Unigene100049_All	A.bulbifer	p2	(TC)9	18	155	172	CTCTCCCTCGCTCTACCCTT	59.972	20	TACCAGAATCTGTGGCCCTC	60.073	20	210	--	--	--	--
Unigene100060_All	A.bulbifer	p2	(CT)6	12	312	323	CGCCGGATTAAATAAGCAGA	60.185	20	AGGGAGAGAGGGAGGGAGTT	60.579	20	114	cell wall glycoprotein GP2 precursor [Chlamydomonas reinhardtii] >gi|163913935|emb|CAM06928.2| cell wall glycoprotein GP2 [Chlamydomonas reinhardtii]	Sulfated surface glycoprotein 185 OS=Volvox carteri PE=1 SV=1	--	U11/U12 small nuclear ribonucleoprotein 65 kDa protein
Unigene100068_All	A.bulbifer	p3	(AAG)5	15	340	354	GTACCCTTCCTCCATCTCCC	59.755	20	CTGATGTTGCTGCTGGTTTC	59.445	20	259	Transcription factor IIIC, subunit 5 [Arabidopsis thaliana] >gi|332645018|gb|AEE78539.1| Transcription factor IIIC, subunit 5 [Arabidopsis thaliana]	General transcription factor 3C polypeptide 5 OS=Mus musculus GN=Gtf3c5 PE=2 SV=2	--	--
Unigene100069_All	A.bulbifer	p3	(AAG)5	15	194	208	GGGACGAAAGAGACCACAAA	60.088	20	CTGATGTTGCTGCTGGTTTC	59.445	20	219	Transcription factor IIIC, subunit 5 [Arabidopsis thaliana] >gi|332645018|gb|AEE78539.1| Transcription factor IIIC, subunit 5 [Arabidopsis thaliana]	--	--	--
Unigene100075_All	A.bulbifer	p2	(CA)6	12	211	222	AGGAGGAAGAAGAAGGCTGG	59.95	20	TTCTGCAAAAGCGGAGTCTT	60.132	20	243	Unknown protein [Oryza sativa] >gi|20042881|gb|AAM08709.1|AC116601_2 Unknown protein [Oryza sativa Japonica Group]	Formin-like protein 3 OS=Oryza sativa subsp. japonica GN=FH3 PE=2 SV=2	--	--
Unigene100092_All	A.bulbifer	p2	(GT)6	12	56	67	GCATGTGTGTGCACCTTTGT	60.649	20	TCTGCTCTGTCCCAGACCTT	59.986	20	261	--	--	--	--
Unigene100115_All	A.bulbifer	p2	(GA)8	16	443	458	ACCCCTATCGTTCCCTCTGT	59.817	20	GTGCGAGATCAATGGTGTTG	60.12	20	258	--	--	--	--
Unigene100122_All	A.bulbifer	p2	(GA)7	14	477	490	CCTTAAACCCCTCTCAACCC	59.799	20	CTGGAGCTAAGGTGCAGGTC	60.012	20	258	--	--	--	--
Unigene100125_All	A.bulbifer	p3	(TTC)5	15	344	358	CGTCCAAACGACGAGGTATT	59.993	20	GTGGGGGAAGAAGAGAGAGA	58.385	20	184	--	--	--	--
Unigene100130_All	A.bulbifer	p2	(TC)7	14	207	220	TGGGGAAGGAGACAAATCAG	60.042	20	CTTCACCACAGCACTTCCAA	59.873	20	251	--	--	--	--
Unigene100151_All	A.bulbifer	p3	(CTC)6	18	83	100	GGCCTCATGGAGCTAACACT	59.313	20	AAAGCCAACTCGGAGAGTGA	59.989	20	125	--	--	--	--
Unigene100210_All	A.bulbifer	p3	(GCC)5	15	76	90	GGCATTACGCCCTTACAATC	59.438	20	GTTTCGGCCAGCTCTTCTC	60.088	19	129	--	--	--	--
Unigene100218_All	A.bulbifer	p2	(CT)6	12	75	86	GGGGAACATTCCTTCCACTT	60.169	20	GGGGTGCAGAGAGAGAGAGA	59.663	20	118	--	--	--	--
Unigene100218_All	A.bulbifer	p2	(CT)7	14	109	122	GGGGAACATTCCTTCCACTT	60.169	20	AGAGAGATGGGGAGGGAGG	60.555	19	188	--	--	--	--
Unigene100235_All	A.bulbifer	p2	(CT)6	12	288	299	TACCAAGGTCATTGGCATCA	59.924	20	GAGAGAGTGTGAGTGGGGCT	59.43	20	255	RecName: Full=Proline-rich receptor-like protein kinase PERK2; AltName: Full=Proline-rich extensin-like receptor kinase 2; Short=AtPERK2; AltName: Full=Somatic embryogenesis receptor kinase-like protein	Proline-rich receptor-like protein kinase PERK2 OS=Arabidopsis thaliana GN=PERK2 PE=2 SV=3	ATPases involved in chromosome partitioning	--
Unigene10027_All	all	p3	(TGC)5	15	294	308	TCCTTTGTCCAAATGGTGGT	60.21	20	GAAGCCATGAAGAGGTTGGA	60.195	20	251	transparent testa 12 protein [Zea mays] >gi|195613776|gb|ACG28718.1| transparent testa 12 protein [Zea mays] >gi|195635587|gb|ACG37262.1| transparent testa 12 protein [Zea mays]	Protein TRANSPARENT TESTA 12 OS=Arabidopsis thaliana GN=TT12 PE=2 SV=1	Na+-driven multidrug efflux pump	--
Unigene100286_All	A.bulbifer	p2	(TG)6	12	28	39	CGGGGATGCACAGAGTCTAC	60.678	20	AGGTCCGTTAACATTCGCAA	60.502	20	130	--	--	--	--
Unigene100304_All	A.bulbifer	p2	(TC)6	12	150	161	CGATAGTGACGGGAAAAGGA	60.066	20	CCGTCATGAAATGTCTAAAGCA	60.131	22	101	--	--	--	--
Unigene10033_All	all	p2	(TC)8	16	322	337	TCGATCTATGCAATCCACCA	60.033	20	TTCCCGCTCTCTGTTCTTGT	59.989	20	204	PsaO [Wolffia arrhiza]	--	--	--
Unigene100377_All	A.bulbifer	p2	(AT)7	14	99	112	GCAAAAATCTCAAGATCCTTCAA	59.729	23	CCAAAGAGCACCGAGAAGAC	59.989	20	136	--	--	--	--
Unigene100532_All	A.bulbifer	p3	(CGC)5	15	83	97	AAAGCCATTTGTGTGCCTTC	60.118	20	GGAGTTGTGGGCGATTTAGA	60.074	20	121	extracellular matrix glycoprotein pherophorin-V32 [Volvox carteri f. nagariensis] >gi|300265098|gb|EFJ49291.1| extracellular matrix glycoprotein pherophorin-V32 [Volvox carteri f. nagariensis]	Formin-like protein 3 OS=Oryza sativa subsp. japonica GN=FH3 PE=2 SV=2	--	--
Unigene100532_All	A.bulbifer	p3	(CTC)5	15	178	192	TCTAAATCGCCCACAACTCC	60.074	20	CTCTACACCTTCTCCCCCG	59.658	19	125	extracellular matrix glycoprotein pherophorin-V32 [Volvox carteri f. nagariensis] >gi|300265098|gb|EFJ49291.1| extracellular matrix glycoprotein pherophorin-V32 [Volvox carteri f. nagariensis]	Formin-like protein 3 OS=Oryza sativa subsp. japonica GN=FH3 PE=2 SV=2	--	--
Unigene100538_All	A.bulbifer	p2	(TC)6	12	280	291	TTGACAATGGCGACAACAAT	59.972	20	GGGATGTGGCTGAGAGAGAG	59.945	20	187	--	--	--	--
Unigene100538_All	A.bulbifer	p2	(TC)7	14	376	389	TTGACAATGGCGACAACAAT	59.972	20	GGTAGCAGAGACTCGACCCA	60.408	20	213	--	--	--	--
Unigene100559_All	A.bulbifer	p3	(TGC)5	15	266	280	AGGAAGAAAGAAGGAACCGC	59.827	20	CTTTCTTGGCGCAGCAGTAG	61.222	20	264	--	--	--	--
Unigene100564_All	A.bulbifer	p3	(GCC)5	15	154	168	GTGGCATCTTCTCCCCCT	60.008	18	CCCTTCACCATCCACTCTGT	59.962	20	121	receptor protein kinase PERK1 [Zea mays]	Mucin-2 (Fragment) OS=Rattus norvegicus GN=Muc2 PE=1 SV=1	Molecular chaperone	--
Unigene100592_All	A.bulbifer	p3	(GCT)5	15	58	72	CTGCTGCTTCTTCCTCTGCT	60.035	20	CTCTCCTCTGCTGCTGCTTT	60.035	20	207	Os03g0311600 [Oryza sativa Japonica Group] >gi|108707789|gb|ABF95584.1| expressed protein [Oryza sativa Japonica Group] >gi|113548393|dbj|BAF11836.1| Os03g0311600 [Oryza sativa Japonica Group]	--	--	--
Unigene10061_All	all	p2	(AT)6	12	808	819	TTTGAGGTGCTGACGCTATG	60.011	20	CAAGACCCAAACAAAAGGGA	59.942	20	237	GPCR-type G protein 2 [Arabidopsis thaliana] >gi|332659972|gb|AEE85372.1| GPCR-type G protein 2 [Arabidopsis thaliana]	GPCR-type G protein 2 OS=Arabidopsis thaliana GN=GTG2 PE=1 SV=2	--	--
Unigene10064_All	all	p3	(AAG)5	15	77	91	TGTTTGACGCTGCCATTAAG	59.872	20	AGGAACAGGCAAAGCTGAAA	59.993	20	250	RAC-like G-protein Rac1 [Gossypium hirsutum]	Rac-like GTP-binding protein ARAC3 OS=Arabidopsis thaliana GN=ARAC3 PE=1 SV=1	--	Ras-related C3 botulinum toxin substrate 1
Unigene100746_All	A.bulbifer	p2	(GT)7	14	132	145	ATGTTAGGCCTGGGGATCAT	60.546	20	AGAGGGAGGAAGCAAGGAAG	59.95	20	256	--	--	--	--
Unigene100768_All	A.bulbifer	p3	(CTC)5	15	242	256	GTACGGAGAATGGGTTGGTG	60.232	20	TCCTCGGAGGTGAAGAAGAA	59.92	20	208	--	--	--	--
Unigene100777_All	A.bulbifer	p3	(GGT)5	15	70	84	AAGATGGGAGAGGGAGATGG	60.412	20	ATTCCCTTGTGTGAGCATCC	59.934	20	184	--	--	--	--
Unigene100870_All	A.bulbifer	p2	(TA)7	14	131	144	TTTGTCCGAGATGTGTGGAA	60.088	20	CTGGTTCCAGGCTCAGACTC	59.986	20	253	--	--	--	--
Unigene100902_All	A.bulbifer	p3	(CCT)5	15	184	198	CTCATGCGGTATGGCCTAGT	60.118	20	AGAACAGAGGTGGAGAGGGC	60.791	20	201	--	--	--	--
Unigene100971_All	A.bulbifer	p2	(AT)6	12	191	202	GCTGTGCTTGGAGCCTAAAC	60.022	20	AAGTTGAGCGAAGGTTTGGA	59.853	20	176	--	--	--	--
Unigene100988_All	A.bulbifer	p3	(AGA)5	15	50	64	GGCGTATGTTGCAGAAAGAA	58.92	20	TTTCGAGTGGATTCCTACGG	60.066	20	206	Os01g0771000 [Oryza sativa Japonica Group] >gi|113533912|dbj|BAF06295.1| Os01g0771000 [Oryza sativa Japonica Group]	Protein LURP-one-related 12 OS=Arabidopsis thaliana GN=At3g15810 PE=2 SV=1	--	--
Unigene101_All	all	p3	(CAT)8	24	538	561	AATTGGCAGGGAGAGTCCTT	60.074	20	GTGCCTCTGAATGGGATGAT	59.893	20	259	PREDICTED: similar to Pm27 [Vitis vinifera]	Phosphoribosylglycinamide formyltransferase, chloroplastic OS=Vigna unguiculata GN=PUR3 PE=2 SV=2	Folate-dependent phosphoribosylglycinamide formyltransferase PurN	phosphoribosylglycinamide formyltransferase [EC:2.1.2.2]
Unigene101_All	all	p3	(ATC)5	15	575	589	GCAGTCATGGCATCATCATC	60.047	20	TGGACAAGGAAGAGGTTTGC	60.232	20	105	PREDICTED: similar to Pm27 [Vitis vinifera]	Phosphoribosylglycinamide formyltransferase, chloroplastic OS=Vigna unguiculata GN=PUR3 PE=2 SV=2	Folate-dependent phosphoribosylglycinamide formyltransferase PurN	phosphoribosylglycinamide formyltransferase [EC:2.1.2.2]
Unigene101016_All	A.bulbifer	p2	(CT)7	14	56	69	CCCCTCACGCATTATCTCTC	59.653	20	GACGTCTAGGGCAGAACCAG	59.867	20	188	--	--	--	--
Unigene101080_All	A.bulbifer	p4	(TTCC)4	16	160	175	AGAATTGTTTGGTGAAGCCG	60.11	20	AGTGCAGCAACAACAACAGG	59.946	20	166	--	--	--	--
Unigene10110_All	all	p3	(TTC)7	21	593	613	GAACTTCCTCCTCAGCATCG	59.95	20	ACCAACACAAAGAAGCTGGC	60.299	20	248	ultraviolet-B-repressible protein [Gossypium hirsutum]	--	--	serine/arginine repetitive matrix protein 1
Unigene101115_All	A.bulbifer	p2	(AT)6	12	136	147	TTTTTCACCATCCCCATGTT	60.029	20	ACTCAAAAGGCTGTGGTTGG	60.149	20	226	Sorghum bicolor protein targeted either to mitochondria or chloroplast proteins T50848 [Saccharum hybrid cultivar R570]	--	--	--
Unigene101115_All	A.bulbifer	p5	(TATTT)4	20	150	169	TTTTTCACCATCCCCATGTT	60.029	20	ACTCAAAAGGCTGTGGTTGG	60.149	20	226	Sorghum bicolor protein targeted either to mitochondria or chloroplast proteins T50848 [Saccharum hybrid cultivar R570]	--	--	--
Unigene101145_All	A.bulbifer	p3	(TCT)5	15	76	90	ATGAAAAAGAGGGAATGGGG	60.124	20	ACCGAGTTACAGCACCAACA	59.213	20	114	Os01g0180000 [Oryza sativa Japonica Group] >gi|113531735|dbj|BAF04118.1| Os01g0180000 [Oryza sativa Japonica Group]	--	--	--
Unigene10123_All	all	p3	(CGC)5	15	538	552	ACGTCCCAGTACACCTCCAC	59.883	20	CGTCTCCATCGAGTGCTACA	60.008	20	186	Os01g0909400 [Oryza sativa Japonica Group] >gi|113534681|dbj|BAF07064.1| Os01g0909400 [Oryza sativa Japonica Group]	Serine/arginine repetitive matrix protein 2 OS=Homo sapiens GN=SRRM2 PE=1 SV=2	Predicted hydrolase of the metallo-beta-lactamase superfamily	--
Unigene101243_All	A.bulbifer	p3	(GAG)5	15	213	227	ATTCCTTCGTCGGACAACAC	59.973	20	TCTCCATCTCTTGTCGGGAG	60.34	20	271	--	--	--	--
Unigene101255_All	A.bulbifer	p2	(AT)8	16	192	207	AGGAACAACCCACACGTTTC	59.867	20	CGTTGCCACCGGTAATTAAG	60.368	20	171	--	--	--	--
Unigene101272_All	A.bulbifer	p2	(GA)7	14	86	99	TGCCTTCAAAACAAAGCTCA	59.585	20	ACGGAGATCACTTGTACCGC	60.142	20	200	chloroplast methionine sulfoxide reductase B2 precursor [Nicotiana tabacum]	Peptide methionine sulfoxide reductase B2, chloroplastic OS=Arabidopsis thaliana GN=MSRB2 PE=1 SV=1	Conserved domain frequently associated with peptide methionine sulfoxide reductase	[EC:1.8.4.-]
Unigene101274_All	A.bulbifer	p2	(GA)7	14	86	99	TGCCTTCAAAACAAAGCTCA	59.585	20	ACGGAGATCACTTGTACCGC	60.142	20	200	LOC100281999 [Zea mays] >gi|195618858|gb|ACG31259.1| peptide methionine sulfoxide reductase msrB [Zea mays]	Peptide methionine sulfoxide reductase B2, chloroplastic OS=Arabidopsis thaliana GN=MSRB2 PE=1 SV=1	Conserved domain frequently associated with peptide methionine sulfoxide reductase	[EC:1.8.4.-]
Unigene101281_All	A.bulbifer	p3	(ACC)5	15	383	397	GGCTAAACTGGGGTGATGAA	59.933	20	CGGGCTTACTGTTCTTGCTC	60.015	20	261	RecName: Full=Vegetative cell wall protein gp1; AltName: Full=Hydroxyproline-rich glycoprotein 1; Flags: Precursor >gi|12018147|gb|AAG45420.1|AF309494_1 vegetative cell wall protein gp1 [Chlamydomonas reinhardtii]	Vegetative cell wall protein gp1 OS=Chlamydomonas reinhardtii GN=GP1 PE=2 SV=1	--	--
Unigene10135_All	all	p4	(CTCC)4	16	173	188	CCAAATCCAAATCCAAATCG	60.124	20	GAGAAGGGACGAACAGCTTG	59.989	20	182	Os03g0123300 [Oryza sativa Japonica Group] >gi|113547275|dbj|BAF10718.1| Os03g0123300 [Oryza sativa Japonica Group]	Vegetative cell wall protein gp1 OS=Chlamydomonas reinhardtii GN=GP1 PE=2 SV=1	Translation initiation factor 2 (IF-2; GTPase)	cell division cycle 20-like protein 1, cofactor of APC complex
Unigene101350_All	A.bulbifer	p3	(GAG)5	15	402	416	GAGCACTCTGAACCTCTGGC	60.143	20	CTCAGGCTTTTGGTCCTCAG	59.982	20	191	endonuclease/exonuclease/phosphatase family protein [Arabidopsis lyrata subsp. lyrata] >gi|297317308|gb|EFH47730.1| endonuclease/exonuclease/phosphatase family protein [Arabidopsis lyrata subsp. lyrata]	Carbon catabolite repressor protein 4 homolog 6 OS=Arabidopsis thaliana GN=CCR4-6 PE=2 SV=2	mRNA deadenylase, exonuclease subunit and related nucleases	CCR4-NOT transcription complex subunit 6 [EC:3.1.-.-]
Unigene101350_All	A.bulbifer	p3	(GCG)6	18	909	926	AGATCAGGTGGTCGGTCATC	59.928	20	ATCGTGCTACTCACATCCCC	59.957	20	115	endonuclease/exonuclease/phosphatase family protein [Arabidopsis lyrata subsp. lyrata] >gi|297317308|gb|EFH47730.1| endonuclease/exonuclease/phosphatase family protein [Arabidopsis lyrata subsp. lyrata]	Carbon catabolite repressor protein 4 homolog 6 OS=Arabidopsis thaliana GN=CCR4-6 PE=2 SV=2	mRNA deadenylase, exonuclease subunit and related nucleases	CCR4-NOT transcription complex subunit 6 [EC:3.1.-.-]
Unigene10138_All	all	p3	(AGC)5	15	672	686	TGTAAATGCCGAGACCAGTG	59.716	20	GACGGAAGTTTCTCGGGC	60.747	18	274	Os02g0279800 [Oryza sativa Japonica Group] >gi|113536083|dbj|BAF08466.1| Os02g0279800 [Oryza sativa Japonica Group]	--	--	--
Unigene10140_All	all	p2	(TC)12	24	601	624	CGTGGAGGAGATGAGGAAGA	60.34	20	CCATGCACCTCCCTTTAGAA	60.066	20	193	germin-like protein [Chimonanthus praecox]	Auxin-binding protein ABP20 OS=Prunus persica GN=ABP20 PE=2 SV=1	ABC-type dipeptide transport system, periplasmic component	DNA-directed RNA polymerase II subunit A [EC:2.7.7.6]
Unigene10140_All	all	p2	(CG)8	16	638	653	CGCCCTTCAGTACACTAGCC	59.898	20	CCATGCACCTCCCTTTAGAA	60.066	20	143	germin-like protein [Chimonanthus praecox]	Auxin-binding protein ABP20 OS=Prunus persica GN=ABP20 PE=2 SV=1	ABC-type dipeptide transport system, periplasmic component	DNA-directed RNA polymerase II subunit A [EC:2.7.7.6]
Unigene101417_All	A.bulbifer	p2	(GA)8	16	281	296	GCAAGGATTTTCCCCTCTTC	60.017	20	ACTTCCTTTTCCCTCCTTCG	59.685	20	217	--	--	--	--
Unigene10142_All	all	p2	(TC)11	22	52	73	CTCTCTTTCTCCCCCAGCTT	59.95	20	CCCTCTCGGGAGAAGAAGAC	60.328	20	110	GDP-D-mannose pyrophosphorylase [Actinidia latifolia]	Mannose-1-phosphate guanyltransferase beta OS=Dictyostelium discoideum GN=gmppB PE=2 SV=1	Nucleoside-diphosphate-sugar pyrophosphorylase involved in lipopolysaccharide biosynthesis/translation initiation factor 2B, gamma/epsilon subunits (eIF-2Bgamma/eIF-2Bepsilon)	--
Unigene10143_All	all	p2	(TA)9	18	841	858	GATGGCCTTGCTCCATTAAA	60.038	20	GAGAGATTCGTGTTTGTGTAGTCA	58.446	24	104	Os03g0807500 [Oryza sativa Japonica Group] >gi|255674992|dbj|BAH92408.1| Os03g0807500 [Oryza sativa Japonica Group]	Mavicyanin OS=Cucurbita pepo PE=1 SV=1	Fibrillarin-like rRNA methylase	--
Unigene101435_All	A.bulbifer	p3	(GCT)5	15	359	373	AATGCAAACCCTGAGACGAC	60.119	20	AGCAGCACAGTGAAGAAGCA	59.929	20	260	heat shock protein binding protein [Arabidopsis lyrata subsp. lyrata] >gi|297333062|gb|EFH63480.1| heat shock protein binding protein [Arabidopsis lyrata subsp. lyrata]	--	--	--
Unigene101435_All	A.bulbifer	p3	(TGC)6	18	438	455	CCAACCAGTTTGTCATGTGC	60.008	20	CTGATGATGATGTCCGTTGG	59.918	20	118	heat shock protein binding protein [Arabidopsis lyrata subsp. lyrata] >gi|297333062|gb|EFH63480.1| heat shock protein binding protein [Arabidopsis lyrata subsp. lyrata]	--	--	--
Unigene101436_All	A.bulbifer	p3	(GCT)5	15	161	175	ATATTGGCAGGTAAATGCGG	59.816	20	AGCAGCAGCACAGTGAAGAA	59.929	20	221	heat shock protein binding protein [Arabidopsis lyrata subsp. lyrata] >gi|297333062|gb|EFH63480.1| heat shock protein binding protein [Arabidopsis lyrata subsp. lyrata]	--	--	--
Unigene101436_All	A.bulbifer	p3	(TGC)6	18	240	257	CCAACCAGTTTGTCATGTGC	60.008	20	CTGATGATGATGTCCGTTGG	59.918	20	118	heat shock protein binding protein [Arabidopsis lyrata subsp. lyrata] >gi|297333062|gb|EFH63480.1| heat shock protein binding protein [Arabidopsis lyrata subsp. lyrata]	--	--	--
Unigene101437_All	A.bulbifer	p3	(GCT)5	15	281	295	CCTTGGTGTCCATGTCAGTG	59.997	20	AGCAGCACAGTGAAGAAGCA	59.929	20	254	heat shock protein binding protein [Arabidopsis lyrata subsp. lyrata] >gi|297333062|gb|EFH63480.1| heat shock protein binding protein [Arabidopsis lyrata subsp. lyrata]	--	--	--
Unigene101437_All	A.bulbifer	p3	(TGC)6	18	360	377	CCAACCAGTTTGTCATGTGC	60.008	20	CTGATGATGATGTCCGTTGG	59.918	20	118	heat shock protein binding protein [Arabidopsis lyrata subsp. lyrata] >gi|297333062|gb|EFH63480.1| heat shock protein binding protein [Arabidopsis lyrata subsp. lyrata]	--	--	--
Unigene101446_All	A.bulbifer	p3	(TCC)5	15	159	173	CCTACCCATCTCGTTTGCAT	59.955	20	AGAAGAAGCTTGCCGAGTTG	59.757	20	214	--	--	--	--
Unigene101455_All	A.bulbifer	p4	(CTCG)4	16	50	65	ATGCCATCTCCTTCTCTCCC	60.563	20	GATCTAGGGTTTCAAGGGGG	59.761	20	114	uncharacterized protein [Arabidopsis thaliana] >gi|15809944|gb|AAL06899.1| AT5g21070/T10F18_100 [Arabidopsis thaliana] >gi|18958048|gb|AAL79597.1| AT5g21070/T10F18_100 [Arabidopsis thaliana] >gi|332005545|gb|AED92928.1| uncharacterized protein [Arabidopsis thaliana]	--	--	--
Unigene101489_All	A.bulbifer	p2	(TC)7	14	44	57	AATGTCAGCTCCCCTCTCCT	60.216	20	CCAAACCACGACCTCTTCAT	59.966	20	261	--	--	--	--
Unigene101504_All	A.bulbifer	p2	(GA)6	12	250	261	TCATTTCAATCCCAGCCTTC	60.014	20	GGTCTTTCAGTGGAGCTTGC	59.997	20	188	--	--	--	--
Unigene10154_All	all	p2	(AG)6	12	563	574	CTTTGCGAACAGACAAACCA	59.881	20	GTGAAATCTTGCAGGTGGGT	59.973	20	172	zinc transporter [Zea mays]	Zinc transporter 4 OS=Oryza sativa subsp. japonica GN=ZIP4 PE=2 SV=1	--	--
Unigene101548_All	A.bulbifer	p2	(AG)6	12	85	96	CCCAGTTACAGAAATGGCGT	59.993	20	AAGTATCCACCTGCACCGTC	59.997	20	181	late embryogenesis abundant hydroxyproline-rich glycoprotein [Arabidopsis thaliana] >gi|48310278|gb|AAT41789.1| At3g44220 [Arabidopsis thaliana] >gi|50198946|gb|AAT70476.1| At3g44220 [Arabidopsis thaliana] >gi|332644356|gb|AEE77877.1| late embryogenesis abundant hydroxyproline-rich glycoprotein [Arabidopsis thaliana]	Translation initiation factor IF-2 OS=Frankia sp. (strain CcI3) GN=infB PE=3 SV=1	--	--
Unigene101557_All	A.bulbifer	p3	(CCA)5	15	264	278	ACATGTGCCCACCATTTTCT	60.24	20	CAAGCACAACTACGTCAGCG	60.652	20	280	protein kinase family protein [Arabidopsis thaliana] >gi|75333775|sp|Q9FFW5.1|PERK8_ARATH RecName: Full=Proline-rich receptor-like protein kinase PERK8; AltName: Full=Proline-rich extensin-like receptor kinase 8; Short=AtPERK8 >gi|15983497|gb|AAL11616.1|AF424623_1 AT5g38560/MBB18_10 [Arabidopsis thaliana] >gi|18700153|gb|AAL77688.1| AT5g38560/MBB18_10 [Arabidopsis thaliana] >gi|21360463|gb|AAM473…	Proline-rich receptor-like protein kinase PERK8 OS=Arabidopsis thaliana GN=PERK8 PE=1 SV=1	Endoglucanase	--
Unigene101596_All	A.bulbifer	p3	(GAG)5	15	89	103	GAGGGAGCAGAAATGTGAGC	59.957	20	TAGGCTTGGCAGAGATGCTT	60.118	20	141	cell wall protein pherophorin-C10 [Chlamydomonas reinhardtii] >gi|158276064|gb|EDP01838.1| cell wall protein pherophorin-C10 [Chlamydomonas reinhardtii]	Classical arabinogalactan protein 9 OS=Arabidopsis thaliana GN=AGP9 PE=1 SV=2	Molecular chaperone	--
Unigene10161_All	all	p2	(AG)8	16	1195	1210	CCATTCTTCGGCAGTCGTAT	60.096	20	ATTTGGCCTGTCCTCCTTCT	60.074	20	184	JHL06P13.8 [Jatropha curcas]	DCC family protein At1g52590, chloroplastic OS=Arabidopsis thaliana GN=At1g52590 PE=1 SV=1	Uncharacterized protein conserved in bacteria	--
Unigene101625_All	A.bulbifer	p2	(AG)6	12	217	228	GCACAACAGCCTGCTTCATA	60.019	20	CTCTCTCTCGCTGTGTGCAT	59.315	20	187	--	--	--	--
Unigene101627_All	A.bulbifer	p2	(GA)7	14	430	443	ACGTGAACAGAAGGATTCCG	60.111	20	CCCCTCACAAACTTCTACCC	58.498	20	112	ACT-like protein tyrosine kinase family protein [Arabidopsis thaliana] >gi|332661531|gb|AEE86931.1| ACT-like protein tyrosine kinase family protein [Arabidopsis thaliana]	--	--	--
Unigene10163_All	all	p3	(CGC)6	18	231	248	GACGACGGCAAGAAGAAGAG	60.134	20	AGCAGAGGAAGGTGAGGACA	59.986	20	193	OSJNBa0009P12.33 [Oryza sativa Japonica Group] >gi|58532020|emb|CAE05474.3| OSJNBa0006A01.13 [Oryza sativa Japonica Group]	--	--	--
Unigene101632_All	A.bulbifer	p3	(GCG)5	15	494	508	TCGAAGTCGCCTCTCACTG	60.278	19	TGTTGTCCACGTCTTTTCCC	60.934	20	160	expressed protein [Aureococcus anophagefferens]	--	--	--
Unigene101653_All	A.bulbifer	p2	(TC)8	16	50	65	TTTTTCAGTACAATTCGGCG	58.816	20	GAGGGTCTTCAGGTCCATCA	60.048	20	237	Os11g0102600 [Oryza sativa Japonica Group] >gi|115486856|ref|NP_001065234.1| Os12g0102200 [Oryza sativa Japonica Group] >gi|113644221|dbj|BAF27362.1| Os11g0102600 [Oryza sativa Japonica Group] >gi|113648422|dbj|BAF28934.1| Os12g0102200 [Oryza sativa Japonica Group]	FGFR1 oncogene partner OS=Mus musculus GN=Fgfr1op PE=1 SV=1	--	--
Unigene101685_All	A.bulbifer	p3	(CGG)5	15	102	116	AGCCGTCTCATCATCTTCGT	59.834	20	TTAGATACAACAAGCGCCCC	60.096	20	158	ribosomal protein L6 family protein [Arabidopsis lyrata subsp. lyrata] >gi|297332009|gb|EFH62428.1| ribosomal protein L6 family protein [Arabidopsis lyrata subsp. lyrata]	60S ribosomal protein L6, mitochondrial OS=Marchantia polymorpha GN=RPL6 PE=3 SV=2	Ribosomal protein L6P/L9E	large subunit ribosomal protein L6
Unigene101693_All	A.bulbifer	p3	(TCG)5	15	106	120	ATATGGACCTCCACTTCCCC	60.015	20	TGTTGCAAACCGATCAGAAG	59.84	20	159	--	--	--	--
Unigene10171_All	all	p3	(GCA)6	18	52	69	CTCTTGGATCACTTGGTGGG	60.501	20	AAGGGCATCTGAGAAGGGTT	60.074	20	135	homeodomain protein [Malus x domestica]	--	--	--
Unigene10171_All	all	p2	(GA)10	20	500	519	GAGGGAATGGTGGCTGATTA	59.894	20	TCCCCCTCACTTCCTCTCTT	60.186	20	260	homeodomain protein [Malus x domestica]	--	--	--
Unigene101714_All	A.bulbifer	p2	(TC)6	12	122	133	GTTATACAGAGGGGTGGGCA	59.813	20	GAGAAGTCGAGCGGAAGATG	60.096	20	199	Os01g0754000 [Oryza sativa Japonica Group] >gi|113533807|dbj|BAF06190.1| Os01g0754000 [Oryza sativa Japonica Group]	--	--	--
Unigene101722_All	A.bulbifer	p4	(GTAT)4	16	93	108	TGTTTTTGATGCGCAGTACC	59.735	20	ATTTACTTGGGAGCACACGG	59.993	20	174	abscisic acid-induced protein-like [Oryza sativa Japonica Group] >gi|57899745|dbj|BAD87465.1| abscisic acid-induced protein-like [Oryza sativa Japonica Group]	HVA22-like protein f OS=Arabidopsis thaliana GN=HVA22F PE=2 SV=1	Protein involved in membrane traffic	--
Unigene101723_All	A.bulbifer	p3	(TCT)6	18	361	378	AACCATCAACCGGATGTTTC	59.653	20	CACCCATTTTAAAGCCTCCA	59.931	20	199	--	--	--	--
Unigene101732_All	A.bulbifer	p3	(CTT)5	15	74	88	CCGAGAGTGAAAGGCATCAT	60.218	20	ACCCTCAATCAACAGCATCC	59.934	20	119	--	--	--	--
Unigene101739_All	A.bulbifer	p3	(TCC)5	15	47	61	TTTCCTTCTTGACACCCCAC	59.943	20	AGGGAGGCTTTGAAGGAGAG	59.95	20	143	brassinosteroid receptor [Glycine max]	Systemin receptor SR160 OS=Solanum peruvianum PE=1 SV=1	ABC-type Fe3+ transport system, periplasmic component	protein brassinosteroid insensitive 1 [EC:2.7.10.1 2.7.11.1]
Unigene101739_All	A.bulbifer	p3	(AGC)5	15	94	108	TTTCCTTCTTGACACCCCAC	59.943	20	AGGGAGGCTTTGAAGGAGAG	59.95	20	143	brassinosteroid receptor [Glycine max]	Systemin receptor SR160 OS=Solanum peruvianum PE=1 SV=1	ABC-type Fe3+ transport system, periplasmic component	protein brassinosteroid insensitive 1 [EC:2.7.10.1 2.7.11.1]
Unigene101742_All	A.bulbifer	p2	(AT)6	12	28	39	CGGCAAAAGCTACATCCAAT	60.096	20	CAAAGATCGGGTCAGAGAGG	59.797	20	196	--	--	--	--
Unigene101747_All	A.bulbifer	p3	(CTC)5	15	31	45	TCTCTCTCTCTCTCTTCGCCC	60.364	21	CAGGTGAAGGACACCTCCAT	59.962	20	183	defense-responsive protein WRKY13 [Oryza sativa Indica Group]	Probable WRKY transcription factor 65 OS=Arabidopsis thaliana GN=WRKY65 PE=2 SV=1	Translation initiation factor 2 (IF-2; GTPase)	WRKY transcription factor 22
Unigene10178_All	all	p3	(GAA)7	21	155	175	CTTCTCCCTTTCTCCGAACC	60.183	20	GGGCTTGTTAGCAAATTCCA	60.074	20	269	GDP-mannose pyrophosphorylase [Solanum lycopersicum]	Mannose-1-phosphate guanyltransferase OS=Gibberella zeae (strain PH-1 / FGSC 9075 / NRRL 31084) GN=MPG1 PE=3 SV=1	Nucleoside-diphosphate-sugar pyrophosphorylase involved in lipopolysaccharide biosynthesis/translation initiation factor 2B, gamma/epsilon subunits (eIF-2Bgamma/eIF-2Bepsilon)	--
Unigene101788_All	A.bulbifer	p3	(TTA)5	15	358	372	CTGGCTGGAGCTGTTCTCTT	59.745	20	GGTCTTGAGACTGAAGGGGA	59.228	20	280	--	--	--	--
Unigene101793_All	A.bulbifer	p2	(CT)8	16	377	392	TCTCTTGATTGGGATCCTCG	60.15	20	TAAATAAACCCCCTCTCCCC	59.133	20	227	Os07g0633800 [Oryza sativa Japonica Group] >gi|113611912|dbj|BAF22290.1| Os07g0633800 [Oryza sativa Japonica Group]	--	--	--
Unigene101796_All	A.bulbifer	p2	(CT)6	12	77	88	TCAGAGTTGGGTTGTCTCCC	60.088	20	TGAGGGCAGAGGAGAAGAAG	59.673	20	140	--	--	--	--
Unigene101797_All	A.bulbifer	p2	(CA)6	12	198	209	CATCCCAATCAAACGAGCTT	60.074	20	CTGGATCATCTCGTAAGGGC	59.653	20	220	Os01g0748600 [Oryza sativa Japonica Group] >gi|57899509|dbj|BAD86971.1| ankyrin-kinase-like [Oryza sativa Japonica Group] >gi|255673687|dbj|BAF06155.2| Os01g0748600 [Oryza sativa Japonica Group]	--	--	--
Unigene101818_All	A.bulbifer	p2	(TC)6	12	72	83	CATCTCTTCCCTCCTCCCTT	59.63	20	CAAGCAGCAAAGAAACGAGA	59.342	20	225	--	--	--	--
Unigene10182_All	all	p2	(AG)6	12	752	763	ATGTTCTGCCGCTGCTACTT	60.044	20	TCCCACTTCCTATGTGCTCC	60.073	20	232	PREDICTED: similar to deetiolated 1-like protein [Vitis vinifera]	Light-mediated development protein DET1 OS=Solanum lycopersicum GN=DET1 PE=1 SV=1	--	de-etiolated-1
Unigene10183_All	all	p2	(CT)6	12	82	93	AGTTCTGGTGTCCCTCGCT	59.85	19	GACGTAATGCGCCTCTTCTC	59.985	20	226	D8-sphingolipid desaturase [Jatropha curcas]	Fatty acid desaturase 1 OS=Homo sapiens GN=FADS1 PE=1 SV=1	Fatty acid desaturase	--
Unigene10184_All	all	p2	(GC)7	14	153	166	CGTTGTTATTTTTGAGGCCG	60.48	20	AGGAGGAGGAAGGCAGAGAC	59.952	20	248	Os11g0104300 [Oryza sativa Japonica Group] >gi|255679687|dbj|BAF27372.2| Os11g0104300 [Oryza sativa Japonica Group]	Translation initiation factor IF-2 OS=Thermobifida fusca (strain YX) GN=infB PE=3 SV=1	Translation initiation factor 2 (IF-2; GTPase)	--
Unigene101887_All	A.bulbifer	p5	(ATGGC)4	20	174	193	CATTTGTCGTTGAGGTGGTG	60.001	20	AGCAAACAAGAACGGCTTTG	60.42	20	119	--	--	--	--
Unigene101889_All	A.bulbifer	p2	(TG)7	14	71	84	CCGCTTCTCTTAATTCGCAC	59.982	20	TCCCTTCCACTCATCTGGAG	60.191	20	122	--	--	--	--
Unigene10189_All	all	p3	(CAG)6	18	359	376	GATCCCTTCCAAAGCAAACA	60.051	20	TCTGGATGGAATCCAAGGAC	59.862	20	256	cellulose synthase BoCesA6 [Bambusa oldhamii]	Probable cellulose synthase A catalytic subunit 3 [UDP-forming] OS=Oryza sativa subsp. japonica GN=CESA3 PE=2 SV=1	--	cellulose synthase A [EC:2.4.1.12]
Unigene10190_All	all	p3	(TTC)5	15	51	65	GGAGGTGTCAAGAAGTGGGA	60.088	20	CTTCCTTCCCACCAAAGGTT	60.332	20	197	Os07g0495300 [Oryza sativa Japonica Group] >gi|255677782|dbj|BAF21609.2| Os07g0495300 [Oryza sativa Japonica Group]	Pentatricopeptide repeat-containing protein At4g17616 OS=Arabidopsis thaliana GN=At4g17616 PE=2 SV=1	ATPases involved in chromosome partitioning	small nuclear ribonucleoprotein B and B'
Unigene10197_All	all	p3	(GGA)5	15	352	366	GCTCCTGGAAGAGATTGTGC	59.957	20	CTTGACAGCGAGTTTGGTGA	60.025	20	226	acetyltransferase [Zea mays] >gi|195642518|gb|ACG40727.1| acetyltransferase [Zea mays]	Uncharacterized N-acetyltransferase ST0258 OS=Sulfolobus tokodaii (strain DSM 16993 / JCM 10545 / NBRC 100140 / 7) GN=ST0258 PE=3 SV=1	Acetyltransferases	--
Unigene102_All	all	p3	(GAT)5	15	1298	1312	TGGACAAGGAAGAGGTTTGC	60.232	20	ATCCCAAGCCTTCCTGTTTT	59.94	20	185	PREDICTED: similar to Pm27 [Vitis vinifera]	Phosphoribosylglycinamide formyltransferase, chloroplastic OS=Vigna unguiculata GN=PUR3 PE=2 SV=2	Folate-dependent phosphoribosylglycinamide formyltransferase PurN	phosphoribosylglycinamide formyltransferase [EC:2.1.2.2]
Unigene102_All	all	p3	(ATG)8	24	1326	1349	GTGCCTCTGAATGGGATGAT	59.893	20	ATCCCAAGCCTTCCTGTTTT	59.94	20	156	PREDICTED: similar to Pm27 [Vitis vinifera]	Phosphoribosylglycinamide formyltransferase, chloroplastic OS=Vigna unguiculata GN=PUR3 PE=2 SV=2	Folate-dependent phosphoribosylglycinamide formyltransferase PurN	phosphoribosylglycinamide formyltransferase [EC:2.1.2.2]
Unigene102067_All	A.bulbifer	p2	(CT)6	12	244	255	ACAGGGGCATAAACACAAGC	60	20	TACAGGGCTCATTTGAAGGG	60.066	20	133	--	--	--	--
Unigene102126_All	A.bulbifer	p4	(CATC)5	20	156	175	TCAACAACCCACAGTCCTCA	60.129	20	TGGATGATGGATGGATGATG	60.096	20	155	--	--	--	--
Unigene102146_All	A.bulbifer	p4	(ACGT)4	16	86	101	GGACATGGATAAGGGGGAAT	59.843	20	CTTATCGGGACAGCCAGAAG	59.83	20	185	--	--	--	--
Unigene102162_All	A.bulbifer	p2	(AG)7	14	256	269	TGATCATCTCTTGGAGTGCG	59.942	20	TCGGGGAGGATCATGTAGAG	60.027	20	247	--	--	--	--
Unigene102162_All	A.bulbifer	p2	(AG)7	14	342	355	GCAGATGCTTCACAAACGAG	59.596	20	TGCATTCATCCTCTCTCTTTCTC	59.976	23	187	--	--	--	--
Unigene10217_All	all	p3	(GCT)7	21	68	88	ACCCTCTTCCTTCCTACCCA	59.928	20	AAGGTCTTATTGGGGGATGG	60.011	20	226	cell wall protein pherophorin-C10 [Chlamydomonas reinhardtii] >gi|158276064|gb|EDP01838.1| cell wall protein pherophorin-C10 [Chlamydomonas reinhardtii]	Vegetative cell wall protein gp1 OS=Chlamydomonas reinhardtii GN=GP1 PE=2 SV=1	--	--
Unigene10217_All	all	p2	(GA)7	14	486	499	ATTGATAGATCGATTGCGGG	59.885	20	TGGGATTTGGAACCCTGATA	60.126	20	256	cell wall protein pherophorin-C10 [Chlamydomonas reinhardtii] >gi|158276064|gb|EDP01838.1| cell wall protein pherophorin-C10 [Chlamydomonas reinhardtii]	Vegetative cell wall protein gp1 OS=Chlamydomonas reinhardtii GN=GP1 PE=2 SV=1	--	--
Unigene102197_All	A.bulbifer	p3	(CTG)5	15	87	101	TGATGCTGCTACTACTGCCG	60.18	20	TCAGTCTTCACAGCACACAGC	60.243	21	171	--	--	--	--
Unigene102198_All	A.bulbifer	p3	(CTG)5	15	87	101	TGATGCTGCTACTACTGCCG	60.18	20	AGCACCTGCAACACCTGTAA	59.365	20	218	--	--	--	--
Unigene102226_All	A.bulbifer	p3	(TGC)5	15	190	204	AGAAGCAGGTGGCTGTTGAT	59.874	20	ACACTCACACCTCCCCTGTC	60.006	20	144	--	--	--	--
Unigene102233_All	A.bulbifer	p2	(GA)7	14	40	53	CTTCCGTCCCAACACAAAAT	59.83	20	TCCTCCCAGAGCTTCTTCTG	59.673	20	214	universal stress protein family protein [Arabidopsis lyrata subsp. lyrata] >gi|297330207|gb|EFH60626.1| universal stress protein family protein [Arabidopsis lyrata subsp. lyrata]	--	--	--
Unigene10224_All	all	p3	(GCC)5	15	480	494	GTGGTTTTTCAGGCATTCCC	61.611	20	GACCAGGAGGAGCAGATCG	60.929	19	225	zinc finger homeodomain protein 1 [Saruma henryi]	ZF-HD homeobox protein At4g24660 OS=Arabidopsis thaliana GN=At4g24660 PE=1 SV=1	Type II secretory pathway, component HofQ	--
Unigene102272_All	A.bulbifer	p2	(CT)7	14	63	76	GAACAGCTGTGCCTTCCAT	58.817	19	CTAGCGGCAAGACTGGATTC	59.978	20	227	--	--	--	--
Unigene102272_All	A.bulbifer	p2	(TG)8	16	133	148	AGGCCCAGGACTCTCTCTCT	59.563	20	CTAGCGGCAAGACTGGATTC	59.978	20	179	--	--	--	--
Unigene102286_All	A.bulbifer	p2	(AC)6	12	214	225	GGAGCCCATCATGAAGAAAA	60.014	20	TGCAGTGGTATGTCAGGATCA	60.128	21	204	--	--	--	--
Unigene102299_All	A.bulbifer	p3	(GAA)5	15	197	211	TCCAACAAGAAGCTGAAGCA	59.716	20	CACAGAACCACCGACATCAC	60.005	20	273	phragmoplastin-interacting protein PHIP1 [Arabidopsis thaliana]	Protamine OS=Osilinus turbinatus PE=1 SV=1	--	H/ACA ribonucleoprotein complex subunit 4 [EC:5.4.99.-]
Unigene102388_All	A.bulbifer	p3	(TGA)5	15	100	114	TTTATCCATCGAAAACCCCA	60.124	20	GGCATAACGTTTGAACACCC	60.235	20	156	--	--	--	--
Unigene102394_All	A.bulbifer	p2	(TA)6	12	228	239	TTGGGATGAAAACAAAAGGC	59.916	20	GCAACAATGAAGATCTAAGGGG	59.966	22	116	--	--	--	--
Unigene102403_All	A.bulbifer	p2	(CT)8	16	61	76	GCGGGGAGTATGTAATCTCTCT	58.762	22	CAAATTGAAACAATCAAAGGCA	59.979	22	167	--	--	--	--
Unigene102434_All	A.bulbifer	p2	(TA)7	14	70	83	TCACATGCATGAAGAATATATGAGAA	59.896	26	GGCCGACTTAGTTAGCTCCA	59.476	20	186	--	--	--	--
Unigene102444_All	A.bulbifer	p2	(TC)8	16	105	120	AGCCATGGAGACTTAGAGAGG	57.626	21	GGGTAGGTGGGTCAACTGAA	59.82	20	180	--	--	--	--
Unigene102464_All	A.bulbifer	p2	(CT)7	14	215	228	ATTCTTCTGCCCTTTGGGTT	59.94	20	TCAAGCCCCTTCCCTACTTT	60.068	20	202	--	--	--	--
Unigene102468_All	A.bulbifer	p2	(TG)8	16	39	54	GAGAGAGAGAGAGAGAGTGGTGAG	58.121	24	TGTCAAAGATTGACCTGGCA	60.24	20	128	--	--	--	--
Unigene102504_All	A.bulbifer	p3	(TTC)5	15	130	144	GAAAGTTGTGGGGGTTGTTG	60.246	20	ATAAATTTCATCCGGGGTCC	59.852	20	107	--	--	--	--
Unigene102522_All	A.bulbifer	p3	(AAG)5	15	208	222	CGGGACATGAAAGTGAAGGT	59.966	20	TGTTGTGAGATCAACTCGCC	59.837	20	214	--	--	--	--
Unigene10253_All	all	p4	(AAGA)4	16	302	317	TATTGTTTAACCGGGGTTGC	59.699	20	ATTCCAAACAATTAGCGGGG	61.029	20	187	--	--	--	--
Unigene10256_All	A.bulbifer	p2	(CT)7	14	78	91	GGAAACAAACAGCTACCCCA	59.971	20	AGGTTGCTGAGCTGAAGAGC	59.898	20	138	--	--	--	--
Unigene1026_All	all	p3	(GTC)6	18	993	1010	GAGTGTTGTTGACGGGCTTT	60.156	20	AGAAGGGAAGAAGAGCCGAG	60.088	20	120	Os04g0636700 [Oryza sativa Japonica Group] >gi|113565591|dbj|BAF15934.1| Os04g0636700 [Oryza sativa Japonica Group]	Regulation of nuclear pre-mRNA domain-containing protein 1B OS=Mus musculus GN=Rprd1b PE=2 SV=2	--	--
Unigene102602_All	A.bulbifer	p2	(GT)6	12	224	235	TAACTTCTCCCCACACGTCC	59.966	20	ACAAACATGTAAGCTGCCCC	60	20	280	--	--	--	--
Unigene102624_All	A.bulbifer	p3	(TTC)5	15	47	61	TCGGTTCCTCTTCTGCTTCT	59.162	20	AGCGACGAAGCATTGAGTTT	60.022	20	172	glycine-rich family protein [Arabidopsis thaliana] >gi|332660000|gb|AEE85400.1| glycine-rich family protein [Arabidopsis thaliana]	Proline-rich receptor-like protein kinase PERK1 OS=Arabidopsis thaliana GN=PERK1 PE=1 SV=1	ATPases involved in chromosome partitioning	splicing factor 3A subunit 1
Unigene102636_All	A.bulbifer	p2	(CT)8	16	262	277	ATCCGAACATTTGTGCCATT	60.199	20	TTCCCTTTGCAAAAGTTGAGA	59.847	21	124	--	--	--	--
Unigene102637_All	A.bulbifer	p2	(CA)6	12	210	221	ATGCGGACTTGTTTTGCTTT	59.752	20	CGGAGGACAGTAAAAGCTGC	60.015	20	171	--	--	--	--
Unigene102651_All	A.bulbifer	p2	(CT)7	14	297	310	CCCTTAACACCAGCTTGGAA	60.103	20	AAAGTTATGTGCAAAAATGATATGAAA	59.342	27	187	--	--	--	--
Unigene102695_All	A.bulbifer	p2	(AT)6	12	130	141	TCACCTTAATCACCTTGTGATACC	59.308	24	GGCTGGGGAGTGAAAATATG	59.387	20	167	--	--	--	--
Unigene102736_All	A.bulbifer	p2	(AC)6	12	348	359	ATCCCTGGCTTATCCATGCT	60.817	20	TGCTGTGCAAAAACCTTTCA	60.415	20	280	--	--	--	--
Unigene102760_All	A.bulbifer	p2	(CT)6	12	32	43	ATTCCATTTCGAGAAGCGAG	59.41	20	CCACAGTGCATCAGAGGAGA	59.98	20	155	--	--	--	--
Unigene102762_All	A.bulbifer	p4	(AGGG)4	16	36	51	ACCCACCCAGAACCACCTAT	60.489	20	CCGCTGGAAGGACTTTTATG	59.702	20	114	Os09g0463600 [Oryza sativa Japonica Group] >gi|113631639|dbj|BAF25320.1| Os09g0463600 [Oryza sativa Japonica Group]	--	--	--
Unigene102764_All	A.bulbifer	p2	(CT)8	16	87	102	CGATGCATTGATCAGCAAGT	59.83	20	TGATCAGAACTCGGCAAGTG	59.984	20	122	--	--	--	--
Unigene102775_All	A.bulbifer	p2	(CT)6	12	82	93	CGTTCGACAGCTGTTGTGTT	59.946	20	CCTCCTGCCAGTTGAGAGAC	59.986	20	149	AT1G13580 [Arabidopsis thaliana]	LAG1 longevity assurance homolog 3 OS=Arabidopsis thaliana GN=At1g13580 PE=2 SV=2	--	--
Unigene102797_All	A.bulbifer	p2	(TA)6	12	288	299	CAATTCCAGGTGCTCCCTAA	60.066	20	AATCATGATGTTGTGACATGGA	58.699	22	231	mannan endo-1,4-beta-mannosidase 6 [Arabidopsis thaliana] >gi|75264487|sp|Q9LZV3.1|MAN6_ARATH RecName: Full=Mannan endo-1,4-beta-mannosidase 6; AltName: Full=Beta-mannanase 6; AltName: Full=Endo-beta-1,4-mannanase 6; Short=AtMAN6; Flags: Precursor >gi|7329666|emb|CAB82763.1| (1-4)-beta-mannan endohydrolase-like protein [Arabidopsis thaliana] >gi|29028774|gb|AAO64766.1| At5g01930 [Arabidopsis thal…	Mannan endo-1,4-beta-mannosidase 6 OS=Arabidopsis thaliana GN=MAN6 PE=2 SV=1	--	--
Unigene102804_All	A.bulbifer	p3	(CGT)6	18	96	113	ATCCTTCCCAACACCAACAC	59.679	20	GCAAGGGAAGAGCAAAGATG	59.955	20	137	--	--	--	--
Unigene102805_All	A.bulbifer	p2	(AG)6	12	221	232	GGAATGAGGGTGGAGTTTGA	59.903	20	TGTGATTTTTGCTCTGCCAC	59.847	20	130	--	--	--	--
Unigene102817_All	A.bulbifer	p3	(TGA)6	18	80	97	TCGACTCCAAATAGTTGGGATAA	59.851	23	CAAACGTAGCCAGAATCGGT	60.132	20	126	--	--	--	--
Unigene102825_All	A.bulbifer	p2	(TC)6	12	32	43	CCCGAGATCTAGAATTACCCAA	59.459	22	ATCTCTCTCTCTCGGCCTCC	60.058	20	201	--	--	--	--
Unigene10285_All	all	p2	(CT)6	12	1182	1193	GCCAGATCCAATGGGAAGTA	59.894	20	GGGAGAGAGAGGGAAGCAAA	60.842	20	217	pyruvate kinase [Capsicum annuum]	Pyruvate kinase, cytosolic isozyme OS=Solanum tuberosum PE=2 SV=1	Pyruvate kinase	pyruvate kinase [EC:2.7.1.40]
Unigene102868_All	A.bulbifer	p3	(GCC)5	15	242	256	GCCTTCTTCTTCTTGGGCTT	59.962	20	CCGAGTTCTCCTCCTCCTCT	59.945	20	232	eukaryotic initiation factor 4B [Arabidopsis thaliana]	Serine/arginine repetitive matrix protein 1 OS=Homo sapiens GN=SRRM1 PE=1 SV=2	ATPases involved in chromosome partitioning	--
Unigene102879_All	A.bulbifer	p4	(TTTA)4	16	140	155	CTCGCCGACCTCTCTCATAC	59.973	20	AAACAGAAGGACTAATGATTACTGG	57.151	25	148	--	--	--	--
Unigene103_All	all	p2	(AG)7	14	1517	1530	GGATCGAAGTCGCCATTTTA	60.038	20	TTAATCCCGGAGAGGTAGCC	60.411	20	244	RING/U-box domain-containing protein [Arabidopsis thaliana] >gi|2979545|gb|AAC06154.1| expressed protein [Arabidopsis thaliana] >gi|30023706|gb|AAP13386.1| At2g45530 [Arabidopsis thaliana] >gi|330255472|gb|AEC10566.1| RING/U-box domain-containing protein [Arabidopsis thaliana]	--	--	E3 ubiquitin-protein ligase MARCH6 [EC:6.3.2.19]
Unigene103023_All	A.bulbifer	p2	(TA)7	14	68	81	GCCCTTTTCCTTTTGCTTCT	59.835	20	CATGCTTCCACGAACAAAGA	59.84	20	239	--	--	--	--
Unigene103024_All	A.bulbifer	p2	(TC)6	12	157	168	TCCGTAACACCCTCGATCTC	60.073	20	GAGAGGTGATGCAGCATTGA	59.95	20	116	--	--	--	--
Unigene103040_All	A.bulbifer	p2	(TA)6	12	89	100	TCACCACAGTGCTCAAGGTT	59.31	20	GTTGGCATGACCTGCTTCTT	60.263	20	148	--	--	--	--
Unigene103068_All	A.bulbifer	p2	(CT)9	18	75	92	TGCACGTCCTTAGAATCTATCTT	57.255	23	CCGGAGAGAAGAAGGGAAAG	60.311	20	103	--	--	--	--
Unigene103076_All	A.bulbifer	p2	(GA)7	14	108	121	GGCTGGAACCTACACTACGC	59.763	20	TAACACAAGAGAAGGGGCCA	60.626	20	132	--	--	--	--
Unigene10308_All	all	p2	(AG)6	12	57	68	GGAAAAGAAGAGGAAGAAGAAAGAA	59.902	25	AAAATTCATGGCGGCTACAC	59.967	20	113	uncharacterized protein [Arabidopsis thaliana] >gi|30102820|gb|AAP21328.1| At3g09085 [Arabidopsis thaliana] >gi|332641197|gb|AEE74718.1| uncharacterized protein [Arabidopsis thaliana]	Uncharacterized protein DDB_G0271670 OS=Dictyostelium discoideum GN=DDB_G0271670 PE=4 SV=1	Predicted membrane protein	DNA-directed RNA polymerase II subunit A [EC:2.7.7.6]
Unigene10312_All	all	p3	(GCC)6	18	128	145	AACCTGCATCATTCCCTCAG	60.073	20	CCACGACAGAGAGCAGAAGA	59.283	20	132	uncharacterized protein [Arabidopsis thaliana] >gi|75208205|sp|Q9SUC9.1|UGPI7_ARATH RecName: Full=Uncharacterized GPI-anchored protein At4g28100; Flags: Precursor >gi|332660041|gb|AEE85441.1| uncharacterized protein [Arabidopsis thaliana]	Uncharacterized GPI-anchored protein At4g28100 OS=Arabidopsis thaliana GN=At4g28100 PE=1 SV=1	--	--
Unigene10323_All	all	p3	(TCT)5	15	883	897	TCCGAGTCCTCGCTCTACTG	60.69	20	ATACCCACCGACCTTTCTGC	61.268	20	215	f-box family protein [Populus trichocarpa] >gi|222870889|gb|EEF08020.1| f-box family protein [Populus trichocarpa]	Dof zinc finger protein DOF1.4 OS=Arabidopsis thaliana GN=DOF1.4 PE=2 SV=1	ATPases involved in chromosome partitioning	--
Unigene103235_All	A.bulbifer	p2	(AT)8	16	172	187	ACAGGCCATGAATGACTGAA	59.09	20	TGGGCGACGTTATCTTGTAA	59.182	20	117	--	--	--	--
Unigene103250_All	A.bulbifer	p2	(CT)7	14	69	82	TCTCACCCCTTCATCTCTGG	60.191	20	TGCACAGTTGCACATAGGGT	60.183	20	131	--	--	--	--
Unigene103275_All	A.bulbifer	p2	(TA)8	16	51	66	CCCATGATTCTATCTAGCTGACTTG	60.496	25	CAGGAGCCTATAGCAGTCGG	59.993	20	171	--	--	--	--
Unigene103292_All	A.bulbifer	p2	(AC)8	16	274	289	GACCTGATAAAGGGGGAAGG	59.761	20	AAGGTGCAAAATGGGTCAAG	59.971	20	276	--	--	--	--
Unigene1033_All	all	p3	(GGA)6	18	414	431	CCAACCCTCAATCACCATCT	59.779	20	GCAGATGGCAGACATTGAGA	59.95	20	266	ENTH [Brassica oleracea]	Probable clathrin assembly protein At4g32285 OS=Arabidopsis thaliana GN=At4g32285 PE=1 SV=2	--	--
Unigene103386_All	A.bulbifer	p3	(CTC)5	15	181	195	TTTTGATCCCACCTTTCCTG	59.903	20	GAGTGTTTCTCCCTTCACGC	59.851	20	206	--	--	--	--
Unigene103403_All	A.bulbifer	p3	(GAA)6	18	143	160	ATATGGGATGGAGATGGGGT	60.236	20	CCCAGTTAGTTGGCGATGAT	59.955	20	205	--	--	--	--
Unigene10343_All	all	p4	(CCAT)4	16	104	119	AAAGCATCGGTACTGGGATG	59.955	20	GATCCTGGCTTGCAGAGAAC	59.957	20	154	kinesin like protein for actin based chloroplast movement 2 [Arabidopsis thaliana] >gi|332010676|gb|AED98059.1| kinesin like protein for actin based chloroplast movement 2 [Arabidopsis thaliana]	Geminivirus Rep-interacting motor protein OS=Arabidopsis thaliana GN=GRIMP PE=1 SV=1	--	--
Unigene103535_All	A.bulbifer	p2	(TA)6	12	118	129	TTCAACAAGATTGGGAAGGC	60.051	20	TCTCCTTATGGATTGCAGGC	60.177	20	123	--	--	--	--
Unigene103548_All	A.bulbifer	p5	(GGTCG)4	20	30	49	ATCCCAAGACCCAGTCTCAG	59.101	20	TCCAAAATCGAAGCGTTTTC	60.188	20	138	--	--	--	--
Unigene103581_All	A.bulbifer	p2	(GA)8	16	453	468	GCAGAGGAGATCCGACAAGA	60.497	20	AATACCCCTCCTTTCCGCTA	59.924	20	139	Os01g0210600 [Oryza sativa Japonica Group] >gi|113531900|dbj|BAF04283.1| Os01g0210600 [Oryza sativa Japonica Group]	Uncharacterized 29.3 kDa protein OS=Orgyia pseudotsugata multicapsid polyhedrosis virus GN=ORF92 PE=4 SV=1	Serine/threonine protein kinase	DNA (cytosine-5-)-methyltransferase [EC:2.1.1.37]
Unigene103587_All	A.bulbifer	p4	(CCCT)4	16	163	178	TAAGCTCTGCAACATGGACG	60.011	20	GGGAATTAGCCCGTGGAG	60.417	18	202	--	--	--	--
Unigene103597_All	A.bulbifer	p4	(ATGC)4	16	71	86	TCAATTCCTTTGAAGAGACATGAT	59.136	24	TCACATGTAATTCGACCGGA	59.924	20	127	RecName: Full=Plastocyanin, chloroplastic; Flags: Precursor	Plastocyanin, chloroplastic OS=Solanum lycopersicum GN=PETE PE=2 SV=1	Plastocyanin	plastocyanin
Unigene103597_All	A.bulbifer	p2	(AT)6	12	421	432	CTGTCATGGGATAGGCGTTT	59.955	20	TGCCATGTGTGTGTGTATGTG	59.929	21	266	RecName: Full=Plastocyanin, chloroplastic; Flags: Precursor	Plastocyanin, chloroplastic OS=Solanum lycopersicum GN=PETE PE=2 SV=1	Plastocyanin	plastocyanin
Unigene103602_All	A.bulbifer	p4	(TATG)4	16	122	137	GTGGGAATGCCCTGTGATA	59.311	19	TGCAGCTTGGAAGTAGCTGA	59.888	20	180	--	--	--	--
Unigene103604_All	A.bulbifer	p2	(CT)9	18	53	70	CAAAATACCCCACAATGCG	59.794	19	GCGTTCTTCTAGCGTCCATC	59.985	20	167	--	--	--	--
Unigene103608_All	A.bulbifer	p2	(TA)6	12	26	37	ACCAAGGTTTCGCTTGGTAT	58.579	20	ATGCAGTAGTGGAGAGCGGT	59.898	20	242	--	--	--	--
Unigene103616_All	A.bulbifer	p3	(CAC)5	15	218	232	TGCAGGATGCTGTTCAGAAG	60.136	20	ACTCGTTTGCCGAGACTGGT	62.197	20	224	--	--	--	--
Unigene103632_All	A.bulbifer	p2	(TC)7	14	256	269	TCTCTGTTCTTCCCCTCCCT	60.186	20	AAGATGATGCTTGCGGTGTT	60.667	20	176	zinc knuckle containing protein-like [Oryza sativa Japonica Group] >gi|53792395|dbj|BAD53183.1| zinc knuckle containing protein-like [Oryza sativa Japonica Group]	--	--	--
Unigene103636_All	A.bulbifer	c	(TG)6(CG)8	28	27	54	TTGCTTGTGTTCTAAACGACG	59.024	21	AAAGAATCCACGTCCACAGG	59.966	20	273	--	--	--	--
Unigene103637_All	A.bulbifer	c	(TG)6(CG)8	28	27	54	TTGCTTGTGTTCTAAACGACG	59.024	21	AAAGAATCCACGTCCACAGG	59.966	20	273	--	--	--	--
Unigene103652_All	A.bulbifer	p5	(TCTCT)5	25	102	126	ATGTGAGGAGAGTTGGCACC	60.12	20	GGGTTGCCATTCTGAAGTGT	59.973	20	153	photosystem II reaction center W protein [Zea mays]	Photosystem II reaction center PSB28 protein, chloroplastic OS=Oryza sativa subsp. japonica GN=PSB28 PE=2 SV=2	--	photosystem II reaction center 13kDa protein
Unigene103652_All	A.bulbifer	p2	(TC)9	18	164	181	ATGTGAGGAGAGTTGGCACC	60.12	20	GGGTTGCCATTCTGAAGTGT	59.973	20	153	photosystem II reaction center W protein [Zea mays]	Photosystem II reaction center PSB28 protein, chloroplastic OS=Oryza sativa subsp. japonica GN=PSB28 PE=2 SV=2	--	photosystem II reaction center 13kDa protein
Unigene103652_All	A.bulbifer	p3	(AAG)5	15	961	975	AACCGCACTTGGAAGTTTTG	60.147	20	GCATCCAGTTCAAGAACCATT	59.045	21	261	photosystem II reaction center W protein [Zea mays]	Photosystem II reaction center PSB28 protein, chloroplastic OS=Oryza sativa subsp. japonica GN=PSB28 PE=2 SV=2	--	photosystem II reaction center 13kDa protein
Unigene103662_All	A.bulbifer	p3	(ACC)5	15	260	274	AACACCGCCACATACACAGA	60.032	20	AGACGACCTGATGGACCAAA	60.51	20	251	--	--	--	--
Unigene103663_All	A.bulbifer	p3	(CTC)5	15	878	892	TCCTCCTCCATCAACGTCTC	60.199	20	GGAAAGAAGACCCCTTCCAC	59.912	20	213	PREDICTED: ripening-related protein-like [Vitis vinifera]	21 kDa protein OS=Daucus carota PE=2 SV=1	Translation initiation factor 2 (IF-2; GTPase)	elongation factor EF-G [EC:3.6.5.3]
Unigene103677_All	A.bulbifer	p2	(AG)6	12	247	258	ACCACCCATTTACCAGCAAG	59.853	20	GGGACTACGTGGCTTTGTGT	60.035	20	159	--	--	--	--
Unigene10368_All	all	p4	(TCTT)5	20	464	483	GTTTCTTTGGACTCCCCCAT	60.169	20	GGCCACCCTATTCCATTTTT	60.02	20	138	Os04g0661300 [Oryza sativa Japonica Group] >gi|38345203|emb|CAE02902.2| OSJNBa0015K02.19 [Oryza sativa Japonica Group] >gi|113565719|dbj|BAF16062.1| Os04g0661300 [Oryza sativa Japonica Group] >gi|116310042|emb|CAH67065.1| H0112G12.10 [Oryza sativa Indica Group]	--	--	--
Unigene103682_All	A.bulbifer	p2	(CT)7	14	27	40	CCACCGTCTTACTCTCTCCC	58.742	20	TTAGGAGACTGATCTGGGGG	59.087	20	198	Os05g0556500 [Oryza sativa Japonica Group] >gi|255676563|dbj|BAH93248.1| Os05g0556500 [Oryza sativa Japonica Group]	Acrosin OS=Sus scrofa GN=ACR PE=1 SV=5	--	--
Unigene103690_All	A.bulbifer	p2	(CT)6	12	281	292	CCCCTGTCTTCCCATACTGA	59.92	20	GGGAGAGAGAGCGAGACAGA	59.817	20	159	transmembrane BAX inhibitor motif-containing protein 4 [Zea mays] >gi|195646032|gb|ACG42484.1| transmembrane BAX inhibitor motif-containing protein 4 [Zea mays]	BI1-like protein OS=Arabidopsis thaliana GN=At4g15470 PE=2 SV=1	--
Unigene103693_All	A.bulbifer	p3	(CCT)5	15	244	258	TTCTCTTCCCGGACTTCTCA	59.92	20	ACAGAGGAAGAAGAAGGCCC	59.817	20	218	AP-2 domain containing protein [Narcissus pseudonarcissus]	Ethylene-responsive transcription factor 1 OS=Oryza sativa subsp. japonica GN=EREBP1 PE=1 SV=1	--	--
Unigene103702_All	A.bulbifer	p2	(GA)6	12	101	112	GAAAGCGACAGAAGGAGGTG	59.989	20	AGGAGCAAAACCCTCACTCA	59.844	20	260	--	--	--	--
Unigene103717_All	A.bulbifer	p4	(CCGG)5	20	674	693	CCATGCTATTTGGGATTGCT	59.923	20	CCATCCCGCTGATATGACTT	59.917	20	279	Os08g0260400 [Oryza sativa Japonica Group] >gi|113623358|dbj|BAF23303.1| Os08g0260400 [Oryza sativa Japonica Group]	--	--	--
Unigene103717_All	A.bulbifer	p5	(GAAGG)4	20	898	917	TCACAAGTCATATCAGCGGG	59.673	20	ATCTTCCATTCCGCTCCTTC	60.546	20	110	Os08g0260400 [Oryza sativa Japonica Group] >gi|113623358|dbj|BAF23303.1| Os08g0260400 [Oryza sativa Japonica Group]	--	--	--
Unigene103723_All	A.bulbifer	p2	(AC)6	12	181	192	ATTAAGCTGGAGCTTGCCTG	59.615	20	CTTCAAGTGCGTGTGATCGT	59.905	20	208	Os04g0644501 [Oryza sativa Japonica Group] >gi|38344892|emb|CAE01545.2| OSJNBa0033G05.16 [Oryza sativa Japonica Group] >gi|255675829|dbj|BAH92846.1| Os04g0644501 [Oryza sativa Japonica Group]	14 kDa proline-rich protein DC2.15 OS=Daucus carota PE=2 SV=1	--	--
Unigene103724_All	A.bulbifer	p2	(AT)8	16	152	167	TGCAGACAGCCTCACAAAAG	60.175	20	ATCTTCAGCAGCCACTTGGT	59.874	20	169	phototropic-responsive NPH3 family protein [Arabidopsis lyrata subsp. lyrata] >gi|297337557|gb|EFH67974.1| phototropic-responsive NPH3 family protein [Arabidopsis lyrata subsp. lyrata]	BTB/POZ domain-containing protein At1g30440 OS=Arabidopsis thaliana GN=At1g30440 PE=1 SV=2	--	--
Unigene103724_All	A.bulbifer	p2	(TC)8	16	550	565	ACCTACTTCATGTGACCGGC	59.997	20	ATTTTGCCGGGGCTAGTAGT	59.987	20	190	phototropic-responsive NPH3 family protein [Arabidopsis lyrata subsp. lyrata] >gi|297337557|gb|EFH67974.1| phototropic-responsive NPH3 family protein [Arabidopsis lyrata subsp. lyrata]	BTB/POZ domain-containing protein At1g30440 OS=Arabidopsis thaliana GN=At1g30440 PE=1 SV=2	--	--
Unigene103733_All	A.bulbifer	p2	(TC)6	12	174	185	CCCCTCTGCTTCTTTTTCCT	59.821	20	GCGAGACAGAGAAATCTGGG	59.95	20	196	hypothetical protein VOLCADRAFT_102187 [Volvox carteri f. nagariensis] >gi|300260444|gb|EFJ44663.1| hypothetical protein VOLCADRAFT_102187 [Volvox carteri f. nagariensis]	Uncharacterized protein PF11_0213 OS=Plasmodium falciparum (isolate 3D7) GN=PF11_0213 PE=2 SV=1	--	--
Unigene103733_All	A.bulbifer	p2	(TA)7	14	223	236	CCCAGATTTCTCTGTCTCGC	59.95	20	TAAACCTGGATTGGTGCGAT	60.331	20	181	hypothetical protein VOLCADRAFT_102187 [Volvox carteri f. nagariensis] >gi|300260444|gb|EFJ44663.1| hypothetical protein VOLCADRAFT_102187 [Volvox carteri f. nagariensis]	Uncharacterized protein PF11_0213 OS=Plasmodium falciparum (isolate 3D7) GN=PF11_0213 PE=2 SV=1	--	--
Unigene103733_All	A.bulbifer	p2	(AT)7	14	463	476	ATCGCACCAATCCAGGTTTA	60.331	20	GGGGTGGGAAACAACAACTA	59.688	20	236	hypothetical protein VOLCADRAFT_102187 [Volvox carteri f. nagariensis] >gi|300260444|gb|EFJ44663.1| hypothetical protein VOLCADRAFT_102187 [Volvox carteri f. nagariensis]	Uncharacterized protein PF11_0213 OS=Plasmodium falciparum (isolate 3D7) GN=PF11_0213 PE=2 SV=1	--	--
Unigene103733_All	A.bulbifer	p2	(AT)11	22	479	500	ATCGCACCAATCCAGGTTTA	60.331	20	GGGGTGGGAAACAACAACTA	59.688	20	236	hypothetical protein VOLCADRAFT_102187 [Volvox carteri f. nagariensis] >gi|300260444|gb|EFJ44663.1| hypothetical protein VOLCADRAFT_102187 [Volvox carteri f. nagariensis]	Uncharacterized protein PF11_0213 OS=Plasmodium falciparum (isolate 3D7) GN=PF11_0213 PE=2 SV=1	--	--
Unigene103733_All	A.bulbifer	p2	(TC)8	16	507	522	ATCGCACCAATCCAGGTTTA	60.331	20	GGGGTGGGAAACAACAACTA	59.688	20	236	hypothetical protein VOLCADRAFT_102187 [Volvox carteri f. nagariensis] >gi|300260444|gb|EFJ44663.1| hypothetical protein VOLCADRAFT_102187 [Volvox carteri f. nagariensis]	Uncharacterized protein PF11_0213 OS=Plasmodium falciparum (isolate 3D7) GN=PF11_0213 PE=2 SV=1	--	--
Unigene103733_All	A.bulbifer	p2	(CT)6	12	606	617	TAGTTGTTGTTTCCCACCCC	59.688	20	GATATGCATGGAGGGGTCAC	60.166	20	250	hypothetical protein VOLCADRAFT_102187 [Volvox carteri f. nagariensis] >gi|300260444|gb|EFJ44663.1| hypothetical protein VOLCADRAFT_102187 [Volvox carteri f. nagariensis]	Uncharacterized protein PF11_0213 OS=Plasmodium falciparum (isolate 3D7) GN=PF11_0213 PE=2 SV=1	--	--
Unigene103733_All	A.bulbifer	p2	(AT)9	18	785	802	TAGTTGTTGTTTCCCACCCC	59.688	20	ACCATGGCTTAATTAGCGGA	59.569	20	268	hypothetical protein VOLCADRAFT_102187 [Volvox carteri f. nagariensis] >gi|300260444|gb|EFJ44663.1| hypothetical protein VOLCADRAFT_102187 [Volvox carteri f. nagariensis]	Uncharacterized protein PF11_0213 OS=Plasmodium falciparum (isolate 3D7) GN=PF11_0213 PE=2 SV=1	--	--
Unigene103735_All	A.bulbifer	p2	(TA)9	18	47	64	CGGTTGCATATTATGGTGGA	59.257	20	GAGATTTCCAAGCATCTCGC	59.923	20	183	--	--	--	--
Unigene10374_All	all	p3	(TTC)6	18	1901	1918	GGCACTCCCCTTTCTTTCTT	59.691	20	ACGGCATTTAGATGGCAGAC	60.103	20	191	Os12g0165700 [Oryza sativa Japonica Group] >gi|113648751|dbj|BAF29263.1| Os12g0165700 [Oryza sativa Japonica Group]	Transcription elongation factor B polypeptide 3 OS=Drosophila melanogaster GN=EloA PE=1 SV=1	--	transcription elongation factor S-II
Unigene103740_All	A.bulbifer	p4	(AATT)4	16	232	247	CAAAGGCCGGAGATGATTAC	59.528	20	AACTCGCACCACGTAGCTTT	59.943	20	231	--	--	--	--
Unigene103740_All	A.bulbifer	p6	(TACCAT)4	24	533	556	AGCTACGTGGTGCGAGTTTT	59.943	20	GTGTGTACCGGAGGAGATCA	58.511	20	267	--	--	--	--
Unigene103741_All	A.bulbifer	p2	(TA)9	18	64	81	GTGGGTGCATGATCTCCTTT	59.934	20	AAGGGGGTATGAAAAATCCG	60.013	20	263	--	--	--	--
Unigene103765_All	A.bulbifer	p3	(GCT)6	18	256	273	TGTTCTCTTCTGCAACCGTG	60.025	20	GCCCTGATCAGTAGCTGGAG	59.973	20	264	--	--	--	--
Unigene103765_All	A.bulbifer	p3	(CCT)5	15	325	339	AGAGAGCTCGAGGCAACAAG	59.891	20	AGTAGGAGGAGGATGTCGGG	60.468	20	215	--	--	--	--
Unigene103771_All	A.bulbifer	p2	(AG)7	14	71	84	CGGGCGTTAGATCCGTTTAT	61.173	20	GACATTCTAGAAGTGCGGGC	59.843	20	112	--	--	--	--
Unigene103774_All	A.bulbifer	p2	(AT)6	12	150	161	AAAATCATTCGACCACGACC	59.797	20	TGTAGCAGGAAGCGAAGTCC	60.538	20	184	--	--	--	--
Unigene103774_All	A.bulbifer	p3	(TGC)6	18	165	182	AAAATCATTCGACCACGACC	59.797	20	TGTAGCAGGAAGCGAAGTCC	60.538	20	184	--	--	--	--
Unigene103775_All	A.bulbifer	p2	(AT)6	12	167	178	AAAATCATTCGACCACGACC	59.797	20	TGTAGCAGGAAGCGAAGTCC	60.538	20	184	--	--	--	--
Unigene103775_All	A.bulbifer	p3	(TGC)6	18	182	199	AAAATCATTCGACCACGACC	59.797	20	TGTAGCAGGAAGCGAAGTCC	60.538	20	184	--	--	--	--
Unigene103799_All	A.bulbifer	p2	(TC)9	18	35	52	CTACAACCGCCTCCAGGTT	60.119	19	TTCTTGATGGGGAGGATGTC	59.862	20	225	PSI-H precursor [Nicotiana sylvestris]	Photosystem I reaction center subunit VI-1, chloroplastic OS=Arabidopsis thaliana GN=PSAH1 PE=2 SV=1	--	photosystem I subunit VI
Unigene103813_All	A.bulbifer	p3	(AGA)5	15	222	236	AAGCCTAAGGCCGAGAAGAG	60.11	20	GGTGATGGTTGGCTTCTTGT	59.973	20	246	RecName: Full=Histone H2B >gi|2558962|gb|AAB97163.1| histone H2B1 [Gossypium hirsutum]	Histone H2B OS=Gossypium hirsutum GN=HIS2B PE=2 SV=3	Membrane carboxypeptidase (penicillin-binding protein)	histone H2B
Unigene103814_All	A.bulbifer	p3	(GCT)6	18	120	137	GGGCTCCTCCTCGTCTTTAC	60.212	20	ACAGGACGTGCAACATGGTA	60.032	20	176	--	--	--	--
Unigene103818_All	A.bulbifer	p3	(CTC)6	18	392	409	TGGAGATGATCACCGTGAAA	60.048	20	ATGGATGCCAATGGGGTAT	59.846	19	218	Os05g0513100 [Oryza sativa Japonica Group] >gi|113579575|dbj|BAF17938.1| Os05g0513100 [Oryza sativa Japonica Group] >gi|294336600|gb|ADE62743.1| TCP transcription factor [Oryza sativa Japonica Group]	Transcription factor TCP5 OS=Arabidopsis thaliana GN=TCP5 PE=2 SV=1	--	--
Unigene103820_All	A.bulbifer	p3	(CTC)6	18	392	409	TGGAGATGATCACCGTGAAA	60.048	20	ATGGATGCCAATGGGGTAT	59.846	19	218	Os05g0513100 [Oryza sativa Japonica Group] >gi|113579575|dbj|BAF17938.1| Os05g0513100 [Oryza sativa Japonica Group] >gi|294336600|gb|ADE62743.1| TCP transcription factor [Oryza sativa Japonica Group]	Transcription factor TCP5 OS=Arabidopsis thaliana GN=TCP5 PE=2 SV=1	--	--
Unigene103821_All	A.bulbifer	p2	(TA)6	12	699	710	TGCACTTTCTCGGTTCTGTG	60.025	20	CAACCTTCTACGTACCCGAA	57.758	20	164	proline rich protein [Santalum album]	Uncharacterized protein ORF3 OS=Grapevine fleck virus (isolate Italy/MT48) GN=ORF3 PE=4 SV=1	--	--
Unigene103823_All	A.bulbifer	p2	(AT)10	20	262	281	GATCCGACTTGTCCTTTTCG	59.67	20	ATAATGTGGGGAGGGTTGGT	60.306	20	219	--	--	--	--
Unigene10383_All	all	p3	(TCT)5	15	736	750	GGCGCAGATTCTTGTTTCTC	59.962	20	GTAGCCCAGGCAGTTCCATA	60.096	20	246	saposin B domain-containing protein [Arabidopsis thaliana] >gi|15912285|gb|AAL08276.1| AT5g01800/T20L15_70 [Arabidopsis thaliana] >gi|19548001|gb|AAL87364.1| AT5g01800/T20L15_70 [Arabidopsis thaliana] >gi|332003010|gb|AED90393.1| saposin B domain-containing protein [Arabidopsis thaliana]	Sulfated glycoprotein 1 OS=Mus musculus GN=Psap PE=1 SV=2	--	--
Unigene103831_All	A.bulbifer	p2	(TG)6	12	723	734	GCATGACGCAAATGACGATA	60.642	20	TTCTTCAAATCAGGGGATGC	60.014	20	154	NtPRp27 [Nicotiana tabacum]	--	--	--
Unigene103831_All	A.bulbifer	p2	(AT)7	14	835	848	GCATGACGCAAATGACGATA	60.642	20	CCTCCTCACTCCAATTACATGC	60.875	22	225	NtPRp27 [Nicotiana tabacum]	--	--	--
Unigene103832_All	A.bulbifer	p2	(TG)6	12	732	743	GCATGACGCAAATGACGATA	60.642	20	TTCTTCAAATCAGGGGATGC	60.014	20	154	NtPRp27 [Nicotiana tabacum]	--	--	--
Unigene103832_All	A.bulbifer	p2	(AT)7	14	844	857	GCATGACGCAAATGACGATA	60.642	20	CCTCCTCACTCCAATTACATGC	60.875	22	225	NtPRp27 [Nicotiana tabacum]	--	--	--
Unigene103833_All	A.bulbifer	p2	(CT)7	14	56	69	GCGGCACCAACTAATTATCC	59.438	20	TTACGTACCATGGGATGGGT	59.933	20	181	--	--	--	--
Unigene103836_All	A.bulbifer	p2	(CG)6	12	72	83	GACGTTTTCAGCATCAGTGC	59.45	20	AGGAGGGCAGGAGTAAGAGC	59.979	20	181	--	--	--	--
Unigene103842_All	A.bulbifer	p3	(CAG)8	24	329	352	TCGGTTGAGGAATCTAACGG	60.066	20	CGCTTGGAATTGGCTCTATC	59.807	20	181	Os11g0620100 [Oryza sativa Japonica Group] >gi|77551976|gb|ABA94773.1| RNA recognition motif family protein, expressed [Oryza sativa Japonica Group] >gi|113645514|dbj|BAF28655.1| Os11g0620100 [Oryza sativa Japonica Group]	Putative uncharacterized protein DDB_G0271606 OS=Dictyostelium discoideum GN=DDB_G0271606 PE=4 SV=1	--	--
Unigene10385_All	all	p2	(TG)7	14	97	110	GCAGATACACAACACAGGGC	59.169	20	TGATCCATCCTTTTATTCCCC	59.971	21	102	--	--	--	--
Unigene103853_All	A.bulbifer	p2	(TA)6	12	261	272	GCCGAAGAAGAAGGCTCTTT	60.096	20	CATATATGTATCCACGTCCATGTAAA	59.042	26	206	hypothetical protein VOLCADRAFT_102187 [Volvox carteri f. nagariensis] >gi|300260444|gb|EFJ44663.1| hypothetical protein VOLCADRAFT_102187 [Volvox carteri f. nagariensis]	--	--	--
Unigene103857_All	A.bulbifer	p2	(AG)9	18	252	269	AGCAGTTGATCTTTGGTGGG	60.111	20	GCGTTCCCCAGACTTCTCTC	61.311	20	223	expressed protein [Oryza sativa Japonica Group]	--	--	--
Unigene103860_All	A.bulbifer	p2	(CT)9	18	381	398	TCAGACTGGTCCAGCACTTG	60.022	20	CACTGCATAAACCATCAGCG	60.28	20	200	uncharacterized protein [Arabidopsis thaliana] >gi|332190495|gb|AEE28616.1| uncharacterized protein [Arabidopsis thaliana]	--	--	--
Unigene103863_All	A.bulbifer	p2	(CT)9	18	381	398	TCAGACTGGTCCAGCACTTG	60.022	20	CACTGCATAAACCATCAGCG	60.28	20	200	uncharacterized protein [Arabidopsis thaliana] >gi|332190495|gb|AEE28616.1| uncharacterized protein [Arabidopsis thaliana]	--	--	--
Unigene103868_All	A.bulbifer	p3	(GCG)5	15	141	155	TTGTGACCGTCTTGAACGAG	59.873	20	CATGGTGAGAGACGCCATTA	59.673	20	179	--	--	--	--
Unigene103875_All	A.bulbifer	p2	(AT)9	18	252	269	TCCTGGTGAACCCTCTGTTC	60.088	20	CACCAACGAGCATTACACAGA	59.773	21	120	--	--	--	--
Unigene103881_All	A.bulbifer	p2	(CT)7	14	34	47	AAACTGACACCCACGACTCC	60.009	20	TCTCCAGTGAGGTGCCTCTT	59.986	20	227	GTP-binding protein [Cicer arietinum]	GTP-binding nuclear protein Ran-A1 OS=Nicotiana tabacum GN=RAN-A1 PE=2 SV=1	GTPase SAR1 and related small G proteins	GTP-binding nuclear protein Ran
Unigene103895_All	A.bulbifer	c*	(GA)11(AGA)7*	40	96	135	AGAATGCGATCGCTGAAACT	59.985	20	CGGAGCTACCTCCTATGCTG	59.993	20	203	secretory phospholipase A2 alpha [Citrus sinensis]	Phospholipase A2 homolog 3 OS=Oryza sativa subsp. japonica GN=PLA2-III PE=1 SV=1	--	phospholipase A2 [EC:3.1.1.4]
Unigene103909_All	A.bulbifer	p3	(CTA)6	18	85	102	CCAAGTCACCTTGATCACACA	59.581	21	CCATCATGGCCACTTATTCC	60.155	20	156	--	--	--	--
Unigene103909_All	A.bulbifer	p2	(GA)10	20	132	151	CATCTGAAACCACACCCAAG	58.98	20	TTTTCCAAGAGAGGCAATGG	60.184	20	121	--	--	--	--
Unigene103913_All	A.bulbifer	p2	(GA)8	16	293	308	ACACCACATTACCTAGCGCC	60.022	20	CTTTCACCCGCATCATCTC	59.181	19	249	--	--	--	--
Unigene103914_All	A.bulbifer	p3	(CCG)7	21	40	60	GATGAGCAGTCGTCGACCTT	60.418	20	CGGATATGGACCAAATGGAG	60.148	20	235	--	--	--	--
Unigene103915_All	A.bulbifer	p3	(GCG)5	15	123	137	GCACCATCGTCACACTCTGT	59.744	20	CGATCGAAGAGAACTCCAGC	60.096	20	199	hox20 [Oryza sativa Indica Group]	Homeobox-leucine zipper protein HOX20 OS=Oryza sativa subsp. japonica GN=HOX20 PE=2 SV=1	Uncharacterized protein involved in exopolysaccharide biosynthesis	homeobox-leucine zipper protein
Unigene103921_All	A.bulbifer	p2	(AC)9	18	52	69	CGATCTTATTTCCCCGATCA	59.856	20	GAAGAAGACGGAAGTGCGAG	60.134	20	280	photosystem I reaction center subunit IV A, chloroplast precursor [Ricinus communis] >gi|223539730|gb|EEF41312.1| photosystem I reaction center subunit IV A, chloroplast precursor [Ricinus communis]	--	--	photosystem I subunit IV
Unigene103921_All	A.bulbifer	p2	(CA)8	16	83	98	CGATCTTATTTCCCCGATCA	59.856	20	GAAGAAGACGGAAGTGCGAG	60.134	20	280	photosystem I reaction center subunit IV A, chloroplast precursor [Ricinus communis] >gi|223539730|gb|EEF41312.1| photosystem I reaction center subunit IV A, chloroplast precursor [Ricinus communis]	--	--	photosystem I subunit IV
Unigene103925_All	A.bulbifer	p4	(TTTG)5	20	658	677	AGATGGAGCACTGGGTGG	59.612	18	ATCTCTCCATCTCCGCCAA	60.72	19	217	Os02g0725200 [Oryza sativa Japonica Group] >gi|113537513|dbj|BAF09896.1| Os02g0725200 [Oryza sativa Japonica Group]	Sulfated surface glycoprotein 185 OS=Volvox carteri PE=1 SV=1	ATPases involved in chromosome partitioning	--
Unigene103926_All	A.bulbifer	p2	(AG)8	16	318	333	CTTTTCCGCTTCCCTCTCTT	59.955	20	AGATCCACAGACACCCAAGG	59.962	20	279	--	--	--	--
Unigene103931_All	A.bulbifer	p4	(TGCA)5	20	277	296	CTTCGGAACCTTGGTGTTGT	60.005	20	GCCAAACCTGAAACCTGGTA	59.971	20	205	--	--	--	--
Unigene10394_All	all	p2	(TA)6	12	225	236	TTGTTCTTCCTGTCCTTCGC	60.375	20	GGCTTTCTCACACCTGAAGC	59.997	20	217	--	--	--	--
Unigene103940_All	A.bulbifer	p2	(TC)6	12	191	202	GGGATGCTGTTGATTGCTTT	60.081	20	TCGAAACAGTGTGCATGTGA	59.868	20	279	--	--	--	--
Unigene103946_All	A.bulbifer	p3	(GCG)5	15	247	261	GGTCAGCTTGACCTTGGAGA	60.386	20	GACTTCCCCTCTTCCTCGTC	60.194	20	177	vaculor H+-pyrophosphatase [Sorghum bicolor]	Pyrophosphate-energized vacuolar membrane proton pump OS=Vigna radiata var. radiata PE=1 SV=3	--	inorganic pyrophosphatase [EC:3.6.1.1]
Unigene103958_All	A.bulbifer	p2	(GA)8	16	174	189	ATGACGAAAAGAAAGCGGAA	59.823	20	CGTTCTCGTCGTCTTCCTTC	59.989	20	171	--	--	--	--
Unigene103965_All	A.bulbifer	p2	(TA)10	20	1263	1282	TCCAGGTGCTCAATGTGAAG	59.831	20	GGAAGCCTGCCAGTGTAGAG	60.012	20	171	RD22-like protein [Vitis vinifera]	BURP domain-containing protein 3 OS=Oryza sativa subsp. japonica GN=BURP3 PE=2 SV=1	--	serine/arginine repetitive matrix protein 1
Unigene103966_All	A.bulbifer	p2	(GC)6	12	132	143	TCCATCACTGCAAAGAGACG	59.984	20	CGGGTCGATAGCTTCTGATT	59.292	20	104	--	--	--	--
Unigene103968_All	A.bulbifer	p2	(AT)10	20	60	79	ACAGAGAAGCAAACACCACG	58.932	20	CCTTTGGTTCCTTCCAATCA	59.903	20	175	small ubiquitin-related modifier 2 [Arabidopsis thaliana] >gi|75171511|sp|Q9FLP6.1|SUMO2_ARATH RecName: Full=Small ubiquitin-related modifier 2; Short=AtSUMO2 >gi|9758113|dbj|BAB08585.1| ubiquitin-like protein SMT3-like [Arabidopsis thaliana] >gi|19715611|gb|AAL91628.1| AT5g55160/MCO15_11 [Arabidopsis thaliana] >gi|21360423|gb|AAM47327.1| AT5g55160/MCO15_11 [Arabidopsis thaliana] >gi|21537401|gb|…	Small ubiquitin-related modifier 2 OS=Arabidopsis thaliana GN=SUMO2 PE=1 SV=1	Ubiquitin-like protein (sentrin)	small ubiquitin-related modifier
Unigene103971_All	A.bulbifer	p3	(CAC)5	15	342	356	CTCTCACTTTGCCTGCACTG	59.77	20	TCGAGGTTCATGGCTCTGAT	60.769	20	256	chitin-binding lectin precursor [Solanum lycopersicum var. cerasiforme]	Proline-rich receptor-like protein kinase PERK2 OS=Arabidopsis thaliana GN=PERK2 PE=2 SV=3	Molecular chaperone	--
Unigene103975_All	A.bulbifer	p2	(TG)6	12	24	35	ATGCTGTTGGTGGGCTTCTA	60.657	20	GGGAATGGCAGTGCATAGTT	59.962	20	246	OSIGBa0135C13.7 [Oryza sativa Indica Group]	Beta-glucosidase 12 OS=Oryza sativa subsp. japonica GN=BGLU12 PE=2 SV=2	--	beta-glucosidase [EC:3.2.1.21]
Unigene103976_All	A.bulbifer	p2	(TG)6	12	24	35	ATGCTGTTGGTGGGCTTCTA	60.657	20	GGGAATGGCAGTGCATAGTT	59.962	20	246	Chain A, The Crystal Structure Of Rice (Oryza Sativa L.) Os4bglu12 >gi|333361362|pdb|3PTK|B Chain B, The Crystal Structure Of Rice (Oryza Sativa L.) Os4bglu12 >gi|333361363|pdb|3PTM|A Chain A, The Crystal Structure Of Rice (Oryza Sativa L.) Os4bglu12 With 2- Fluoroglucopyranoside >gi|333361364|pdb|3PTM|B Chain B, The Crystal Structure Of Rice (Oryza Sativa L.) Os4bglu12 With 2- Fluoroglucopyranos…	Beta-glucosidase 12 OS=Oryza sativa subsp. japonica GN=BGLU12 PE=2 SV=2	Beta-glucosidase/6-phospho-beta-glucosidase/beta-galactosidase	beta-glucosidase [EC:3.2.1.21]
Unigene103979_All	A.bulbifer	p2	(TC)6	12	124	135	GTCCTTGGTCTGCTCAGCTC	60.143	20	AGTACTCGGCACGCCTCTAA	60.037	20	237	--	--	--	--
Unigene104005_All	A.bulbifer	p2	(AT)6	12	172	183	CGTTATCACCATGCACCATC	59.805	20	CGCCATGAAACAGTCAGAGA	59.984	20	210	--	--	--	--
Unigene104006_All	A.bulbifer	p3	(GCT)5	15	62	76	TGTATAGCATCCTCTCGGCG	61.285	20	CCTGCAGAACTTGTCCATGA	59.831	20	215	RecName: Full=UPF0497 membrane protein 2	UPF0497 membrane protein 2 OS=Musa acuminata GN=MA4_106O17.52 PE=3 SV=2	--	--
Unigene104009_All	A.bulbifer	p2	(TC)8	16	271	286	GCCTCTCCATCTGCTGTACC	59.834	20	ACGAAGTTCCTGAAGGGGAT	59.935	20	158	SBP1 [Nicotiana alata]	Translation initiation factor IF-2 OS=Frankia sp. (strain EAN1pec) GN=infB PE=3 SV=1	Translation initiation factor 2 (IF-2; GTPase)	centromeric protein E
Unigene10401_All	all	p3	(GGC)5	15	156	170	CCATTATGGTGTCGGAGCTT	59.955	20	GGCCTACCATAGGAGCATCA	60.059	20	157	uncharacterized protein [Arabidopsis thaliana] >gi|332008079|gb|AED95462.1| uncharacterized protein [Arabidopsis thaliana]	--	--	--
Unigene104011_All	A.bulbifer	p3	(GAA)5	15	219	233	AAGACGGGTACTTGGGGAAT	59.691	20	GGCTGGAATCTCCTCCTCTC	60.3	20	207	FH protein NFH1 [Nicotiana tabacum]	Formin-like protein 1 OS=Arabidopsis thaliana GN=FH1 PE=1 SV=1	--	--
Unigene104012_All	A.bulbifer	p2	(GT)9	18	177	194	GGCAGGGGATCTCAAAGTTA	59.126	20	ATCCAATTCAATCAAAGCCG	59.901	20	212	--	--	--	--
Unigene104019_All	A.bulbifer	p2	(CT)6	12	322	333	TGGCGTGGAGGACTCTCTAT	59.827	20	AGAGACAGAGACACACGGGG	60.306	20	178	--	--	--	--
Unigene10402_All	all	p6	(TCTATC)4	24	1342	1365	AGCACCCTCTGTGAAGAAGC	59.604	20	TAGATCGGACCGTTTCATCC	59.894	20	248	DNA-3-methyladenine glycosylase I [Zea mays] >gi|195638964|gb|ACG38950.1| DNA-3-methyladenine glycosylase I [Zea mays]	Probable GMP synthase [glutamine-hydrolyzing] OS=Helicobacter hepaticus GN=guaA PE=3 SV=1	3-methyladenine DNA glycosylase	DNA-3-methyladenine glycosylase I [EC:3.2.2.20]
Unigene10402_All	all	p2	(TA)6	12	1486	1497	TCTGTCTCTCGCTCTCTCCC	59.817	20	TAGATCGGACCGTTTCATCC	59.894	20	155	DNA-3-methyladenine glycosylase I [Zea mays] >gi|195638964|gb|ACG38950.1| DNA-3-methyladenine glycosylase I [Zea mays]	Probable GMP synthase [glutamine-hydrolyzing] OS=Helicobacter hepaticus GN=guaA PE=3 SV=1	3-methyladenine DNA glycosylase	DNA-3-methyladenine glycosylase I [EC:3.2.2.20]
Unigene104021_All	A.bulbifer	p2	(GA)7	14	43	56	GACGCAGTGGACGGCTAT	59.819	18	GTTTCTCCTCTTCCTTGGGG	60.045	20	173	RecName: Full=30S ribosomal protein 2, chloroplastic; AltName: Full=Plastid-specific 30S ribosomal protein 2; Short=PSRP-2; Flags: Precursor >gi|7578881|gb|AAF64167.1|AF240462_1 plastid-specific ribosomal protein 2 precursor [Spinacia oleracea]	30S ribosomal protein 2, chloroplastic OS=Spinacia oleracea GN=PSRP2 PE=1 SV=1	RNA-binding proteins (RRM domain)	splicing factor 1
Unigene104030_All	A.bulbifer	p2	(TC)7	14	83	96	CCACACGGTTTCCGTAGAGT	60.028	20	ACTCGACCTCCAAGGTGATG	60.112	20	147	polyubiquitin containing 7 ubiquitin monomers [Zea mays] >gi|195606596|gb|ACG25128.1| polyubiquitin containing 7 ubiquitin monomers [Zea mays]	Polyubiquitin 4 OS=Arabidopsis thaliana GN=UBQ4 PE=1 SV=1	Ubiquitin	ubiquitin C
Unigene104038_All	A.bulbifer	p2	(TC)6	12	43	54	CACATACGACAACACAACGCT	59.697	21	AGGGAAGAAGAGGGGGAAGT	60.43	20	271	chloroplast translational elongation factor Tu [Pelargonium graveolens]	Elongation factor Tu, chloroplastic OS=Nicotiana tabacum GN=TUFA PE=3 SV=1	GTPases - translation elongation factors	elongation factor EF-Tu [EC:3.6.5.3]
Unigene104041_All	A.bulbifer	p2	(TC)6	12	66	77	CGACTTCCCGTTCACAAGTT	60.149	20	ATGCCATTATGAAAGCAGGC	60.067	20	240	embryo defective 1303 protein [Arabidopsis thaliana] >gi|332195238|gb|AEE33359.1| embryo defective 1303 protein [Arabidopsis thaliana]	--	--	--
Unigene104041_All	A.bulbifer	p3	(CCT)5	15	169	183	CGACTTCCCGTTCACAAGTT	60.149	20	ATGCCATTATGAAAGCAGGC	60.067	20	240	embryo defective 1303 protein [Arabidopsis thaliana] >gi|332195238|gb|AEE33359.1| embryo defective 1303 protein [Arabidopsis thaliana]	--	--	--
Unigene104049_All	A.bulbifer	p5	(ATCCC)4	20	159	178	CAGCAATTTGGCTCTTACCA	58.917	20	AGAGGAGGAGGAGGAAGACG	59.945	20	134	pherophorin-C2 protein precursor [Chlamydomonas reinhardtii]	Protein enabled homolog OS=Mus musculus GN=Enah PE=1 SV=2	--	--
Unigene104066_All	A.bulbifer	p2	(AG)9	18	153	170	CGTGTGTATATGGGCGACTG	60.011	20	ACCGACGTCGACATAACCTC	59.997	20	191	RecName: Full=Carbonic anhydrase, chloroplastic; AltName: Full=Carbonate dehydratase; Flags: Precursor >gi|170105|gb|AAA34027.1| carbonic anhydrase (EC 4.2.1.1) [Spinacia oleracea]	Carbonic anhydrase, chloroplastic OS=Spinacia oleracea PE=1 SV=2	Carbonic anhydrase	carbonic anhydrase [EC:4.2.1.1]
Unigene104081_All	A.bulbifer	p2	(AG)6	12	307	318	GCCTGGACACTTCCAGAGAG	59.986	20	GATGGAACCAGCGACATTTT	59.939	20	266	chaperone [Agave tequilana] >gi|99033705|gb|ABF61874.1| chaperone [Agave tequilana] >gi|99033709|gb|ABF61876.1| chaperone [Agave tequilana]	18.2 kDa class I heat shock protein OS=Medicago sativa GN=HSP18.2 PE=2 SV=1	Molecular chaperone (small heat shock protein)	HSP20 family protein
Unigene104088_All	A.bulbifer	p3	(TTG)5	15	64	78	GCCGATGGATAACGAACAGA	61.003	20	TGGATTTGACATGGAGACGA	60.048	20	261	precursor of transferase serine hydroxymethyltransferase 2 [Populus trichocarpa] >gi|222850736|gb|EEE88283.1| precursor of transferase serine hydroxymethyltransferase 2 [Populus trichocarpa]	Serine hydroxymethyltransferase, mitochondrial OS=Solanum tuberosum PE=2 SV=1	Glycine/serine hydroxymethyltransferase	glycine hydroxymethyltransferase [EC:2.1.2.1]
Unigene104099_All	A.bulbifer	p4	(AGGT)6	24	45	68	TCCCCGCTAATGAAGAACAT	59.528	20	CCAAATTCAACAGGACCGAC	60.353	20	259	60S ribosomal protein L10-like protein [Wolffia arrhiza]	60S ribosomal protein L10 OS=Vitis riparia GN=RPL10 PE=2 SV=1	Ribosomal protein L16/L10E	large subunit ribosomal protein L10e
Unigene104114_All	A.bulbifer	p4	(CATC)4	16	219	234	GATGGTGCAGGAGTTCGAGT	60.269	20	ATAACACCAATTTGCAGCCG	60.886	20	222	H0321H01.4 [Oryza sativa Indica Group] >gi|116309446|emb|CAH66519.1| OSIGBa0142C11.7 [Oryza sativa Indica Group]	Cytochrome P450 77A2 OS=Solanum melongena GN=CYP77A2 PE=2 SV=1	--	[EC:1.14.-.-]
Unigene104122_All	A.bulbifer	p2	(AT)8	16	250	265	CATGGGGAACACAAACATCA	60.216	20	CATGAAGTGTGTCTAAAAATAAAGGA	58	26	245	--	--	--	--
Unigene104133_All	A.bulbifer	p3	(TTC)8	24	189	212	GCGACATTACTCGACAGCAA	60.019	20	CCCATCTCTCTTCACTTCGC	59.95	20	163	--	--	--	--
Unigene104136_All	A.bulbifer	p2	(CT)11	22	99	120	CCCCTCTACCTAGCAAGCAA	59.471	20	GTCGAAGAAGACCTTGGGGT	60.489	20	165	cyclophilin [Ricinus communis]	Peptidyl-prolyl cis-trans isomerase OS=Solanum lycopersicum GN=CYP PE=2 SV=1	Peptidyl-prolyl cis-trans isomerase (rotamase) - cyclophilin family	peptidylprolyl isomerase [EC:5.2.1.8]
Unigene104140_All	A.bulbifer	p3	(CGC)5	15	300	314	ACCACTCCTCCTCCTTCCAC	60.504	20	GTCGAGATCGTACCTGGAGC	59.834	20	140	Predicted membrane protein (patched superfamily) (ISS) [Ostreococcus tauri] >gi|116059946|emb|CAL56005.1| Predicted membrane protein (patched superfamily) (ISS) [Ostreococcus tauri]	Vegetative cell wall protein gp1 OS=Chlamydomonas reinhardtii GN=GP1 PE=2 SV=1	ATPases involved in chromosome partitioning	--
Unigene104147_All	A.bulbifer	p5	(TCTTT)4	20	522	541	TAATGCCGGAGAAGGAACAC	60.074	20	GCTCTACCATTAGCATTGGCAT	60.486	22	278	--	--	--	--
Unigene104155_All	A.bulbifer	p2	(AG)6	12	82	93	AAGTGCAGAAATGGGAGTGG	60.111	20	ATTTTCTTCTCCTAGCGCCC	59.82	20	153	--	--	--	--
Unigene104167_All	A.bulbifer	p2	(AT)7	14	83	96	CGGCCGCATCTATTAATTTC	59.548	20	CACTTGGCTCTGCTCATTCA	60.136	20	111	--	--	--	--
Unigene104167_All	A.bulbifer	p2	(AT)6	12	258	269	TGAATGAGCAGAGCCAAGTG	60.136	20	TGCCAGTCTCATCAAAAGCA	60.539	20	154	--	--	--	--
Unigene104185_All	A.bulbifer	p2	(TC)6	12	60	71	TTCGCTAGAATGCTCGGACT	60.118	20	GTGGAAAGTGGAGACCTTGC	59.703	20	116	Os04g0119500 [Oryza sativa Japonica Group] >gi|38344869|emb|CAE01295.2| OSJNBa0020P07.12 [Oryza sativa Japonica Group] >gi|113563637|dbj|BAF13980.1| Os04g0119500 [Oryza sativa Japonica Group]	Translation initiation factor IF-2 OS=Thermobifida fusca (strain YX) GN=infB PE=3 SV=1	--	--
Unigene104192_All	A.bulbifer	p2	(TG)11	22	207	228	CCAAGCCAGGAGTAGACAGC	60.012	20	ACAACCACCTCAGCCTGACT	59.756	20	280	--	--	--	--
Unigene104192_All	A.bulbifer	p2	(GA)6	12	378	389	CCAAGCCAGGAGTAGACAGC	60.012	20	ACAACCACCTCAGCCTGACT	59.756	20	280	--	--	--	--
Unigene104193_All	A.bulbifer	p2	(CT)11	22	146	167	CCACTAATCACCCCTCCTCA	59.92	20	TATCCAACTGAAGTGCCTCG	58.874	20	139	--	--	--	--
Unigene104196_All	A.bulbifer	p3	(GCC)6	18	232	249	ATCATCATAGGGAGGCATCG	59.877	20	GAGCCTCGAGAAGAGCAAGA	59.973	20	261	Os03g0826800 [Oryza sativa Japonica Group] >gi|108711857|gb|ABF99652.1| expressed protein [Oryza sativa Japonica Group] >gi|113550238|dbj|BAF13681.1| Os03g0826800 [Oryza sativa Japonica Group]	Translation initiation factor IF-2 OS=Streptomyces coelicolor GN=infB PE=3 SV=1	--	serine/arginine repetitive matrix protein 1
Unigene1042_All	all	p3	(TCC)5	15	51	65	GTTAACTGGGATTCCCCTGG	60.549	20	CTCGCCTTCTCTTCCATGAC	59.95	20	107	RecName: Full=Putative B3 domain-containing protein Os04g0347400	B3 domain-containing protein REM10 OS=Arabidopsis thaliana GN=REM10 PE=2 SV=2	--	--
Unigene104201_All	A.bulbifer	p2	(CA)6	12	397	408	CCGCATATGCCAAAGAAGAT	60.06	20	TCGGCCTCGATAGTGCTTAT	59.829	20	253	--	--	--	--
Unigene104203_All	A.bulbifer	p2	(TC)8	16	345	360	CATGCCTACCAGAGAGAGGC	59.973	20	CCTCCTCCGCTACCTTCTTC	60.34	20	103	Os02g0793900 [Oryza sativa Japonica Group] >gi|113537903|dbj|BAF10286.1| Os02g0793900 [Oryza sativa Japonica Group]	Atherin OS=Oryctolagus cuniculus GN=SAMD1 PE=2 SV=1	--	--
Unigene104203_All	A.bulbifer	p2	(TA)9	18	365	382	CATGCCTACCAGAGAGAGGC	59.973	20	CCTCCTCCGCTACCTTCTTC	60.34	20	103	Os02g0793900 [Oryza sativa Japonica Group] >gi|113537903|dbj|BAF10286.1| Os02g0793900 [Oryza sativa Japonica Group]	Atherin OS=Oryctolagus cuniculus GN=SAMD1 PE=2 SV=1	--	--
Unigene104204_All	A.bulbifer	p2	(TC)8	16	1123	1138	CATGCCTACCAGAGAGAGGC	59.973	20	CCTCCTCCGCTACCTTCTTC	60.34	20	103	Os02g0793900 [Oryza sativa Japonica Group] >gi|113537903|dbj|BAF10286.1| Os02g0793900 [Oryza sativa Japonica Group]	Basic proline-rich protein OS=Sus scrofa PE=1 SV=2	DNA polymerase III, gamma/tau subunits	--
Unigene104204_All	A.bulbifer	p2	(TA)9	18	1143	1160	CATGCCTACCAGAGAGAGGC	59.973	20	CCTCCTCCGCTACCTTCTTC	60.34	20	103	Os02g0793900 [Oryza sativa Japonica Group] >gi|113537903|dbj|BAF10286.1| Os02g0793900 [Oryza sativa Japonica Group]	Basic proline-rich protein OS=Sus scrofa PE=1 SV=2	DNA polymerase III, gamma/tau subunits	--
Unigene104205_All	A.bulbifer	p2	(AT)12	24	27	50	CGTCTCCCCCACGTATCCT	62.245	19	GCTTCCTTGTTGCTCTACCG	60.015	20	246	phytoene synthase [Clivia miniata]	Phytoene synthase, chloroplastic OS=Narcissus pseudonarcissus GN=PSY PE=2 SV=1	Phytoene/squalene synthetase	phytoene synthase [EC:2.5.1.32]
Unigene104212_All	A.bulbifer	p2	(TA)7	14	53	66	TCCGGGTTATTCTATTCCACC	60.027	21	CCCTCTATGTCCTGCGGTAA	60.088	20	274	ribosomal protein L2 [Lemna minor] >gi|193806422|sp|A9L9D7.1|RK2_LEMMI RecName: Full=50S ribosomal protein L2, chloroplastic >gi|88696811|gb|ABD48536.1| ribosomal protein L2 [Lemna minor]	50S ribosomal protein L2, chloroplastic OS=Lemna minor GN=rpl2 PE=2 SV=1	Ribosomal protein L2	large subunit ribosomal protein L2
Unigene104212_All	A.bulbifer	p2	(TA)8	16	80	95	TCCGGGTTATTCTATTCCACC	60.027	21	CCCTCTATGTCCTGCGGTAA	60.088	20	274	ribosomal protein L2 [Lemna minor] >gi|193806422|sp|A9L9D7.1|RK2_LEMMI RecName: Full=50S ribosomal protein L2, chloroplastic >gi|88696811|gb|ABD48536.1| ribosomal protein L2 [Lemna minor]	50S ribosomal protein L2, chloroplastic OS=Lemna minor GN=rpl2 PE=2 SV=1	Ribosomal protein L2	large subunit ribosomal protein L2
Unigene104219_All	A.bulbifer	p3	(TCT)5	15	49	63	TTTCTTTCCCCGTCTCTCCT	60.183	20	CCCATATGAACAAGCAGCCT	60.096	20	128	--	--	--	--
Unigene104222_All	A.bulbifer	p2	(AG)7	14	34	47	CTCCTCCTCCTCGTCCTCTC	60.482	20	GCTGGAGAAGAGAAGTGCGT	59.751	20	226	--	--	--	--
Unigene104223_All	A.bulbifer	p2	(AG)7	14	34	47	CTCCTCCTCCTCGTCCTCTC	60.482	20	GCTGGAGAAGAGAAGTGCGT	59.751	20	226	dsRNA-binding protein LH2 [Brassica oleracea var. capitata]	Double-stranded RNA-binding protein 1 OS=Arabidopsis thaliana GN=DRB1 PE=1 SV=1	--	--
Unigene104241_All	A.bulbifer	p3	(GGA)5	15	48	62	TCTCTCTCTCTCCGGGTCTG	59.657	20	AAAACCCAATCCCAATCCTC	59.996	20	227	SAD1f [Volvox carteri f. nagariensis]	Verprolin OS=Saccharomyces cerevisiae (strain ATCC 204508 / S288c) GN=VRP1 PE=1 SV=2	--	--
Unigene104242_All	A.bulbifer	p2	(CT)11	22	669	690	TTTCTCACCAGGGTACTCGC	60.255	20	TCGAGTCACTTGTGTTTGCC	59.88	20	253	PPase [Hevea brasiliensis]	Pyrophosphate-energized vacuolar membrane proton pump OS=Hordeum vulgare PE=2 SV=2	Inorganic pyrophosphatase	inorganic pyrophosphatase [EC:3.6.1.1]
Unigene104242_All	A.bulbifer	p2	(TC)11	22	692	713	TTTCTCACCAGGGTACTCGC	60.255	20	TCGAGTCACTTGTGTTTGCC	59.88	20	253	PPase [Hevea brasiliensis]	Pyrophosphate-energized vacuolar membrane proton pump OS=Hordeum vulgare PE=2 SV=2	Inorganic pyrophosphatase	inorganic pyrophosphatase [EC:3.6.1.1]
Unigene104256_All	A.bulbifer	p3	(CAA)5	15	344	358	ACCAGTACACCACCGAGGAG	60.026	20	TGTAGCTGTTCGACGGTCTG	60.049	20	267	Os01g0139200 [Oryza sativa Japonica Group] >gi|255672859|dbj|BAF03890.2| Os01g0139200 [Oryza sativa Japonica Group]	Uncharacterized protein PB18E9.04c OS=Schizosaccharomyces pombe (strain ATCC 38366 / 972) GN=SPAPB18E9.04c PE=2 SV=1	Regulator of arginine metabolism and related MADS box-containing transcription factors	protein transport protein SEC31
Unigene104256_All	A.bulbifer	p3	(CGG)7	21	1014	1034	ACTTGGCAGATCAGTCACCC	60.12	20	CGGCTGTGAGTGTACAGCAT	59.929	20	131	Os01g0139200 [Oryza sativa Japonica Group] >gi|255672859|dbj|BAF03890.2| Os01g0139200 [Oryza sativa Japonica Group]	Uncharacterized protein PB18E9.04c OS=Schizosaccharomyces pombe (strain ATCC 38366 / 972) GN=SPAPB18E9.04c PE=2 SV=1	Regulator of arginine metabolism and related MADS box-containing transcription factors	protein transport protein SEC31
Unigene104257_All	A.bulbifer	p3	(CAA)5	15	344	358	ACCAGTACACCACCGAGGAG	60.026	20	TGTAGCTGTTCGACGGTCTG	60.049	20	267	Os01g0139200 [Oryza sativa Japonica Group] >gi|255672859|dbj|BAF03890.2| Os01g0139200 [Oryza sativa Japonica Group]	Uncharacterized protein PB18E9.04c OS=Schizosaccharomyces pombe (strain ATCC 38366 / 972) GN=SPAPB18E9.04c PE=2 SV=1	Regulator of arginine metabolism and related MADS box-containing transcription factors	protein transport protein SEC31
Unigene104257_All	A.bulbifer	p3	(CGG)7	21	1032	1052	ACTTGGCAGATCAGTCACCC	60.12	20	CGGCTGTGAGTGTACAGCAT	59.929	20	131	Os01g0139200 [Oryza sativa Japonica Group] >gi|255672859|dbj|BAF03890.2| Os01g0139200 [Oryza sativa Japonica Group]	Uncharacterized protein PB18E9.04c OS=Schizosaccharomyces pombe (strain ATCC 38366 / 972) GN=SPAPB18E9.04c PE=2 SV=1	Regulator of arginine metabolism and related MADS box-containing transcription factors	protein transport protein SEC31
Unigene104259_All	A.bulbifer	p2	(GA)11	22	276	297	ACCGGTGAAACCAGCACTAC	60.035	20	AGCTGATCCTTCACAGGGTG	60.261	20	199	Os08g0420600 [Oryza sativa Japonica Group] >gi|113623787|dbj|BAF23732.1| Os08g0420600 [Oryza sativa Japonica Group]	Nucleobase-ascorbate transporter 6 OS=Arabidopsis thaliana GN=NAT6 PE=2 SV=2	Xanthine/uracil permeases	--
Unigene104260_All	A.bulbifer	p2	(GA)11	22	276	297	ACCGGTGAAACCAGCACTAC	60.035	20	AGCTGATCCTTCACAGGGTG	60.261	20	199	Os02g0741800 [Oryza sativa Japonica Group] >gi|113537615|dbj|BAF09998.1| Os02g0741800 [Oryza sativa Japonica Group]	Nucleobase-ascorbate transporter 6 OS=Arabidopsis thaliana GN=NAT6 PE=2 SV=2	Xanthine/uracil permeases	--
Unigene104261_All	A.bulbifer	p2	(AC)6	12	239	250	CTCCCATGCACACAAACAAC	60.008	20	TACGTAAACAACTGCGTGCC	59.799	20	174	protein ralf-like 32 [Arabidopsis thaliana] >gi|89001071|gb|ABD59125.1| At4g14010 [Arabidopsis thaliana] >gi|332657960|gb|AEE83360.1| protein ralf-like 32 [Arabidopsis thaliana]	--	--	--
Unigene104263_All	A.bulbifer	p4	(CTAG)5	20	62	81	CTTCTCGTTGTCCGGACTCT	59.45	20	TGTTGCCACCTCCATAATCA	59.924	20	217	Os01g0794800 [Oryza sativa Japonica Group] >gi|113534036|dbj|BAF06419.1| Os01g0794800 [Oryza sativa Japonica Group]	Xylem serine proteinase 1 OS=Arabidopsis thaliana GN=XSP1 PE=2 SV=1	--	--
Unigene104264_All	A.bulbifer	p4	(CTAG)5	20	62	81	CTTCTCGTTGTCCGGACTCT	59.45	20	TGTTGCCACCTCCATAATCA	59.924	20	217	Os01g0794800 [Oryza sativa Japonica Group] >gi|113534036|dbj|BAF06419.1| Os01g0794800 [Oryza sativa Japonica Group]	Xylem serine proteinase 1 OS=Arabidopsis thaliana GN=XSP1 PE=2 SV=1	--	--
Unigene104266_All	A.bulbifer	p2	(GA)7	14	255	268	CGCGTGACTTAAAGGAGAGG	60.008	20	ATATTTCACAGGGCTCTGCC	59.154	20	255	--	--	--	--
Unigene104267_All	A.bulbifer	p2	(GA)7	14	255	268	CGCGTGACTTAAAGGAGAGG	60.008	20	ACGCCTCTCTACCACACAGG	60.321	20	277	--	--	--	--
Unigene104282_All	A.bulbifer	p4	(CTCC)4	16	251	266	TTAGGAGTGGGTTCCCCTTT	59.799	20	AGGTGCGAATTCCCTGTTC	60.065	19	155	--	--	--	--
Unigene104289_All	A.bulbifer	p3	(CCG)5	15	193	207	AGAGAGAGAGAGAGGCGGTG	58.873	20	ACCATCGATGCTTCCTTGTC	60.081	20	279	PREDICTED: similar to shaggy-related protein kinase delta / ASK-delta / ASK-dzeta (ASK4) [Vitis vinifera]	Forkhead box protein B2 OS=Mus musculus GN=Foxb2 PE=2 SV=1	--	pyruvate dehydrogenase E2 component (dihydrolipoamide acetyltransferase) [EC:2.3.1.12]
Unigene104292_All	A.bulbifer	p6	(GGCCGG)4	24	408	431	CTTGGGCTACTCCCTTCTCC	60.204	20	CTGCCATCTCGTCTACCTCC	59.827	20	183	uncharacterized protein [Arabidopsis thaliana] >gi|88900376|gb|ABD57500.1| At5g40460 [Arabidopsis thaliana] >gi|332007167|gb|AED94550.1| uncharacterized protein [Arabidopsis thaliana]	Serine/arginine repetitive matrix protein 1 OS=Pongo abelii GN=SRRM1 PE=2 SV=1	--	protein transport protein SEC13
Unigene104293_All	A.bulbifer	p2	(TC)9	18	54	71	CCCCCTCTCGTAGACACACA	61.122	20	CGGGGAACAAGAAGACGATA	60.066	20	273	--	--	--	--
Unigene104294_All	A.bulbifer	p2	(TC)9	18	54	71	CCCCCTCTCGTAGACACACA	61.122	20	CGGGGAACAAGAAGACGATA	60.066	20	273	patellin 1 [Cucurbita pepo]	Patellin-5 OS=Arabidopsis thaliana GN=PATL5 PE=1 SV=2	--	--
Unigene104305_All	A.bulbifer	p3	(GCG)6	18	102	119	GAAGATGTCGACGTCATGGA	59.637	20	GGAGATGGAGATGTCGGAGA	60.16	20	238	Os02g0174800 [Oryza sativa Japonica Group] >gi|113535581|dbj|BAF07964.1| Os02g0174800 [Oryza sativa Japonica Group]	Serine/arginine repetitive matrix protein 1 OS=Gallus gallus GN=SRRM1 PE=2 SV=1	--	serine/arginine repetitive matrix protein 1
Unigene104305_All	A.bulbifer	p2	(CT)7	14	695	708	ACAGTGATGCGCCTTCTCTT	60.02	20	TAACTCGCTCCATCCTCCAC	60.218	20	148	Os02g0174800 [Oryza sativa Japonica Group] >gi|113535581|dbj|BAF07964.1| Os02g0174800 [Oryza sativa Japonica Group]	Serine/arginine repetitive matrix protein 1 OS=Gallus gallus GN=SRRM1 PE=2 SV=1	--	serine/arginine repetitive matrix protein 1
Unigene104308_All	A.bulbifer	p2	(GA)6	12	295	306	CGACAACTAGGGACTCCTGG	59.715	20	GGCGTATAAAAGGGGAGGAG	59.924	20	199	--	--	--	--
Unigene104310_All	A.bulbifer	p2	(GC)7	14	227	240	ATGGTGTGAGTTCCTCGGAC	59.969	20	GAAGCCATAGCGCTCAGGTA	60.511	20	252	photosystem I psaH protein [Arachis hypogaea]	Photosystem I reaction center subunit VI-2, chloroplastic OS=Arabidopsis thaliana GN=PSAH2 PE=2 SV=1	Uncharacterized protein conserved in bacteria with the myosin-like domain	photosystem I subunit VI
Unigene104312_All	A.bulbifer	p2	(TC)10	20	110	129	AGTAACGAACGAGGGCTGTG	60.312	20	TATCCCGATGAACATGCGTA	59.914	20	212	--	--	--	--
Unigene104312_All	A.bulbifer	p2	(CT)7	14	533	546	ATCCAGCCGAAGTCGTATTG	60.096	20	GGCATTTTATGCCAAATCAAA	59.797	21	130	--	--	--	--
Unigene104315_All	A.bulbifer	p2	(CT)7	14	462	475	ATCCAGCCGAAGTCGTATTG	60.096	20	GGCATTTTATGCCAAATCAAA	59.797	21	130	--	--	--	--
Unigene104322_All	A.bulbifer	p4	(TCGA)4	16	195	210	AACACGTTTCGGATTTCAGG	59.971	20	ATGGTAGTTGCCAGCTGCTT	59.904	20	178	anthocyanin synthase [Anthurium andraeanum]	Leucoanthocyanidin dioxygenase OS=Zea mays GN=A2 PE=2 SV=1	--	leucoanthocyanidin dioxygenase [EC:1.14.11.19]
Unigene104323_All	A.bulbifer	p4	(TCGA)4	16	195	210	AACACGTTTCGGATTTCAGG	59.971	20	ATGGTAGTTGCCAGCTGCTT	59.904	20	200	anthocyanin synthase [Anthurium andraeanum]	Leucoanthocyanidin dioxygenase OS=Zea mays GN=A2 PE=2 SV=1	--	leucoanthocyanidin dioxygenase [EC:1.14.11.19]
Unigene104326_All	A.bulbifer	p2	(AT)6	12	121	132	CTTAACGCGGTGTACGTCAT	58.727	20	GTTGTGGTCGTCATCTCCCT	59.969	20	180	--	--	--	--
Unigene104329_All	A.bulbifer	p2	(CT)7	14	218	231	GGCAGCGACGACATGTAATA	59.718	20	CTTTCTCTCCCCTACCCCAC	59.928	20	271	RecName: Full=Serine hydroxymethyltransferase 2, mitochondrial; Short=SHMT; AltName: Full=Glycine hydroxymethyltransferase; AltName: Full=Serine methylase; Flags: Precursor >gi|437997|emb|CAA81079.1| glycine hydroxymethyltransferase [Flaveria pringlei]	Serine hydroxymethyltransferase 2, mitochondrial OS=Flaveria pringlei PE=2 SV=1	--	glycine hydroxymethyltransferase [EC:2.1.2.1]
Unigene10433_All	all	p2	(GT)6	12	53	64	TCTCCGTGTGTGTGTGTGTG	60.258	20	GGATGCAATCATTAATGGGC	60.125	20	107	--	--	--	--
Unigene104335_All	A.bulbifer	p3	(GGC)6	18	342	359	ACTACGAAGGAGCACCATGC	60.285	20	GCTCTCCCTCTCGATGGACT	60.902	20	203	LEXYL1 [Solanum lycopersicum]	Beta-xylosidase/alpha-L-arabinofuranosidase 1 (Fragment) OS=Medicago sativa subsp. varia GN=Xyl1 PE=1 SV=1	Beta-glucosidase-related glycosidases	beta-glucosidase [EC:3.2.1.21]
Unigene104338_All	A.bulbifer	p2	(GA)8	16	184	199	TGACAAAGCCTTTCTGCCTT	59.993	20	TTCAAGCTCCTTGCTTTGCT	60.27	20	227	--	--	--	--
Unigene104339_All	A.bulbifer	p2	(GA)6	12	233	244	TTTTGAGCACAGATCGTTGG	59.84	20	CAAGCTCTCCTTTGGGACTG	59.982	20	210	ABC transporter [Gossypium hirsutum]	ABC transporter G family member 11 OS=Arabidopsis thaliana GN=ABCG11 PE=1 SV=1	ABC-type multidrug transport system, ATPase component	ATP-binding cassette, subfamily G (WHITE), member 2
Unigene104348_All	A.bulbifer	p3	(CAG)6	18	777	794	GAAGAAGCCAGAAGGCATTG	59.955	20	CTCCTGCAGGCTTTTGTAGG	60.008	20	100	expressed protein [Oryza sativa Japonica Group]	Trihelix transcription factor GTL1 OS=Arabidopsis thaliana GN=GTL1 PE=1 SV=2	--	--
Unigene104348_All	A.bulbifer	p6	(AGGACG)4	24	856	879	TATATCCGCGAAGAAGCCAG	60.323	20	TCTTGTACGCCATCTTGCTG	60.011	20	185	expressed protein [Oryza sativa Japonica Group]	Trihelix transcription factor GTL1 OS=Arabidopsis thaliana GN=GTL1 PE=1 SV=2	--	--
Unigene104348_All	A.bulbifer	p2	(AG)11	22	1107	1128	CAGCAAGATGGCGTACAAGA	60.011	20	CATTCCCCTGCCTGTCTC	59.129	18	264	expressed protein [Oryza sativa Japonica Group]	Trihelix transcription factor GTL1 OS=Arabidopsis thaliana GN=GTL1 PE=1 SV=2	--	--
Unigene104369_All	A.bulbifer	p2	(TC)9	18	370	387	TTTTGGAGTGCTGCACCATA	60.257	20	TGCGCATTATTCACATACGG	60.496	20	208	Os06g0273800 [Oryza sativa Japonica Group] >gi|113595411|dbj|BAF19285.1| Os06g0273800 [Oryza sativa Japonica Group]	Signal peptidase complex catalytic subunit SEC11C OS=Rattus norvegicus GN=Sec11c PE=2 SV=3	Signal peptidase I	signal peptidase, endoplasmic reticulum-type [EC:3.4.-.-]
Unigene104370_All	A.bulbifer	p2	(CT)8	16	773	788	CCCCCTCCCTCTCTCATTAT	59.35	20	CAGTTTAAATCTGGGCGGG	60.445	19	200	glycine cleavage system H protein [Arabidopsis thaliana] >gi|12644523|sp|Q9LQL0.1|GCSH2_ARATH RecName: Full=Probable glycine cleavage system H protein 2, mitochondrial; Flags: Precursor >gi|8920623|gb|AAF81345.1|AC007767_25 Identical to a glycine cleavage system H-protein precursor from Arabidopsis thaliana gb|P25855. It contains a glycine cleavage H-protein domain PF|01597. ESTs gb|R90208, gb|AI…	Probable glycine cleavage system H protein 2, mitochondrial OS=Arabidopsis thaliana GN=At1g32470 PE=1 SV=1	Glycine cleavage system H protein (lipoate-binding)	glycine cleavage system H protein
Unigene104370_All	A.bulbifer	p4	(GGTG)4	16	799	814	CCCCCTCCCTCTCTCATTAT	59.35	20	CAGTTTAAATCTGGGCGGG	60.445	19	200	glycine cleavage system H protein [Arabidopsis thaliana] >gi|12644523|sp|Q9LQL0.1|GCSH2_ARATH RecName: Full=Probable glycine cleavage system H protein 2, mitochondrial; Flags: Precursor >gi|8920623|gb|AAF81345.1|AC007767_25 Identical to a glycine cleavage system H-protein precursor from Arabidopsis thaliana gb|P25855. It contains a glycine cleavage H-protein domain PF|01597. ESTs gb|R90208, gb|AI…	Probable glycine cleavage system H protein 2, mitochondrial OS=Arabidopsis thaliana GN=At1g32470 PE=1 SV=1	Glycine cleavage system H protein (lipoate-binding)	glycine cleavage system H protein
Unigene104371_All	A.bulbifer	p2	(AG)8	16	391	406	GCGAAGGGCTGTACTTCAAC	59.882	20	ACCCTGTCTCCCCTCAGTTT	59.968	20	276	RecName: Full=Glycine cleavage system H protein, mitochondrial; AltName: Full=Lipoyl-bearing H protein; Flags: Precursor >gi|547502|emb|CAA85760.1| H-protein [Flaveria trinervia]	Glycine cleavage system H protein, mitochondrial OS=Flaveria trinervia GN=GDCSH PE=2 SV=1	--	glycine cleavage system H protein
Unigene104371_All	A.bulbifer	p2	(CT)8	16	950	965	CCCCCTCCCTCTCTCATTAT	59.35	20	CAGTTTAAATCTGGGCGGG	60.445	19	200	RecName: Full=Glycine cleavage system H protein, mitochondrial; AltName: Full=Lipoyl-bearing H protein; Flags: Precursor >gi|547502|emb|CAA85760.1| H-protein [Flaveria trinervia]	Glycine cleavage system H protein, mitochondrial OS=Flaveria trinervia GN=GDCSH PE=2 SV=1	--	glycine cleavage system H protein
Unigene104371_All	A.bulbifer	p4	(GGTG)4	16	976	991	CCCCCTCCCTCTCTCATTAT	59.35	20	CAGTTTAAATCTGGGCGGG	60.445	19	200	RecName: Full=Glycine cleavage system H protein, mitochondrial; AltName: Full=Lipoyl-bearing H protein; Flags: Precursor >gi|547502|emb|CAA85760.1| H-protein [Flaveria trinervia]	Glycine cleavage system H protein, mitochondrial OS=Flaveria trinervia GN=GDCSH PE=2 SV=1	--	glycine cleavage system H protein
Unigene104372_All	A.bulbifer	p2	(AG)8	16	548	563	GCGAAGGGCTGTACTTCAAC	59.882	20	ACCCTGTCTCCCCTCAGTTT	59.968	20	276	H-protein [Flaveria palmeri]	Glycine cleavage system H protein, mitochondrial OS=Pisum sativum GN=GDCSH PE=1 SV=1	Glycine cleavage system H protein (lipoate-binding)	glycine cleavage system H protein
Unigene104372_All	A.bulbifer	p2	(CT)8	16	1107	1122	CCCCCTCCCTCTCTCATTAT	59.35	20	CAGTTTAAATCTGGGCGGG	60.445	19	200	H-protein [Flaveria palmeri]	Glycine cleavage system H protein, mitochondrial OS=Pisum sativum GN=GDCSH PE=1 SV=1	Glycine cleavage system H protein (lipoate-binding)	glycine cleavage system H protein
Unigene104372_All	A.bulbifer	p4	(GGTG)4	16	1133	1148	CCCCCTCCCTCTCTCATTAT	59.35	20	CAGTTTAAATCTGGGCGGG	60.445	19	200	H-protein [Flaveria palmeri]	Glycine cleavage system H protein, mitochondrial OS=Pisum sativum GN=GDCSH PE=1 SV=1	Glycine cleavage system H protein (lipoate-binding)	glycine cleavage system H protein
Unigene104373_All	A.bulbifer	p2	(CT)8	16	616	631	CCCCCTCCCTCTCTCATTAT	59.35	20	CAGTTTAAATCTGGGCGGG	60.445	19	200	glycine cleavage system H protein [Arabidopsis thaliana] >gi|12644523|sp|Q9LQL0.1|GCSH2_ARATH RecName: Full=Probable glycine cleavage system H protein 2, mitochondrial; Flags: Precursor >gi|8920623|gb|AAF81345.1|AC007767_25 Identical to a glycine cleavage system H-protein precursor from Arabidopsis thaliana gb|P25855. It contains a glycine cleavage H-protein domain PF|01597. ESTs gb|R90208, gb|AI…	Probable glycine cleavage system H protein 2, mitochondrial OS=Arabidopsis thaliana GN=At1g32470 PE=1 SV=1	--	glycine cleavage system H protein
Unigene104373_All	A.bulbifer	p4	(GGTG)4	16	642	657	CCCCCTCCCTCTCTCATTAT	59.35	20	CAGTTTAAATCTGGGCGGG	60.445	19	200	glycine cleavage system H protein [Arabidopsis thaliana] >gi|12644523|sp|Q9LQL0.1|GCSH2_ARATH RecName: Full=Probable glycine cleavage system H protein 2, mitochondrial; Flags: Precursor >gi|8920623|gb|AAF81345.1|AC007767_25 Identical to a glycine cleavage system H-protein precursor from Arabidopsis thaliana gb|P25855. It contains a glycine cleavage H-protein domain PF|01597. ESTs gb|R90208, gb|AI…	Probable glycine cleavage system H protein 2, mitochondrial OS=Arabidopsis thaliana GN=At1g32470 PE=1 SV=1	--	glycine cleavage system H protein
Unigene104375_All	A.bulbifer	p3	(GTG)6	18	1195	1212	ACACCTTCGCCTGTAGTGCT	59.937	20	AGGGGTAGCAGGAGTTCGAT	60.096	20	276	zinc finger family protein [Arabidopsis lyrata subsp. lyrata] >gi|297317664|gb|EFH48086.1| zinc finger family protein [Arabidopsis lyrata subsp. lyrata]	RING finger and CHY zinc finger domain-containing protein 1 OS=Homo sapiens GN=RCHY1 PE=1 SV=1	--	ring finger and CHY zinc finger domain-containing protein 1
Unigene104376_All	A.bulbifer	p2	(AT)10	20	522	541	GCTGGCAGTGTATGAAGCAA	60.019	20	CGGTGAACTAGGTATTGCCG	60.514	20	159	ACC synthase [Orobanche minor]	1-aminocyclopropane-1-carboxylate oxidase 2 OS=Malus domestica GN=ACO2 PE=2 SV=1	--	aminocyclopropanecarboxylate oxidase [EC:1.14.17.4]
Unigene10438_All	all	p2	(TA)6	12	455	466	GGACAATGGAAAGCATGACC	60.326	20	TAATGTGTGAAGGGGCATCA	59.924	20	185	endoxylanase [Carica papaya]	--	--	--
Unigene104391_All	A.bulbifer	p5	(TGTGC)4	20	133	152	AGCTCCGGTGTACACTTGCT	59.937	20	TCGTGCTTCCCATGTCATAA	60.073	20	172	--	--	--	--
Unigene104394_All	A.bulbifer	p3	(TCT)7	21	277	297	TGTTGACCAAGGACCACTCA	60.129	20	AAGAAGGATGAGGAGGGGAA	60.008	20	109	HSP90-1 [Glycine max]	Heat shock protein 81-1 OS=Oryza sativa subsp. japonica GN=HSP81-1 PE=2 SV=2	Molecular chaperone, HSP90 family	molecular chaperone HtpG
Unigene104395_All	A.bulbifer	p5	(CTCCC)4	20	1124	1143	GGTGTGTTGAAGAGGAGGGA	60.088	20	TCTCCTTCCTTTCCGGTCTT	60.183	20	270	Os02g0101500 [Oryza sativa Japonica Group] >gi|113535120|dbj|BAF07503.1| Os02g0101500 [Oryza sativa Japonica Group]	Glycerate dehydrogenase OS=Cucumis sativus GN=HPR-A PE=2 SV=1	Lactate dehydrogenase and related dehydrogenases	glyoxylate reductase [EC:1.1.1.26]
Unigene104401_All	A.bulbifer	p2	(AG)8	16	62	77	ACATGAGAAGCGGGAAGAAA	59.813	20	TGCATGTTTTCCCAAACAAA	59.946	20	148	--	--	--	--
Unigene104418_All	A.bulbifer	p2	(CT)7	14	263	276	TCATCTGGAAGTAGGTGGGG	59.92	20	ACGTCTGGAGCGTGTGAAA	60.457	19	277	histone H1 [Populus trichocarpa] >gi|222836758|gb|EEE75151.1| histone H1 [Populus trichocarpa]	Histone H1-I OS=Volvox carteri GN=H1-I PE=2 SV=3	--	histone H1/5
Unigene104433_All	A.bulbifer	p3	(GAG)5	15	1241	1255	GTCTGGGTTCAAGTGCAACA	59.726	20	GGGGGAGTTGCTGTTCTTCT	60.628	20	161	fiddlehead-like protein [Gossypium hirsutum]	3-ketoacyl-CoA synthase 10 OS=Arabidopsis thaliana GN=FDH PE=1 SV=2	Predicted naringenin-chalcone synthase	--
Unigene104445_All	A.bulbifer	p2	(AT)8	16	423	438	CGACCCTGACAAACAATGTG	60.001	20	TGTGCATGTATGTTCATCTCTGTT	59.567	24	200	hypothetical protein VOLCADRAFT_102187 [Volvox carteri f. nagariensis] >gi|300260444|gb|EFJ44663.1| hypothetical protein VOLCADRAFT_102187 [Volvox carteri f. nagariensis]	Uncharacterized protein PF11_0213 OS=Plasmodium falciparum (isolate 3D7) GN=PF11_0213 PE=2 SV=1	--	--
Unigene104449_All	A.bulbifer	p2	(AT)8	16	464	479	GAACCTCCCCTTCTTCCTGT	59.534	20	CGCCCGGACAAATAGTGTAG	60.514	20	274	--	--	--	--
Unigene104460_All	A.bulbifer	p2	(TC)8	16	663	678	CAGCACTCTCGATGAAACCA	59.984	20	GCATCTCTACCTCCTCGTCG	59.973	20	269	type II peroxiredoxin [Populus trichocarpa] >gi|222858219|gb|EEE95766.1| type II peroxiredoxin [Populus trichocarpa]	Peroxiredoxin-2B OS=Arabidopsis thaliana GN=PRXIIB PE=1 SV=1	Peroxiredoxin	peroxiredoxin (alkyl hydroperoxide reductase subunit C) [EC:1.11.1.15]
Unigene104465_All	A.bulbifer	p4	(GAAA)4	16	115	130	CTTGAAACAGGCCATCAACA	59.691	20	GTAGGCGCATGGAGTTGAGT	60.285	20	137	temperature-induced lipocalin' [Solanum lycopersicum]	Outer membrane lipoprotein blc OS=Citrobacter freundii PE=3 SV=1	Bacterial lipocalin	outer membrane lipoprotein Blc
Unigene104466_All	A.bulbifer	p4	(GAAA)4	16	115	130	CTTGAAACAGGCCATCAACA	59.691	20	GTAGGCGCATGGAGTTGAGT	60.285	20	137	temperature-induced lipocalin' [Solanum lycopersicum]	Outer membrane lipoprotein blc OS=Citrobacter freundii PE=3 SV=1	Bacterial lipocalin	outer membrane lipoprotein Blc
Unigene104467_All	A.bulbifer	p2	(GA)8	16	191	206	GTCACATATGGGGAAGTGCC	60.203	20	TGTGCGTTTGGATTTCTCTTC	60.242	21	121	--	--	--	--
Unigene104468_All	A.bulbifer	p2	(GA)6	12	39	50	GAGAGAGAGAGAGGGGAGGC	59.643	20	AGGCGAGTATGTGGATGGAG	60.096	20	213	--	--	--	--
Unigene104470_All	A.bulbifer	p2	(CT)7	14	180	193	AAACGAGGATTGGGTCCTCT	59.935	20	AGAGGGAGAAGAGGAGCAGG	60.088	20	271	RNA-binding protein precursor [Persea americana]	Spore coat protein SP96 OS=Dictyostelium discoideum GN=cotA PE=4 SV=2	--	--
Unigene104485_All	A.bulbifer	p2	(AG)10	20	449	468	TTCATGAAAAGGAAACGGGA	60.418	20	TCTTCCTTTCCCGACATTTG	60.044	20	254	Os03g0807800 [Oryza sativa Japonica Group] >gi|313103632|pdb|3IZ6|E Chain E, Localization Of The Small Subunit Ribosomal Proteins Into A 5.5 A Cryo-Em Map Of Triticum Aestivum Translating 80s Ribosome >gi|113550116|dbj|BAF13559.1| Os03g0807800 [Oryza sativa Japonica Group]	40S ribosomal protein S2-2 OS=Arabidopsis thaliana GN=RPS2B PE=2 SV=1	Ribosomal protein S5	small subunit ribosomal protein S2e
Unigene10462_All	all	p3	(GGA)5	15	1065	1079	GGCGAATAAGACGGTCAAGA	60.214	20	ATCTCCGACGTCCAAACAAC	59.973	20	167	exostosin family protein-like [Oryza sativa Japonica Group] >gi|55297674|dbj|BAD68245.1| exostosin family protein-like [Oryza sativa Japonica Group]	Proline-rich receptor-like protein kinase PERK10 OS=Arabidopsis thaliana GN=PERK10 PE=1 SV=2	--	--
Unigene104670_All	A.bulbifer	p2	(AC)6	12	149	160	CACTGGGGTTTAAGCGACAT	59.993	20	AATTTTTAGGGGGTGGCAAT	59.55	20	131	--	--	--	--
Unigene104721_All	A.bulbifer	p2	(TG)8	16	31	46	CAAGTGCCCTGCCATATGTT	60.914	20	CAAACGGAACAAGGAGGAGA	60.224	20	218	--	--	--	--
Unigene104721_All	A.bulbifer	p4	(GATC)4	16	186	201	GTGTGTCTCCGTAGGCCTGT	60.182	20	AATATTGCCATGAAGGGTGG	59.645	20	215	--	--	--	--
Unigene104725_All	A.bulbifer	p3	(CCG)5	15	266	280	AAAGAAATCCCCATGAACCC	59.996	20	CTGGTGGAGGAGTGCCAG	60.405	18	261	--	--	--	--
Unigene10475_All	all	p3	(CCT)5	15	267	281	CGCTTCCTCATCCCAAATAA	60.031	20	TCCCACTCCACCATCTGAA	60.029	19	221	--	--	--	--
Unigene10476_All	all	p2	(CT)8	16	98	113	CTTCTGCGGACAACACACC	60.302	19	TGTAGTCGAGCATCCTGTCG	60.008	20	279	farnesyl diphosphate synthase [Mentha x piperita]	Farnesyl pyrophosphate synthase 2 OS=Lupinus albus GN=FPS2 PE=2 SV=1	Geranylgeranyl pyrophosphate synthase	farnesyl diphosphate synthase [EC:2.5.1.1 2.5.1.10]
Unigene104795_All	A.bulbifer	p3	(GAT)6	18	49	66	TCAATCAACCCTCTCGATACA	58.159	21	CACCCCCTAATTTTGTCCCT	60.046	20	138	--	--	--	--
Unigene104853_All	A.bulbifer	p3	(AGG)5	15	109	123	CAGCCACAACACAGAGCAGT	60.096	20	GCATTTTCCAGGTGTGTCCT	59.973	20	222	--	--	--	--
Unigene1049_All	A.bulbifer	p2	(TC)9	18	79	96	CTGACCTGACACGAGGTGAC	59.278	20	CTGCTATCGATCTGGCCTTC	59.939	20	133	Os02g0753300 [Oryza sativa Japonica Group] >gi|113537676|dbj|BAF10059.1| Os02g0753300 [Oryza sativa Japonica Group]	Translation initiation factor IF-2 OS=Frankia alni (strain ACN14a) GN=infB PE=3 SV=1	--	--
Unigene10492_All	all	p3	(GCT)6	18	120	137	TGCAAAAGTTCATCAGACGC	59.995	20	CGGGCCTCATTATCGTTAGA	60.053	20	274	PREDICTED: similar to subtilase [Vitis vinifera]	Subtilisin-like protease SDD1 OS=Arabidopsis thaliana GN=SDD1 PE=2 SV=1	Subtilisin-like serine proteases	--
Unigene104926_All	A.bulbifer	p3	(CAT)6	18	106	123	TTGCATCAGAACTGTCCACC	59.682	20	GGGAGATGAGGGAGGAGAAG	60.149	20	156	--	--	--	--
Unigene105_All	all	p2	(AG)7	14	1359	1372	GGCTACATCTACCCATCGGA	59.917	20	CCGTGTTCATCTCTCACCCT	60.112	20	110	Os08g0431500 [Oryza sativa Japonica Group] >gi|113623832|dbj|BAF23777.1| Os08g0431500 [Oryza sativa Japonica Group]	--	--	E3 ubiquitin-protein ligase MARCH6 [EC:6.3.2.19]
Unigene10504_All	all	p3	(CCG)5	15	132	146	GAAGACTTCGCCAGCAGC	59.819	18	TCATCTCTGGCTCTGTGGTG	59.98	20	204	--	--	--	--
Unigene10506_All	all	p2	(CT)6	12	496	507	ATCGGTGAGATTGCATGTGA	60.08	20	TGCACAATCCGTGTGAAGAT	60.12	20	218	--	--	--	--
Unigene105065_All	A.bulbifer	p2	(CT)7	14	153	166	TGTTTCTTCCTTGTCCCTGG	60.081	20	CCCATCCTATGACAAACTGGA	59.799	21	114	--	--	--	--
Unigene1051_All	all	p2	(GA)6	12	969	980	TCTTCTGCTGTAGATGGCCC	60.362	20	CATACGCATTGGTTACCGC	59.968	19	178	RecName: Full=Delta-1-pyrroline-5-carboxylate synthase; Short=P5CS; Includes: RecName: Full=Glutamate 5-kinase; Short=GK; AltName: Full=Gamma-glutamyl kinase; Includes: RecName: Full=Gamma-glutamyl phosphate reductase; Short=GPR; AltName: Full=Glutamate-5-semialdehyde dehydrogenase; AltName: Full=Glutamyl-gamma-semialdehyde dehydrogenase >gi|1928960|gb|AAC14481.1| pyrroline-5-carboxylate syntheta…	Delta-1-pyrroline-5-carboxylate synthase OS=Actinidia deliciosa PE=2 SV=1	Glutamate 5-kinase	delta-1-pyrroline-5-carboxylate synthetase [EC:2.7.2.11 1.2.1.41]
Unigene105112_All	A.bulbifer	p2	(CT)7	14	240	253	GGAAGGAAGGGGATGAGAAG	60.008	20	ACACCGCCCTAAAAACTCAC	59.101	20	259	--	--	--	--
Unigene105161_All	A.bulbifer	p3	(TTC)5	15	245	259	CTCCGCCAGTTTAGAGTTGG	59.869	20	GTACAGCTGCTGCTGACAGG	59.801	20	167	Os06g0256100 [Oryza sativa Japonica Group] >gi|52077257|dbj|BAD46299.1| chromosome condensation protein-like [Oryza sativa Japonica Group] >gi|255676899|dbj|BAH93427.1| Os06g0256100 [Oryza sativa Japonica Group]	--	--	condensin complex subunit 3
Unigene105178_All	A.bulbifer	p2	(AG)7	14	209	222	AGCCCTGTCCTGTACAATGG	59.989	20	AGAAGAAACCCTCTGCGTGA	59.989	20	208	--	--	--	--
Unigene105188_All	A.bulbifer	p3	(TCC)5	15	119	133	AGGAGGAGGAGGAGGGTATG	59.511	20	AAAGGCAAAGGCAAAGGATT	60.075	20	165	--	--	--	--
Unigene105188_All	A.bulbifer	p6	(TGCCTC)4	24	170	193	CTCCTCCTCCACCTCACAAC	59.682	20	ATGGAGGCATATGCAGCAG	59.797	19	101	--	--	--	--
Unigene10523_All	all	p3	(CAG)5	15	551	565	TAATCACCCAGGTGAGGGAG	59.92	20	TGGAGCGTAGTAGGCGTTTT	59.904	20	239	Os03g0299600 [Oryza sativa Japonica Group] >gi|113548320|dbj|BAF11763.1| Os03g0299600 [Oryza sativa Japonica Group]	Wound-induced protein 1 OS=Solanum tuberosum GN=WUN1 PE=2 SV=1	ABC-type dipeptide transport system, periplasmic component	--
Unigene10532_All	all	p2	(TG)6	12	193	204	TACTTGGTGGGTGAGTGGGT	60.275	20	TCCAGCCAAAAGCTTCAAAT	59.823	20	164	--	--	--	--
Unigene10536_All	all	p2	(TC)8	16	369	384	GCAGCAAAAAGCATCCTAGC	60.124	20	TGCAAGTGGTGAATTTCATGT	59.039	21	109	--	--	--	--
Unigene105387_All	A.bulbifer	p3	(ACA)5	15	122	136	GGTCGATTCTTGAGCGAACT	59.434	20	ATTGGGCGTGGCATTAGTAG	59.982	20	121	--	--	--	--
Unigene105417_All	A.bulbifer	p3	(CTT)5	15	109	123	CGCCGGCAATAAAAAGATTA	60.055	20	GACCGCATCAAGGGTCAC	60.054	18	134	--	--	--	--
Unigene105426_All	A.bulbifer	p2	(AT)9	18	34	51	GGGCATTGCTAAAACTGGAA	60.074	20	TGCCAATTGTTCACCGTAGA	60.111	20	167	--	--	--	--
Unigene10549_All	all	p3	(CTC)5	15	528	542	TCCACCTCCACTTCCATCTC	60.048	20	TGTCCTCTAATCCCCACAGG	59.92	20	139	Os09g0401000 [Oryza sativa Japonica Group] >gi|1945283|emb|CAA72186.1| myb factor [Oryza sativa Japonica Group] >gi|113631351|dbj|BAF25032.1| Os09g0401000 [Oryza sativa Japonica Group]	Protein ODORANT1 OS=Petunia hybrida GN=ODO1 PE=2 SV=1	Myb superfamily proteins, including transcription factors and mRNA splicing factors	--
Unigene10564_All	all	p3	(TTC)5	15	290	304	CAGTGATGCAGGATTTGTGG	60.112	20	TCATTGTCAAAAGTTGTTGCG	59.761	21	275	cellulose synthase catalytic subunit [Gossypium hirsutum]	Probable cellulose synthase A catalytic subunit 1 [UDP-forming] OS=Oryza sativa subsp. japonica GN=CESA1 PE=2 SV=1	--	cellulose synthase A [EC:2.4.1.12]
Unigene105661_All	A.bulbifer	p2	(GA)7	14	54	67	ATGCATGTGCGTGAGCAT	59.811	18	CAATTCACATCAAGAGGACGAG	59.734	22	139	--	--	--	--
Unigene105702_All	A.bulbifer	p2	(CT)6	12	181	192	TGAGCCATAGGGCAGTCTCT	59.973	20	GTCAGGAGGGAGGGAGGTA	59.037	19	196	--	--	--	--
Unigene105716_All	A.bulbifer	p2	(TC)6	12	319	330	ACGCTTATACACGTCGTCCC	60.022	20	GAGGAAGAAGAAAGGGCAGG	60.319	20	178	Pollen-specific leucine-rich repeat extensin-like protein 4 [Arabidopsis thaliana] >gi|75318791|sp|O81765.1|PLRX4_ARATH RecName: Full=Pollen-specific leucine-rich repeat extensin-like protein 4; Short=AtPEX4; Short=Pollen-specific LRR/EXTENSIN4; AltName: Full=Cell wall hydroxyproline-rich glycoprotein; Flags: Precursor >gi|3297821|emb|CAA19879.1| extensin-like protein [Arabidopsis thaliana] >gi|7…	Octapeptide-repeat protein T2 OS=Mus musculus GN=Srst PE=2 SV=1	--	ATP-dependent RNA helicase DDX46/PRP5 [EC:3.6.4.13]
Unigene105728_All	A.bulbifer	p2	(CT)6	12	64	75	TCTCTCTCTCTCTGTCGCCC	59.817	20	GACAACATCAAAGGAGGGGA	59.903	20	109	--	--	--	--
Unigene105730_All	A.bulbifer	p2	(AT)9	18	197	214	GGCGCCACATTAGATGGTAG	60.49	20	GGGTGTACGTGCATCTGAAA	59.572	20	164	--	--	--	--
Unigene105742_All	A.bulbifer	p3	(GTC)5	15	104	118	AAGAGGTAGTCCAGGCCGTT	60.132	20	AAGAAGGCGAAGAAGAAGCC	60.096	20	197	floricaula-like protein [Eschscholzia californica subsp. californica]	Protein LEAFY OS=Arabidopsis thaliana GN=LFY PE=1 SV=2	--	aldose 1-epimerase [EC:5.1.3.3]
Unigene10575_All	A.bulbifer	p2	(CT)6	12	511	522	AACTTATGTCCCCGTGGTTG	59.711	20	ACAAAAGAGGGGGAAGGAGA	60.045	20	157	--	--	--	--
Unigene105769_All	A.bulbifer	p4	(GGAC)4	16	38	53	CAACCCCAACCAAGGAAAG	60.329	19	GGGCACAAGAGGTTTACCAA	59.971	20	194	--	--	--	--
Unigene105775_All	A.bulbifer	p3	(CGC)6	18	256	273	CCAAGATCTTCCTCTCACGC	59.95	20	CGCACTAAGAAGCGGAAAAG	60.145	20	224	--	--	--	--
Unigene105867_All	A.bulbifer	p2	(GA)7	14	245	258	TTCCCGCTGCTAGAACATCT	59.978	20	ACTTCCATTCCCCTTCCAGT	59.795	20	275	--	--	--	--
Unigene105920_All	A.bulbifer	p3	(CGG)5	15	170	184	CGTCGCTGTGAGTTCTTGAG	59.77	20	TTTGTCGAGGAAGAGGCAAT	59.813	20	217	--	--	--	--
Unigene10595_All	all	p3	(AGA)6	18	395	412	CGGCAAGAAGTCCAAGGTTA	60.241	20	CAGCTCGTTTCGCTCTTCTC	60.419	20	279	DEAD/DEAH box helicase family protein [Oryza brachyantha]	DEAD-box ATP-dependent RNA helicase 7 OS=Oryza sativa subsp. japonica GN=Os09g0520700 PE=2 SV=1	Superfamily II DNA and RNA helicases	ATP-dependent RNA helicase DDX27 [EC:3.6.4.13]
Unigene105955_All	A.bulbifer	p3	(CAA)5	15	633	647	TAAGCCATTGACCCCACTTC	59.933	20	ATGCCTAAGTCTGTCGGGG	60.081	19	221	protein kinase family protein [Arabidopsis thaliana] >gi|332642630|gb|AEE76151.1| protein kinase family protein [Arabidopsis thaliana]	Probable inactive serine/threonine-protein kinase scy2 OS=Dictyostelium discoideum GN=scy2 PE=3 SV=1	RNA-binding protein of the Puf family, translational repressor	--
Unigene105964_All	A.bulbifer	p2	(GA)6	12	81	92	GGGAGTGCTAGCTGAGGAGA	59.703	20	TGCAGAGGAGAGGGAGAGAG	59.81	20	165	hypothetical protein VOLCADRAFT_86325 [Volvox carteri f. nagariensis] >gi|300269059|gb|EFJ53239.1| hypothetical protein VOLCADRAFT_86325 [Volvox carteri f. nagariensis]	--	--	--
Unigene105964_All	A.bulbifer	p2	(CT)7	14	386	399	CTCTCTCCTCTGCGATCACC	60.096	20	GGAAGAGAGAGATGGGAGGG	60.149	20	101	hypothetical protein VOLCADRAFT_86325 [Volvox carteri f. nagariensis] >gi|300269059|gb|EFJ53239.1| hypothetical protein VOLCADRAFT_86325 [Volvox carteri f. nagariensis]	--	--	--
Unigene10601_All	all	p2	(CT)8	16	352	367	CAGCGATGAGACATGGAGAA	59.942	20	TGCAGCTACGACTACAAGGC	59.249	20	200	AN1-like transcription factor [Glycine max]	Zinc finger A20 and AN1 domain-containing stress-associated protein 1 OS=Oryza sativa subsp. japonica GN=SAP1 PE=2 SV=2	--	pre-mRNA-splicing factor CWC22
Unigene106054_All	A.bulbifer	p3	(CAG)5	15	160	174	CCAACTCATCTCGTCCAGGT	60.112	20	TAAGGCGCGTGTAGGAAGAC	60.407	20	210	--	--	--	--
Unigene106134_All	A.bulbifer	p2	(TC)6	12	101	112	TTTTGGGCTTGAAAAAGGC	60.174	19	GAGAGAGAGGGTGGGTCTCA	59.352	20	203	--	--	--	--
Unigene106176_All	A.bulbifer	p3	(TCT)5	15	26	40	CACCTCCCAAGACTGCATTT	60.111	20	CTTCCAATAATACCCCCGGT	59.903	20	127	--	--	--	--
Unigene106198_All	A.bulbifer	p3	(GGC)5	15	59	73	CTTCTCCCGCCTGGGTAAC	61.922	19	TCGATTGGCACTAATCTCCC	60.036	20	241	protein kinase family protein [Cucumis melo subsp. melo]	Formin-like protein 2 OS=Homo sapiens GN=FMNL2 PE=1 SV=3	--	--
Unigene106255_All	A.bulbifer	p2	(GT)9	18	71	88	CGCCTGTTTTAGCGTCTAGC	60.173	20	ATTAACAACAAACGGGCCAA	60.223	20	140	--	--	--	--
Unigene106268_All	A.bulbifer	p3	(GGT)5	15	114	128	TCTGAAGTGGTGTGTCTGCC	59.872	20	TTAGGAAGGCACTTTCCCCT	60.068	20	147	Os05g0459400 [Oryza sativa Japonica Group] >gi|113579301|dbj|BAF17664.1| Os05g0459400 [Oryza sativa Japonica Group]	--	--	kinesin family member 22
Unigene106283_All	A.bulbifer	p2	(AC)6	12	39	50	GCAGAGGCGTAAATTTTGGA	60.209	20	GCCAATTAAGGGGTTGGATT	60.02	20	229	--	--	--	--
Unigene106333_All	A.bulbifer	p2	(AG)9	18	228	245	CAGTTTAACCACGGAAGGGA	59.964	20	CCTTACGCCAACAGGAAGAG	59.869	20	145	--	--	--	--
Unigene10636_All	all	p2	(CT)10	20	449	468	ATCATTGCTTCTTCCGATGG	60.036	20	TGGAGGGTCTCTCTGCAAGT	59.986	20	195	ubiquitin-conjugating enzyme [Elaeis guineensis]	Ubiquitin-conjugating enzyme E2 5A OS=Oryza sativa subsp. japonica GN=UBC5A PE=2 SV=1	Ubiquitin-protein ligase	ubiquitin-conjugating enzyme E2 D/E [EC:6.3.2.19]
Unigene106405_All	A.bulbifer	p2	(AT)7	14	132	145	CGGAAGCTAGGTTTCACCAC	59.734	20	TATTCTTCGCGCCTTGTTCT	59.982	20	160	--	--	--	--
Unigene106410_All	A.bulbifer	p3	(TCA)6	18	368	385	CTGGGAAAACTACGGAATGG	59.424	20	TTAAATTATTGCCGACCCCA	60.144	20	135	--	--	--	--
Unigene106437_All	A.bulbifer	p3	(TTC)5	15	58	72	CTCTCTCCGTTTCTGCTGCT	59.891	20	GAGGCAGAAGCCATAGGGTA	59.292	20	115	--	--	--	--
Unigene106442_All	A.bulbifer	p5	(TGCCA)4	20	282	301	CTGGAGGTGATCCGCACTAT	60.096	20	CAGTAACTTTAAACGAACGCCA	59.355	22	221	--	--	--	--
Unigene106453_All	A.bulbifer	p2	(GA)7	14	127	140	CCAAATCTGCAAAATTCCGT	59.938	20	TCTGTGTCTCCTCCCCAATC	60.048	20	194	--	--	--	--
Unigene10650_All	all	p2	(GA)9	18	510	527	AGACACCGTTGCCCTACATC	59.997	20	CTCATCAACGCCCAACAGTA	59.716	20	167	uncharacterized protein [Arabidopsis thaliana] >gi|4755200|gb|AAD29067.1| expressed protein [Arabidopsis thaliana] >gi|330250821|gb|AEC05915.1| uncharacterized protein [Arabidopsis thaliana]	--	--	--
Unigene106589_All	A.bulbifer	p2	(CA)6	12	63	74	AGAACCGCCTTTCATATCCA	59.528	20	GGGTGCTGAGTTAGTGAGGG	59.721	20	140	--	--	--	--
Unigene106616_All	A.bulbifer	p2	(CT)6	12	105	116	ACCAACCTGCACCATCTTCT	59.579	20	ATTCCCCTCTCTCACCCAAT	59.755	20	152	--	--	--	--
Unigene106641_All	A.bulbifer	p3	(CTT)6	18	122	139	TGGAGGCAGGGTAGAGAAGA	59.943	20	CGGATAGAGAAGCGAACAGG	59.971	20	136	--	--	--	--
Unigene106656_All	A.bulbifer	p2	(AC)7	14	134	147	CGTCGCTTGAGTCGTGTTAC	59.515	20	AATCAGAGGAGGCCACGATA	59.653	20	180	--	--	--	--
Unigene106695_All	A.bulbifer	p2	(AG)7	14	238	251	CAGTGCAAAAATGCCACTGT	59.764	20	TCACAGTCTCTCTCTCTCACAACC	60.096	24	191	--	--	--	--
Unigene10672_All	all	p3	(CGA)5	15	378	392	AGTTTTCCATCCGGTGACAG	59.966	20	TCGTCTTCAAACCCCTTGTC	60.088	20	203	GTPase activator protein of Rab-like small GTPases-like protein [Arabidopsis thaliana]	TBC1 domain family member 16 OS=Homo sapiens GN=TBC1D16 PE=1 SV=1	GTPase-activating protein	--
Unigene106758_All	A.bulbifer	p2	(GT)6	12	235	246	TGTGTGCTTTGTCCCACATT	60.008	20	GGAGACACGGAGTAAACCCA	59.966	20	277	--	--	--	--
Unigene106771_All	A.bulbifer	p2	(CT)6	12	194	205	TCTCTCTCCCTCCTTCTCCC	59.883	20	ACTCGTGGCTTCGTCTTGAT	59.874	20	161	--	--	--	--
Unigene106788_All	A.bulbifer	p2	(TA)7	14	359	372	CAAGCGGTTGCATCAAGTAA	59.872	20	GAAAACGCATGCAACTATGC	59.334	20	196	--	--	--	--
Unigene106801_All	A.bulbifer	p3	(TAT)6	18	131	148	AGTGTCACCTACGTCCCCAG	60.026	20	TCCAAAGTTGGAGGTTTTGC	60.088	20	205	--	--	--	--
Unigene106815_All	A.bulbifer	p2	(CT)6	12	172	183	TAGTTAACCCGGCCTGCTC	60.22	19	TGCGTGAGTACGCCATAAGA	60.423	20	130	--	--	--	--
Unigene106815_All	A.bulbifer	p2	(CT)8	16	228	243	TCTCTCCCTCTCTTTGACCG	59.525	20	CGACGGTGAAGTACCTGCAT	61.116	20	101	--	--	--	--
Unigene106825_All	A.bulbifer	p2	(TA)6	12	122	133	CCTACAGAAAGAGGTCGCCA	60.388	20	GGTGGCTTCAGTCCCTTGTA	60.111	20	139	--	--	--	--
Unigene106830_All	A.bulbifer	p2	(AG)7	14	77	90	ATCAAGGGGAGAGGGAGAGA	60.149	20	GTGTGGGGGAAAGTGAGAGA	60.088	20	141	--	--	--	--
Unigene106858_All	A.bulbifer	p2	(AC)7	14	93	106	CCAACAGCTCACTCCACAGA	60.022	20	TTGGTGTCAGAATAAGGGGG	59.784	20	117	--	--	--	--
Unigene106863_All	A.bulbifer	p2	(TC)8	16	285	300	TCCTTTGGGTGGGAAAATTA	59.246	20	TAATACGAGGGGAAGCAGGA	59.662	20	279	--	--	--	--
Unigene10694_All	all	p2	(TA)11	22	325	346	TCTCCTTGAAGCTGCTTGGT	60.134	20	CCTTAATTTTCAGTTGTGTTTTGC	59.169	24	230	MYB transcription factor MYB52 [Medicago truncatula]	--	--	--
Unigene10695_All	all	p3	(CCG)6	18	722	739	CCTTCTCCCTCTCTTTGCG	60.073	19	GGATGAACGTGAAGCAGGAT	60.081	20	183	beta-amylase [Arabidopsis thaliana] >gi|75333839|sp|Q9FH80.1|BAM8_ARATH RecName: Full=Beta-amylase 8; AltName: Full=1,4-alpha-D-glucan maltohydrolase; AltName: Full=Beta-amylase 2 >gi|10177001|dbj|BAB10251.1| beta-amylase-like [Arabidopsis thaliana] >gi|30102744|gb|AAP21290.1| At5g45300 [Arabidopsis thaliana] >gi|332007846|gb|AED95229.1| beta-amylase [Arabidopsis thaliana]	Beta-amylase 8 OS=Arabidopsis thaliana GN=BAM8 PE=2 SV=1	--	--
Unigene10696_All	all	p3	(GGA)5	15	163	177	ATTCTTTTGCTGGTTCCCCT	59.94	20	AGAAAAATCACTCGTCCCCC	60.306	20	241	extensin-like protein [Solanum lycopersicum]	--	--	ATP-dependent DNA helicase Q4 [EC:3.6.1.-]
Unigene10701_All	all	p2	(TC)7	14	83	96	ACGCGTTTGACGGAGAATAC	60.14	20	TCAAGCTGCTCAACGACATC	60.144	20	104	extensin [Volvox carteri]	--	--	--
Unigene10701_All	all	p3	(TCC)5	15	335	349	GCAGCTTGAAAGAATCCCTG	59.955	20	TTCGACCGGAGTATGAGGAG	60.21	20	260	extensin [Volvox carteri]	--	--	--
Unigene107023_All	A.bulbifer	p2	(CT)8	16	118	133	TTTCCATGAATCTGCAACCA	60.049	20	CTCAATACCCACACCCCATC	60.05	20	239	--	--	--	--
Unigene107024_All	A.bulbifer	p3	(AGG)5	15	111	125	TCTCTCAAAGGGTCCCAAGA	59.773	20	CGGTACGTATCAGTTTCGGG	60.378	20	162	--	--	--	--
Unigene107033_All	A.bulbifer	p3	(CCT)6	18	215	232	TCCGTCTTGGATGATGATGA	60.006	20	TAATTTAACTGCGGTGCGGT	60.508	20	124	--	--	--	--
Unigene10704_All	all	p3	(TGT)6	18	406	423	GTGTGCGTGCTGTGATCTCT	60.063	20	CAAGCGGGAACAAAACAAAT	59.975	20	131	aquaporin [Vernicia fordii]	Probable aquaporin TIP2-2 OS=Oryza sativa subsp. japonica GN=TIP2-2 PE=2 SV=1	Glycerol uptake facilitator and related permeases (Major Intrinsic Protein Family)	aquaporin TIP
Unigene107047_All	A.bulbifer	p2	(AC)7	14	282	295	AGGGTTGCGACAATGCTATC	60.103	20	GGGGCACGTACCTCATCTTA	59.955	20	193	--	--	--	--
Unigene107090_All	A.bulbifer	p2	(AT)7	14	28	41	CTCTCCCCCACACTTGCC	61.671	18	GCTCATCTCTCCTCTCCGAA	59.636	20	141	--	--	--	--
Unigene107098_All	A.bulbifer	p3	(TCA)6	18	899	916	GATTGAACAACATTGTGCGG	59.972	20	CTTTGGCGGAATAGGATTCA	60.031	20	259	--	--	--	--
Unigene1071_All	all	p3	(CCG)5	15	113	127	TTCCTCCAAACCCTACATGG	59.784	20	TCGAAGTAGACGGGGTTGTC	60.111	20	242	Os07g0548800 [Oryza sativa Japonica Group] >gi|113611465|dbj|BAF21843.1| Os07g0548800 [Oryza sativa Japonica Group]	Basic proline-rich protein OS=Sus scrofa PE=1 SV=2	Translation initiation factor 2 (IF-2; GTPase)	--
Unigene107111_All	A.bulbifer	p3	(AAG)6	18	433	450	CACTGAAGGCGCTTACTTCC	60.015	20	GTGTTCAGCTCCCCCTCTC	59.783	19	123	--	--	--	--
Unigene107117_All	A.bulbifer	p2	(CT)8	16	138	153	TAGAGGGGAACTTTTGGTGC	59.17	20	ACGGTTGGAAGGGGAATAGT	59.691	20	106	--	--	--	--
Unigene107151_All	A.bulbifer	p4	(ATGA)4	16	413	428	TGGTGACTCTAAATTGCCCC	59.933	20	AGATGAAAAATGAAGCCGGA	59.645	20	210	--	--	--	--
Unigene107290_All	A.bulbifer	p5	(CAAAC)4	20	55	74	AGTTGACCCCTCAATTCGGT	60.746	20	TTAAAGTGGATGGTGCCACA	59.964	20	164	--	--	--	--
Unigene107355_All	A.bulbifer	p4	(AATG)4	16	91	106	GTCTGCCATCTGGGAGAGAG	59.945	20	CGATTAATTTGCGGAAGGAA	60.033	20	172	--	--	--	--
Unigene10741_All	all	p2	(AC)6	12	105	116	ATGCACACCTTCATGCGTAA	60.142	20	TAGAGGACACCCATTTTGGC	59.933	20	162	signal recognition particle receptor subunit beta [Cucumis melo subsp. melo]	Signal recognition particle receptor subunit beta OS=Homo sapiens GN=SRPRB PE=1 SV=3	Predicted GTPase	signal recognition particle receptor subunit beta
Unigene10744_All	all	p2	(TC)6	12	256	267	ATTTTATTTCCCCCTTCCCC	60.194	20	CCTTCGACTTTCCTCCCTTC	60.183	20	180	transcription factor [Lycoris longituba]	HMG1/2-like protein OS=Glycine max PE=2 SV=1	Chromatin-associated proteins containing the HMG domain	high mobility group protein B1
Unigene1075_All	all	p2	(AT)7	14	554	567	ACTGGATGCTTGTGGGAGAC	60.12	20	ACGGTACAAACAGCCCAGAC	60.035	20	256	IAA30 - auxin-responsive Aux/IAA family member [Zea mays] >gi|195640668|gb|ACG39802.1| IAA30 - auxin-responsive Aux/IAA family member [Zea mays]	Auxin-responsive protein IAA30 OS=Oryza sativa subsp. japonica GN=IAA30 PE=2 SV=1	--	--
Unigene10755_All	all	p3	(CTC)5	15	366	380	AAAGCACATCGGGAGAGGAT	60.99	20	CCAAAGAAGAACCAGATGGC	59.67	20	203	KH domain-containing protein [Micromonas pusilla CCMP1545] >gi|226461686|gb|EEH58979.1| KH domain-containing protein [Micromonas pusilla CCMP1545]	--	--	--
Unigene10769_All	all	p4	(TGCT)6	24	82	105	CCATGGAATGGAACCAAGTC	60.173	20	CGCGTAGAGTTTGTGCTGAG	59.805	20	234	Os03g0810600 [Oryza sativa Japonica Group] >gi|50540759|gb|AAT77915.1| expressed protein [Oryza sativa Japonica Group] >gi|108711690|gb|ABF99485.1| small GTP-binding protein domain containing protein, expressed [Oryza sativa Japonica Group] >gi|113550136|dbj|BAF13579.1| Os03g0810600 [Oryza sativa Japonica Group]	Mitochondrial Rho GTPase 1 OS=Ustilago maydis GN=GEM1 PE=3 SV=1	GTPase SAR1 and related small G proteins
Unigene107785_All	A.bulbifer	p4	(TATC)4	16	112	127	TTGTTTCAGCCTACATCCCC	59.933	20	GAATGGCGATAGGAACAGGA	60.036	20	177	--	--	--	--
Unigene10784_All	all	p3	(GCT)5	15	724	738	GTTCCTCCAGGGTCCTCTTC	60.05	20	GTTTGTGGTCGATCCTGCTT	60.119	20	128	basic-leucine zipper [Humulus lupulus]	G-box-binding factor 4 OS=Arabidopsis thaliana GN=GBF4 PE=1 SV=1	--	--
Unigene10789_All	all	p2	(TC)6	12	65	76	AAAACCCCATCAAAACCCAT	60.278	20	GAGAAGTCGAGCGGAAGATG	60.096	20	126	Os01g0754000 [Oryza sativa Japonica Group] >gi|113533807|dbj|BAF06190.1| Os01g0754000 [Oryza sativa Japonica Group]	--	--	--
Unigene10789_All	all	p6	(ACCGCT)4	24	85	108	AAAACCCCATCAAAACCCAT	60.278	20	GAGAAGTCGAGCGGAAGATG	60.096	20	126	Os01g0754000 [Oryza sativa Japonica Group] >gi|113533807|dbj|BAF06190.1| Os01g0754000 [Oryza sativa Japonica Group]	--	--	--
Unigene10790_All	all	p3	(AGC)5	15	672	686	CCTCCCAGTGTCCTGATGTT	59.962	20	CGGAGAAGGGGAGAGAGATT	59.772	20	192	CesA1 [Acacia mangium]	Probable cellulose synthase A catalytic subunit 1 [UDP-forming] OS=Oryza sativa subsp. japonica GN=CESA1 PE=2 SV=1	--	cellulose synthase A [EC:2.4.1.12]
Unigene107910_All	A.bulbifer	p2	(CT)7	14	154	167	TCCAGATGGTAACAGTGCCA	60.112	20	TGGCCACACTAGGATTCAGA	59.241	20	193	--	--	--	--
Unigene107999_All	A.bulbifer	p2	(CT)6	12	73	84	CTCTGCATCTATGGATGGGC	60.591	20	AAAAGTCCATGTTGCCTCTCA	59.726	21	193	--	--	--	--
Unigene108028_All	A.bulbifer	p2	(GA)9	18	55	72	CTCACCCCTCCCCCTCTT	61.407	18	TGTCTTTGTCTCACCTTGCG	60.025	20	129	--	--	--	--
Unigene108028_All	A.bulbifer	p2	(GA)6	12	83	94	GCCACACTTCGTGAGAGAGA	59.129	20	TAGAAGAAGGGGAGGGGAAA	60.004	20	184	--	--	--	--
Unigene108054_All	A.bulbifer	p2	(CT)7	14	132	145	CACTCCTGCCATCACCTCTT	60.261	20	GCAGTACAGTGCCACCAATG	60.183	20	184	--	--	--	--
Unigene10806_All	all	p2	(CT)7	14	128	141	TATTCTTTCCTGGCCACCAC	59.933	20	AGAGGGCTATGGAGCACAGA	59.973	20	229	Os07g0645500 [Oryza sativa Japonica Group] >gi|255678013|dbj|BAF22370.2| Os07g0645500 [Oryza sativa Japonica Group]	Serine/arginine repetitive matrix protein 1 OS=Gallus gallus GN=SRRM1 PE=2 SV=1	--	--
Unigene108090_All	A.bulbifer	p3	(TTC)5	15	41	55	AAAACCTTCCAAAACCCTCC	59.303	20	AAGTCTTCCCTGTGCTCCAA	59.844	20	234	translocon at the outer membrane of chloroplasts 64-V [Arabidopsis thaliana] >gi|332004008|gb|AED91391.1| translocon at the outer membrane of chloroplasts 64-V [Arabidopsis thaliana]	--	--	--
Unigene10813_All	A.konjac	p2	(CT)7	14	114	127	TCTTCCCTTCTCCAACCTGA	59.773	20	AGCCCAACAGAGACGAAGAA	59.989	20	146	syringolide-induced protein 19-1-5 [Glycine max]	Probable xyloglucan endotransglucosylase/hydrolase protein 23 OS=Arabidopsis thaliana GN=XTH23 PE=2 SV=1	Beta-glucanase/Beta-glucan synthetase	xyloglucan:xyloglucosyl transferase [EC:2.4.1.207]
Unigene10814_All	A.konjac	p2	(CT)7	14	114	127	TCTTCCCTTCTCCAACCTGA	59.773	20	AGCCCAACAGAGACGAAGAA	59.989	20	146	xyloglucan endotransglycosylase [Malus x domestica] >gi|187372984|gb|ACD03226.1| xyloglucan endotransglucosylase/hydrolase 2 [Malus x domestica]	Probable xyloglucan endotransglucosylase/hydrolase protein 25 OS=Arabidopsis thaliana GN=XTH25 PE=2 SV=2	Beta-glucanase/Beta-glucan synthetase	xyloglucan:xyloglucosyl transferase [EC:2.4.1.207]
Unigene10816_All	A.konjac	p2	(CT)7	14	114	127	TCTTCCCTTCTCCAACCTGA	59.773	20	AGCCCAACAGAGACGAAGAA	59.989	20	146	xyloglucan endotransglucosylase/hydrolase 9 [Actinidia hemsleyana]	Probable xyloglucan endotransglucosylase/hydrolase protein 23 OS=Arabidopsis thaliana GN=XTH23 PE=2 SV=1	Beta-glucanase/Beta-glucan synthetase	xyloglucan:xyloglucosyl transferase [EC:2.4.1.207]
Unigene108160_All	A.bulbifer	p2	(TC)6	12	137	148	GAAACCACAAAGGCCAAAGA	60.088	20	TGCTAACTTTGTTTGGAAATGG	59.162	22	224	--	--	--	--
Unigene10817_All	A.konjac	p2	(CT)7	14	114	127	TCTTCCCTTCTCCAACCTGA	59.773	20	AGCCCAACAGAGACGAAGAA	59.989	20	146	syringolide-induced protein 19-1-5 [Glycine max]	Probable xyloglucan endotransglucosylase/hydrolase protein 23 OS=Arabidopsis thaliana GN=XTH23 PE=2 SV=1	Beta-glucanase/Beta-glucan synthetase	xyloglucan:xyloglucosyl transferase [EC:2.4.1.207]
Unigene10822_All	all	p3	(AGC)5	15	315	329	CCTAACCCTTACAGCCCTCC	59.955	20	TGTAGAATGGGAAGAACGGG	59.926	20	250	CDPK-related protein kinase [Gossypium hirsutum]	CDPK-related protein kinase OS=Daucus carota GN=CRK PE=2 SV=1	Serine/threonine protein kinase	[EC:2.7.1.-]
Unigene108220_All	A.bulbifer	p2	(CT)7	14	110	123	TCTGCTTTCAGAGGGTGTCTT	59.076	21	CAATTTATGCAATTGCGGTG	59.958	20	200	--	--	--	--
Unigene108234_All	A.bulbifer	p2	(GA)8	16	105	120	TCCCAAGGGACAATCTTTTG	59.903	20	ACGGTCAAGAGGGTATGCAA	60.517	20	153	--	--	--	--
Unigene10825_All	all	p3	(AGC)5	15	315	329	CCTAACCCTTACAGCCCTCC	59.955	20	TGTAGAATGGGAAGAACGGG	59.926	20	250	CDPK-related protein kinase [Gossypium hirsutum]	CDPK-related protein kinase OS=Daucus carota GN=CRK PE=2 SV=1	Serine/threonine protein kinase	[EC:2.7.1.-]
Unigene10825_All	all	p2	(GT)10	20	2310	2329	TTTTGGCAGTGGATGAATGA	60.049	20	CGCTCGCTCGCTTATAGACT	59.911	20	269	CDPK-related protein kinase [Gossypium hirsutum]	CDPK-related protein kinase OS=Daucus carota GN=CRK PE=2 SV=1	Serine/threonine protein kinase	[EC:2.7.1.-]
Unigene108333_All	A.bulbifer	p2	(GA)6	12	146	157	ACACATCAGAAGCCAAAGGG	60.111	20	AACCCTCCTCGATCACCTCT	60.073	20	151	--	--	--	--
Unigene108338_All	A.bulbifer	p4	(TTCT)4	16	108	123	GTGACTTTCACAGGTCCGCT	60.307	20	AGGGGGTAGAAGCACATCCT	59.957	20	190	--	--	--	--
Unigene10846_All	all	p2	(AG)7	14	184	197	ATATGGTTCCTCCTCCCCAC	60.015	20	TCGTCCAGAGGAACGAGAAT	59.803	20	230	Os08g0230200 [Oryza sativa Japonica Group] >gi|113623266|dbj|BAF23211.1| Os08g0230200 [Oryza sativa Japonica Group]	Uncharacterized membrane protein At1g16860 OS=Arabidopsis thaliana GN=At1g16860 PE=1 SV=1	--	--
Unigene108470_All	A.bulbifer	p2	(AT)6	12	127	138	GCGACAGAAGCCTTCAAAAA	60.502	20	TGCCGTGATGAGCTACAAAG	60.011	20	118	--	--	--	--
Unigene108484_All	A.bulbifer	p2	(AG)7	14	212	225	CAGTTTTAAGCTCGGGCAAC	59.883	20	TGGGGCTCATGTAAAATTCC	59.762	20	154	--	--	--	--
Unigene108592_All	A.bulbifer	p2	(TA)6	12	217	228	AGCAAAATTCTCCATCACGG	60.074	20	AACGGCGGCTGTATTATTGA	60.476	20	101	--	--	--	--
Unigene10861_All	all	p3	(CCA)5	15	59	73	TCTTCCTCCCTCTCTCTCCA	59.049	20	GTACTCGTGGTCCACCCTGT	59.883	20	181	RecName: Full=Ras-related protein Rab11C >gi|1370146|emb|CAA98179.1| RAB11C [Lotus japonicus]	Ras-related protein Rab11C OS=Lotus japonicus GN=RAB11C PE=2 SV=1	GTPase SAR1 and related small G proteins	Rab family, other
Unigene10867_All	all	p2	(GA)6	12	207	218	GAGAGGAAGACACAAAGGCG	59.989	20	AAGAGATCGCCAGAAGCAAA	60.096	20	232	Os03g0413100 [Oryza sativa Japonica Group] >gi|113548830|dbj|BAF12273.1| Os03g0413100 [Oryza sativa Japonica Group] >gi|125860400|dbj|BAF46923.1| ACT-domain repeat protein 7 [Oryza sativa Japonica Group]	[Protein-PII] uridylyltransferase OS=Gluconobacter oxydans GN=glnD PE=3 SV=1	--	--
Unigene108670_All	A.bulbifer	p2	(CT)6	12	219	230	CTCACCTTGCACACAGTCGT	59.94	20	GTGGGAAGACGTAGGGACAA	59.966	20	275	--	--	--	--
Unigene10868_All	all	p3	(GCG)5	15	265	279	TAGGAGGAGGGACTGTGAGG	59.249	20	TTCTGCAGCTGATCGAAGGT	61.087	20	200	uncharacterized protein [Arabidopsis thaliana] >gi|332646215|gb|AEE79736.1| uncharacterized protein [Arabidopsis thaliana]	Stress response protein NST1 OS=Debaryomyces hansenii (strain ATCC 36239 / CBS 767 / JCM 1990 / NBRC 0083 / IGC 2968) GN=NST1 PE=3 SV=2	--	pre-mRNA-processing factor 40
Unigene108748_All	A.bulbifer	p2	(GT)8	16	119	134	GATAGCTATAGCGCATCCCG	59.822	20	GCTCCCAAAAAGCTCACAAG	59.993	20	253	--	--	--	--
Unigene108757_All	A.bulbifer	p2	(CA)6	12	173	184	ACAAAGCCAGTGCATGTGAC	59.758	20	TTGAACTCCCTCTTTGTATTGG	58.238	22	145	--	--	--	--
Unigene108779_All	A.bulbifer	p2	(AG)6	12	36	47	CGTCTCACAGACCCACTGGT	61.205	20	AACCAGCAACCGCAATATGT	60.395	20	174	--	--	--	--
Unigene10880_All	all	p4	(CCTC)4	16	1260	1275	CACAGCAGGAAGGCCACT	59.98	18	AGGGAGGGGTAGCAAGAGAG	59.834	20	264	NADPH:P450 reductase [Glycine max]	NADPH--cytochrome P450 reductase OS=Vigna radiata var. radiata PE=1 SV=1	Sulfite reductase, alpha subunit (flavoprotein)	--
Unigene108810_All	A.bulbifer	p2	(AT)6	12	307	318	TTCTCTGCGTCCTCTCCCTA	60.088	20	AAGAGCGGGAGGAGCTGTAT	60.37	20	172	--	--	--	--
Unigene108839_All	A.bulbifer	p3	(CAG)5	15	166	180	TACCAAGGTGCGGAAGGTAG	60.125	20	GGGGTAGACGTGCTTGGAC	60.526	19	242	--	--	--	--
Unigene10885_All	all	p2	(CT)6	12	236	247	TCCCAGAAGTAGGCAGAGGA	59.943	20	GTTGGTGCTTATCGGAGGAA	60.074	20	276	multidrug resistance protein ABC transporter family [Populus trichocarpa] >gi|222862070|gb|EEE99612.1| multidrug resistance protein ABC transporter family [Populus trichocarpa]	ABC transporter C family member 5 OS=Arabidopsis thaliana GN=ABCC5 PE=2 SV=2	ABC-type multidrug transport system, ATPase and permease components	ATP-binding cassette, subfamily C (CFTR/MRP), member 2
Unigene10888_All	all	p6	(GCATCG)4	24	399	422	CGAGGGAAGCTAGACAATGG	59.83	20	GTTCTGGAGCTGGTGTGCAT	61.292	20	272	PREDICTED: similar to leucine-rich repeat family protein [Vitis vinifera]	Uncharacterized protein At4g06744 OS=Arabidopsis thaliana GN=At4g06744 PE=2 SV=1	ATPases involved in chromosome partitioning	--
Unigene1089_All	all	p2	(GA)8	16	894	909	AGAGGGAGGCCATTGAGAAT	60.037	20	GAGGCATAAATCCTCCACGA	60.036	20	149	PAN1 [Zea mays]	Probable inactive leucine-rich repeat receptor-like protein kinase At1g66830 OS=Arabidopsis thaliana GN=At1g66830 PE=1 SV=1	Serine/threonine protein kinase	serine/threonine-protein kinase PBS1 [EC:2.7.11.1]
Unigene108921_All	A.bulbifer	p3	(CTT)5	15	337	351	TTGAACAAGGGGAAGTCGTC	60.088	20	GAAAAAGAAGAAGGACGGGC	60.187	20	150	--	--	--	--
Unigene10893_All	all	p2	(CT)6	12	115	126	TCGTTGTTTTGTCTCCTCCC	60.088	20	ATCCTTCTTCGATCGGGTCT	60.037	20	214	Os10g0478400 [Oryza sativa Japonica Group] >gi|110289265|gb|AAP54285.2| expressed protein [Oryza sativa Japonica Group] >gi|113639471|dbj|BAF26776.1| Os10g0478400 [Oryza sativa Japonica Group]	Mucin-2 OS=Homo sapiens GN=MUC2 PE=1 SV=2	Translation initiation factor 2 (IF-2; GTPase)	--
Unigene108943_All	A.bulbifer	p2	(TG)6	12	261	272	TGTGCAAAATTCAACAAGGG	59.561	20	CATTTTCATCCACATGGTGC	59.781	20	154	--	--	--	--
Unigene108945_All	A.bulbifer	p2	(AC)8	16	102	117	GTCCTAAAACGGAGACGACG	59.734	20	TGTGTGTCAGTGAATCCGGT	60.005	20	137	DEAH-box RNA helicase [Chlamydomonas reinhardtii] >gi|158271237|gb|EDO97061.1| DEAH-box RNA helicase [Chlamydomonas reinhardtii]	Uncharacterized protein U88 OS=Human herpesvirus 6A (strain Uganda-1102) GN=U88 PE=4 SV=1	--	pre-mRNA-splicing factor ATP-dependent RNA helicase PRP16 [EC:3.6.4.13]
Unigene108945_All	A.bulbifer	p2	(AC)8	16	158	173	GTCCTAAAACGGAGACGACG	59.734	20	TGTGTGTGTGTGTGTGTGTTTG	60.045	22	183	DEAH-box RNA helicase [Chlamydomonas reinhardtii] >gi|158271237|gb|EDO97061.1| DEAH-box RNA helicase [Chlamydomonas reinhardtii]	Uncharacterized protein U88 OS=Human herpesvirus 6A (strain Uganda-1102) GN=U88 PE=4 SV=1	--	pre-mRNA-splicing factor ATP-dependent RNA helicase PRP16 [EC:3.6.4.13]
Unigene108988_All	A.bulbifer	p2	(AT)6	12	38	49	CGCTCCCTCTCTATCCCTCT	59.935	20	TGTGATGGCAGCATAAAAGG	59.688	20	161	--	--	--	--
Unigene109010_All	A.bulbifer	p2	(AT)6	12	200	211	ACCTTACGAGAGTCGAGGCA	60.012	20	TGGACTTCGAATGGCATACA	60.073	20	220	--	--	--	--
Unigene109027_All	A.bulbifer	p2	(CA)6	12	202	213	GACTTCTGTTCGGCCATGTT	60.119	20	CAAGTGGAGAAGGAGGGTCA	60.229	20	149	--	--	--	--
Unigene109053_All	A.bulbifer	p2	(CT)6	12	206	217	ACTGCTCCGTGAATTTTGCT	59.882	20	GGGGGAGAGAGAGACAAAGC	60.336	20	122	--	--	--	--
Unigene109098_All	A.bulbifer	p2	(AT)6	12	118	129	CCTCGCTCCCTCTCTCTTTT	60.088	20	GGTGGCAGTTGGATTTTCTG	60.495	20	113	--	--	--	--
Unigene10911_All	all	p3	(GCA)5	15	689	703	TTCAACCTGGTCCCATCAAT	60.173	20	CACTGATGGAGGAAGCCATT	60.073	20	158	uncharacterized protein [Arabidopsis thaliana] >gi|332009791|gb|AED97174.1| uncharacterized protein [Arabidopsis thaliana]	Proline-rich protein 2 OS=Mus musculus GN=Prp2 PE=2 SV=2	Type II secretory pathway, component HofQ	RNA-binding protein 25
Unigene10912_All	all	p3	(GCT)5	15	621	635	CACTGATGGAGGAAGCCATT	60.073	20	TTCAACCTGGTCCCATCAAT	60.173	20	158	Os11g0703600 [Oryza sativa Japonica Group] >gi|77552699|gb|ABA95496.1| expressed protein [Oryza sativa Japonica Group] >gi|77552700|gb|ABA95497.1| expressed protein [Oryza sativa Japonica Group] >gi|113645761|dbj|BAF28902.1| Os11g0703600 [Oryza sativa Japonica Group]	Formin-like protein 18 OS=Oryza sativa subsp. japonica GN=FH18 PE=2 SV=1	Type II secretory pathway, component HofQ	protein transport protein SEC24
Unigene109148_All	A.bulbifer	p2	(TA)6	12	112	123	AACGGATGCAGAGTGCATTT	60.667	20	ATGATCGGTAATGACGTGGG	60.603	20	113	--	--	--	--
Unigene109171_All	A.bulbifer	p2	(GA)6	12	28	39	CCATCATAGGGACAGCAGGT	59.95	20	GGATCGGACTTTCATCCTGA	60.011	20	120	--	--	--	--
Unigene10918_All	A.konjac	p3	(GGT)5	15	646	660	ATCATCTGCTTGCTCCTGCT	60.127	20	GCTGAAGGAAGTGTGGAACG	60.833	20	115	expressed protein (with alternative splicing) [Oryza sativa Japonica Group] >gi|108709987|gb|ABF97782.1| expressed protein [Oryza sativa Japonica Group]	Serine/arginine repetitive matrix protein 1 OS=Mus musculus GN=Srrm1 PE=1 SV=1	--	splicing factor 3B subunit 4
Unigene10919_All	all	p3	(GGT)5	15	415	429	ATCATCTGCTTGCTCCTGCT	60.127	20	GCTGAAGGAAGTGTGGAACG	60.833	20	115	expressed protein (with alternative splicing) [Oryza sativa Japonica Group] >gi|108709987|gb|ABF97782.1| expressed protein [Oryza sativa Japonica Group]	Serine/arginine repetitive matrix protein 1 OS=Mus musculus GN=Srrm1 PE=1 SV=1	--	serine/arginine repetitive matrix protein 1
Unigene109193_All	A.bulbifer	p2	(CT)7	14	60	73	CGGAGAGCAGAAGCAAACA	60.271	19	GTCTGCTGCTAGGTGGGAAG	60.012	20	185	--	--	--	--
Unigene10920_All	all	p3	(GGT)7	21	815	835	ATCATCTGCTTGCTCCTGCT	60.127	20	ACATCGTCACTCTCTCGGCT	60.017	20	182	expressed protein (with alternative splicing) [Oryza sativa Japonica Group] >gi|108709987|gb|ABF97782.1| expressed protein [Oryza sativa Japonica Group]	Serine/arginine repetitive matrix protein 1 OS=Mus musculus GN=Srrm1 PE=1 SV=1	--	--
Unigene10921_All	all	p3	(GGT)5	15	646	660	ATCATCTGCTTGCTCCTGCT	60.127	20	GCTGAAGGAAGTGTGGAACG	60.833	20	115	expressed protein (with alternative splicing) [Oryza sativa Japonica Group] >gi|108709987|gb|ABF97782.1| expressed protein [Oryza sativa Japonica Group]	Serine/arginine repetitive matrix protein 1 OS=Mus musculus GN=Srrm1 PE=1 SV=1	ATPases involved in chromosome partitioning	--
Unigene109216_All	A.bulbifer	p4	(AAAT)4	16	213	228	CGCACCAGTGACTTCTTGAG	59.616	20	GGTGTGGACGCACTTTTAGG	60.55	20	122	--	--	--	--
Unigene109219_All	A.bulbifer	p2	(TG)6	12	174	185	TATCGGGTCCAAATACCTGC	59.784	20	GTGGGTTCCTGAAACCATGT	59.679	20	175	--	--	--	--
Unigene109219_All	A.bulbifer	p2	(AG)8	16	187	202	TATCGGGTCCAAATACCTGC	59.784	20	GTGGGTTCCTGAAACCATGT	59.679	20	175	--	--	--	--
Unigene10923_All	all	p2	(AT)6	12	3032	3043	AATGGACGCAGAGAGTGGTC	60.269	20	ACGGTTTCAACATCAGGGAG	59.966	20	151	microtubule organization protein [Populus trichocarpa] >gi|222847754|gb|EEE85301.1| microtubule organization protein [Populus trichocarpa]	Protein MOR1 OS=Oryza sativa subsp. japonica GN=MOR1 PE=2 SV=1	--	--
Unigene109254_All	A.bulbifer	p2	(AG)7	14	198	211	AGGCCATAGGTTTCCAGGTT	59.827	20	CAAAAATAGCAAGAGTAGCAGAAGT	57.709	25	109	--	--	--	--
Unigene109295_All	A.bulbifer	p3	(CTC)5	15	174	188	GACCGCACGCGTAGTATCTT	60.3	20	GTGGAGGAACAGGATGAGGA	60.048	20	110	cell wall protein pherophorin-C10 [Chlamydomonas reinhardtii] >gi|158276064|gb|EDP01838.1| cell wall protein pherophorin-C10 [Chlamydomonas reinhardtii]	Sulfated surface glycoprotein 185 OS=Volvox carteri PE=1 SV=1	--	--
Unigene10935_All	all	p3	(CTG)6	18	263	280	CAATTCCACCGTCAAGGAAG	60.486	20	ATCTATCCTCCGACTGGCCT	60.059	20	227	Os03g0113800 [Oryza sativa Japonica Group] >gi|108705829|gb|ABF93624.1| expressed protein [Oryza sativa Japonica Group] >gi|113547209|dbj|BAF10652.1| Os03g0113800 [Oryza sativa Japonica Group]	UDP-N-acetylglucosamine--peptide N-acetylglucosaminyltransferase 110 kDa subunit OS=Rattus norvegicus GN=Ogt PE=1 SV=1	--	--
Unigene10937_All	all	p3	(CTG)6	18	265	282	CAATTCCACCGTCAAGGAAG	60.486	20	ATCTATCCTCCGACTGGCCT	60.059	20	227	Os03g0113800 [Oryza sativa Japonica Group] >gi|108705829|gb|ABF93624.1| expressed protein [Oryza sativa Japonica Group] >gi|113547209|dbj|BAF10652.1| Os03g0113800 [Oryza sativa Japonica Group]	--	--	--
Unigene109385_All	A.bulbifer	p3	(CCA)5	15	175	189	AGTGCTGGTGATGAGCCTCT	60.017	20	GGTTTGGTCCAGATCCACAG	60.363	20	146	Sec61beta [Medicago truncatula]	Protein transport protein Sec61 subunit beta OS=Pongo abelii GN=SEC61B PE=3 SV=3	--	protein transport protein SEC61 subunit beta
Unigene109402_All	A.bulbifer	p2	(AG)6	12	81	92	GGGCAACTTCGGTGGTAATA	59.823	20	TGGCAAGTCTTATGAGTGCG	60.011	20	134	--	--	--	--
Unigene109430_All	A.bulbifer	p2	(GA)7	14	28	41	ACAAAATCTGCAGGAAGGGA	59.67	20	TTTTGCCACTTCTGTGAAGG	58.897	20	160	--	--	--	--
Unigene109450_All	A.bulbifer	p2	(CT)7	14	124	137	CACGGTACCCTCTCTTGCTC	59.867	20	GGGTAGGTTTCCTAGGTCGC	59.962	20	169	--	--	--	--
Unigene10963_All	all	p2	(GT)9	18	1627	1644	TTGGAAGGCTAGTTTGACGA	58.501	20	CTAATTTTCAGGGGGAAGGG	59.766	20	179	Os09g0363500 [Oryza sativa Japonica Group] >gi|113631225|dbj|BAF24906.1| Os09g0363500 [Oryza sativa Japonica Group]	--	--	--
Unigene10963_All	all	p2	(CT)6	12	1649	1660	CCGTGTGTGTGTGTGTGTGT	59.998	20	CTAATTTTCAGGGGGAAGGG	59.766	20	115	Os09g0363500 [Oryza sativa Japonica Group] >gi|113631225|dbj|BAF24906.1| Os09g0363500 [Oryza sativa Japonica Group]	--	--	--
Unigene10964_All	all	p3	(CTC)5	15	143	157	AAGAAAGGAAGGCAGTCGGT	60.247	20	CAGATCGGAATCCAGGAAAA	60.006	20	167	--	--	--	--
Unigene109663_All	A.bulbifer	p3	(AGG)5	15	269	283	AAGAAGGAAGGAGAGGACGC	59.957	20	AGTTAGCTACAACAGCCGCC	59.545	20	156	--	--	--	--
Unigene10978_All	all	p2	(CT)6	12	169	180	GACCTCACTGCCCTTAACCA	60.111	20	CGGAACGCTGAGAAAAGAAG	60.125	20	150	Os01g0871200 [Oryza sativa Japonica Group] >gi|75331877|sp|Q943I6.1|STOP1_ORYSJ RecName: Full=Zinc finger protein STOP1 homolog; AltName: Full=Protein STOP1 homolog >gi|113534466|dbj|BAF06849.1| Os01g0871200 [Oryza sativa Japonica Group]	Zinc finger protein STOP1 homolog OS=Oryza sativa subsp. japonica GN=Os01g0871200 PE=2 SV=1	--	--
Unigene10982_All	all	p3	(CAG)5	15	56	70	CCCATTGACAGCCCTAACTG	60.508	20	GAGAAGAGGGGTTTCGCTTT	59.827	20	250	JHL06P13.18 [Jatropha curcas]	Peptide deformylase 1A, chloroplastic OS=Solanum lycopersicum GN=PDF1A PE=2 SV=1	N-formylmethionyl-tRNA deformylase	[EC:3.5.1.88]
Unigene109822_All	A.bulbifer	p4	(TTTC)4	16	257	272	CGATGCACCATTTTCTTCCT	60.074	20	TGCGAATGCGATTTAGAGG	59.922	19	122	--	--	--	--
Unigene10984_All	all	p4	(ATAG)4	16	1406	1421	CGAGCAGATGATCAAGGACA	59.942	20	ATCTCTGTCTTTCATGGCGG	60.218	20	105	PREDICTED: Myc2 bHLH protein [Vitis vinifera]	Transcription factor ABA-INDUCIBLE bHLH-TYPE OS=Arabidopsis thaliana GN=AIB PE=2 SV=2	--	transcription factor MYC2
Unigene10985_All	all	p4	(CTAT)4	16	108	123	AGGGATCGGACCTTTGTCTT	59.935	20	TTTGTGGTCAAGTCCCATCA	59.935	20	143	PREDICTED: Myc2 bHLH protein [Vitis vinifera]	Transcription factor bHLH13 OS=Arabidopsis thaliana GN=BHLH13 PE=2 SV=1	Uncharacterized protein conserved in bacteria	transcription factor MYC2
Unigene10985_All	all	p3	(TGC)6	18	817	834	TCTGTCTTCCTTGCATGACG	59.984	20	TCCCATAGAGTGTGTGGTCG	59.545	20	231	PREDICTED: Myc2 bHLH protein [Vitis vinifera]	Transcription factor bHLH13 OS=Arabidopsis thaliana GN=BHLH13 PE=2 SV=1	Uncharacterized protein conserved in bacteria	transcription factor MYC2
Unigene109889_All	A.bulbifer	p2	(AC)8	16	186	201	TGGAGCTAAACCCTTGGATG	60.066	20	TGAGAAGATTTAATGGCGTGG	60.081	21	132	--	--	--	--
Unigene1099_All	all	p2	(CT)6	12	46	57	GTTGGTCCTCTCCCCTTCTT	59.534	20	GACTGCTCCATGCCTACACA	59.862	20	234	Sec14-like protein [Solanum pennellii]	Patellin-6 OS=Arabidopsis thaliana GN=PATL6 PE=2 SV=1	--	pre-mRNA-processing factor 40
Unigene109911_All	A.bulbifer	p5	(CCCTT)4	20	210	229	GAATGTGTTCATGCTGTGGG	59.967	20	GGATCAAAGGAGGAGAAGGG	60.008	20	224	--	--	--	--
Unigene109918_All	A.bulbifer	p4	(CTAG)4	16	155	170	GTGCCGACAATACCGTACCT	59.882	20	CTGAAAGTGGAGTTCCGTGG	60.68	20	233	--	--	--	--
Unigene109918_All	A.bulbifer	p5	(CATAT)4	20	177	196	GTGCCGACAATACCGTACCT	59.882	20	CTGAAAGTGGAGTTCCGTGG	60.68	20	233	--	--	--	--
Unigene109988_All	A.bulbifer	p2	(TC)6	12	217	228	TTTGGGAGGATGATGAAAGG	59.864	20	TGATTTGTTTCCAAACTGAGTGA	59.64	23	195	--	--	--	--
Unigene11000_All	all	p2	(CT)6	12	154	165	GTAGCACCCAGAAAGCTTGG	59.875	20	ACCTCCCTCTCGCTAACCAT	60.096	20	117	Os08g0517700 [Oryza sativa Japonica Group] >gi|42408741|dbj|BAD09977.1| oxysterol-binding protein-like [Oryza sativa Japonica Group] >gi|113624214|dbj|BAF24159.1| Os08g0517700 [Oryza sativa Japonica Group]	Oxysterol-binding protein-related protein 4B OS=Arabidopsis thaliana GN=ORP4B PE=2 SV=2	--	--
Unigene11001_All	all	p2	(AC)8	16	1877	1892	GTGCCGCCATAACATTCTTT	59.967	20	GCTTGGCTTGACTCGACTTAT	58.617	21	243	dihydropterin pyrophosphokinase-dihydropteroate synthase [Solanum lycopersicum]	Folic acid synthesis protein fol1 OS=Pneumocystis carinii GN=fol1 PE=1 SV=1	Dihydropteroate synthase and related enzymes	2-amino-4-hydroxy-6-hydroxymethyldihydropteridine diphosphokinase / dihydropteroate synthase [EC:2.7.6.3 2.5.1.15]
Unigene11005_All	all	p2	(AG)7	14	52	65	CTTTTCCCCCTTTGCTTCC	60.915	19	GATGGACTGGTTGAGCACG	60.263	19	177	heat shock protein-like protein [Arabidopsis thaliana] >gi|9759268|dbj|BAB09589.1| 101 kDa heat shock protein; HSP101-like protein [Arabidopsis thaliana] >gi|332009558|gb|AED96941.1| heat shock protein-like protein [Arabidopsis thaliana]	Vegetative cell wall protein gp1 OS=Chlamydomonas reinhardtii GN=GP1 PE=2 SV=1	Molecular chaperone	--
Unigene11006_All	all	p2	(AG)8	16	83	98	GAAGAAGAAGGGCGGATTC	58.801	19	GTAATGGTGGGTGTTGGGAG	60.088	20	156	Os05g0404400 [Oryza sativa Japonica Group] >gi|113579054|dbj|BAF17417.1| Os05g0404400 [Oryza sativa Japonica Group]	--	--	--
Unigene11006_All	all	p2	(TC)8	16	318	333	CAACACCCACCATTACCTCC	60.088	20	TACATTTTCTCTCCACCCCG	59.926	20	199	Os05g0404400 [Oryza sativa Japonica Group] >gi|113579054|dbj|BAF17417.1| Os05g0404400 [Oryza sativa Japonica Group]	--	--	--
Unigene110106_All	A.bulbifer	p2	(TC)8	16	129	144	TCCCATGTCCCTTTCTCTTG	60.042	20	TGGAGAAGGAGCAAGCTGAT	60.096	20	197	--	--	--	--
Unigene11013_All	all	p2	(TA)6	12	1450	1461	GTCTCAGGATTCAGGGACCA	60.048	20	TGACATCCGCCATGAAACTA	60.073	20	275	Os12g0568800 [Oryza sativa Japonica Group] >gi|3983665|dbj|BAA34862.1| importin-beta2 [Oryza sativa Japonica Group] >gi|108862856|gb|ABA99642.2| Importin-beta N-terminal domain containing protein, expressed [Oryza sativa Japonica Group] >gi|113649575|dbj|BAF30087.1| Os12g0568800 [Oryza sativa Japonica Group]	Importin subunit beta-1 OS=Mus musculus GN=Kpnb1 PE=1 SV=1	Karyopherin (importin) beta	--
Unigene110140_All	A.bulbifer	p2	(AC)6	12	242	253	GGAGCTGCATGTTAGAAGCC	59.985	20	GCTTGGAAAGTGATGTTTTGC	59.744	21	166	--	--	--	--
Unigene11016_All	all	p3	(CAT)5	15	499	513	GAATTGCAATCCCCATCACT	59.756	20	GCCATACCTTGCCTTAGCAG	59.867	20	263	casein kinase 2, beta polypeptide [Arabidopsis thaliana] >gi|330255360|gb|AEC10454.1| casein kinase 2, beta polypeptide [Arabidopsis thaliana]	Casein kinase II subunit beta-3 OS=Arabidopsis thaliana GN=CKB3 PE=1 SV=1	Casein kinase II, beta subunit	casein kinase 2, beta polypeptide
Unigene110187_All	A.bulbifer	p2	(CT)6	12	29	40	TCCCCTTTCCCTTCGAAAT	60.752	19	GGGTGAGAGATCGAAACCAA	60.05	20	148	--	--	--	--
Unigene11021_All	all	p2	(CT)7	14	1610	1623	GCTCAAACGCTGCTTCTCTC	60.428	20	TCAAAGCTGATCTTGAGGCA	59.673	20	213	Os01g0767000 [Oryza sativa Japonica Group] >gi|113533890|dbj|BAF06273.1| Os01g0767000 [Oryza sativa Japonica Group]	Golgin subfamily A member 6-like protein 1 OS=Homo sapiens GN=GOLGA6L1 PE=2 SV=2	Chromosome segregation ATPases	structural maintenance of chromosome 1
Unigene110239_All	A.bulbifer	p2	(TC)7	14	39	52	TCCCCTCTGTCTCTCCTTCA	59.913	20	TTAACATCCGTCGACGACAA	60.111	20	223	--	--	--	--
Unigene110291_All	A.bulbifer	p3	(TGC)5	15	205	219	TTACAGAAATGCCCCTCCAC	59.933	20	CCCTTTGTTCTCCTCGTCAC	59.697	20	140	Os05g0356800 [Oryza sativa Japonica Group] >gi|113578845|dbj|BAF17208.1| Os05g0356800 [Oryza sativa Japonica Group]	--	--	--
Unigene11033_All	all	p2	(CT)7	14	1360	1373	GGACCCAAGATTAAAAGGGG	59.639	20	GTAGCTGGTGAGAAGCCTGC	60.164	20	259	serine/threonine protein kinase [Glycine max]	PTI1-like tyrosine-protein kinase 3 OS=Arabidopsis thaliana GN=PTI13 PE=1 SV=1	Mitochondrial DNA-directed RNA polymerase	serine/threonine-protein kinase PBS1 [EC:2.7.11.1]
Unigene11034_All	A.bulbifer	p3	(ATC)5	15	612	626	GCAAAATGTTTAAGGCCTGC	59.726	20	CTTTGTGGGCACTTGTCCTT	60.149	20	230	Os06g0647400 [Oryza sativa Japonica Group] >gi|113596246|dbj|BAF20120.1| Os06g0647400 [Oryza sativa Japonica Group]	Lysosomal Pro-X carboxypeptidase OS=Pongo abelii GN=PRCP PE=2 SV=1	--	lysosomal Pro-X carboxypeptidase [EC:3.4.16.2]
Unigene11035_All	all	p3	(GGA)5	15	376	390	CGATCTTCTCCCGTCACTTC	59.803	20	GAAAATGGAAAGGTGGAGCA	60.051	20	220	serine carboxypeptidase S28 family protein [Arabidopsis lyrata subsp. lyrata] >gi|297324581|gb|EFH55001.1| serine carboxypeptidase S28 family protein [Arabidopsis lyrata subsp. lyrata]	Lysosomal Pro-X carboxypeptidase OS=Bos taurus GN=PRCP PE=2 SV=1	--	--
Unigene110352_All	A.bulbifer	p3	(GAA)5	15	169	183	CTTCGGTTTTCCTTTCCTCC	60.046	20	TCTTGGAACTCCGAACTCGT	59.844	20	173	--	--	--	--
Unigene11036_All	all	p3	(ATC)5	15	612	626	GCAAAATGTTTAAGGCCTGC	59.726	20	CTTTGTGGGCACTTGTCCTT	60.149	20	230	alpha/beta-hydrolase domain-containing protein [Arabidopsis thaliana] >gi|16648801|gb|AAL25591.1| At2g24280/F27D4.19 [Arabidopsis thaliana] >gi|22655366|gb|AAM98275.1| At2g24280/F27D4.19 [Arabidopsis thaliana] >gi|330252462|gb|AEC07556.1| alpha/beta-hydrolase domain-containing protein [Arabidopsis thaliana]	Lysosomal Pro-X carboxypeptidase OS=Pongo abelii GN=PRCP PE=2 SV=1	--	--
Unigene110385_All	A.bulbifer	p2	(GA)9	18	374	391	AGTTTGCTCCTTTGCTGCAT	60.022	20	CCCCTCTTATCTCTCTCCGC	60.306	20	200	--	--	--	--
Unigene110387_All	A.bulbifer	p2	(AG)6	12	282	293	CTCTTTCCTTCCCCTGTTCC	60.045	20	CGCCTCCTCCTTCTACACAC	59.867	20	106	--	--	--	--
Unigene110390_All	A.bulbifer	p2	(TG)6	12	99	110	CCGGGAATCAATCCCTTATT	59.978	20	TCAGCAGTCACAGCAGAACC	60.187	20	135	AT5g66560/K1F13_23 [Arabidopsis thaliana] >gi|24111403|gb|AAN46836.1| At5g66560/K1F13_23 [Arabidopsis thaliana]	BTB/POZ domain-containing protein At1g30440 OS=Arabidopsis thaliana GN=At1g30440 PE=1 SV=2	--	--
Unigene110391_All	A.bulbifer	p2	(AT)8	16	160	175	CACGCAGTTAAGACACACCC	59.213	20	CGAAGATTAAGGCTGCCAAG	59.975	20	129	jacalin-domain protein [Plantago major]	Agglutinin alpha chain OS=Maclura pomifera PE=1 SV=2	--	serine/arginine repetitive matrix protein 1
Unigene110392_All	A.bulbifer	p2	(AT)8	16	160	175	CACGCAGTTAAGACACACCC	59.213	20	CGAAGATTAAGGCTGCCAAG	59.975	20	129	jacalin-domain protein [Plantago major]	Agglutinin alpha chain OS=Maclura pomifera PE=1 SV=2	--	serine/arginine repetitive matrix protein 1
Unigene110394_All	A.bulbifer	p3	(AGC)6	18	111	128	GGAAGACTCGGGAGGAGAAG	60.328	20	TCTGTCTTCCTTGCATGACG	59.984	20	215	PREDICTED: Myc2 bHLH protein [Vitis vinifera]	Transcription factor ABA-INDUCIBLE bHLH-TYPE OS=Arabidopsis thaliana GN=AIB PE=2 SV=2	--	transcription factor MYC2
Unigene110407_All	A.bulbifer	p2	(TA)6	12	70	81	ATCGCAAGAAGAGCAGCAAT	60.125	20	CGTCGGTCGATTACTTCGAT	60.096	20	105	--	--	--	--
Unigene110408_All	A.bulbifer	p2	(CA)9	18	212	229	GCCACGTGTCTACTTCCCAT	59.997	20	CAGCTTGGGAGTGCATGTTA	59.864	20	269	--	--	--	--
Unigene110416_All	A.bulbifer	p3	(GGA)6	18	121	138	GTTGGATCATGCAGGAGGAG	60.622	20	CCCTCCCGCCATTTTATTTA	60.963	20	120	hypothetical protein SELMODRAFT_431225 [Selaginella moellendorffii] >gi|300139105|gb|EFJ05853.1| hypothetical protein SELMODRAFT_431225 [Selaginella moellendorffii]	--	--	--
Unigene110418_All	A.bulbifer	p2	(TC)9	18	494	511	AAGGCTCATGGTCATTGGTC	59.934	20	GTGTGTTGGTCCGAACCTTT	59.867	20	201	cytochrome P450 [Populus trichocarpa] >gi|222871210|gb|EEF08341.1| cytochrome P450 [Populus trichocarpa]	Cytochrome P450 86B1 OS=Arabidopsis thaliana GN=CYP86B1 PE=2 SV=1	Muramidase (flagellum-specific)	[EC:1.14.-.-]
Unigene110419_All	A.bulbifer	p2	(GA)7	14	493	506	TAAATTGTTGGGCCTTGGTC	59.801	20	TCTCCCTTCTTGATCCCTCA	59.731	20	191	subtilisin-like protease [Glycine max]	Subtilisin-like protease OS=Arabidopsis thaliana GN=ARA12 PE=1 SV=1	--	--
Unigene110425_All	A.bulbifer	p2	(AT)6	12	598	609	ATGCACTGAAGCCTACCGAT	59.723	20	CTGTTCTCTTTCGTTTCATATTTTT	57.337	25	246	Os01g0962400 [Oryza sativa Japonica Group] >gi|20140685|sp|Q94DM8.1|UFM1_ORYSJ RecName: Full=Ubiquitin-fold modifier 1; Flags: Precursor >gi|113535009|dbj|BAF07392.1| Os01g0962400 [Oryza sativa Japonica Group]	Ubiquitin-fold modifier 1 OS=Oryza sativa subsp. japonica GN=Os01g0962400 PE=3 SV=1	--	ubiquitin-fold modifier 1
Unigene110426_All	A.bulbifer	p2	(AT)6	12	598	609	ATGCACTGAAGCCTACCGAT	59.723	20	CATGCATCATGTTGTATAGCAAGT	59.104	24	251	Os01g0962400 [Oryza sativa Japonica Group] >gi|20140685|sp|Q94DM8.1|UFM1_ORYSJ RecName: Full=Ubiquitin-fold modifier 1; Flags: Precursor >gi|113535009|dbj|BAF07392.1| Os01g0962400 [Oryza sativa Japonica Group]	Ubiquitin-fold modifier 1 OS=Oryza sativa subsp. japonica GN=Os01g0962400 PE=3 SV=1	--	ubiquitin-fold modifier 1
Unigene110433_All	A.bulbifer	p2	(GA)6	12	108	119	TCTCTCCTCCTTCACCCTCA	59.913	20	TCAACGATCTGGCTAGGGTT	59.694	20	205	--	--	--	--
Unigene110452_All	A.bulbifer	p2	(CT)8	16	222	237	AGATGGCGATAGGAAGAGCA	59.939	20	TGAGGGTTTGGAGACAGAGG	60.229	20	131	--	--	--	--
Unigene110453_All	A.bulbifer	p2	(GA)9	18	165	182	TGGCTGACCCAGAATTTGAT	60.461	20	ATCCACAGAGACCCAAGACG	60.112	20	213	--	--	--	--
Unigene110453_All	A.bulbifer	p2	(CT)7	14	247	260	GCCGTCGAGAGAGAGAGAGA	59.969	20	TCGACTTCTCGGGGTAGAAA	59.807	20	259	--	--	--	--
Unigene110460_All	A.bulbifer	p3	(CTG)5	15	187	201	GCAGGATTCAGGAAAACGAG	59.813	20	GATCCTCAGCAGTCGCAGTC	61.138	20	209	--	--	--	--
Unigene110461_All	A.bulbifer	p3	(CTG)5	15	164	178	TCCAAACTTCTCGAACCCTC	59.259	20	GATCCTCAGCAGTCGCAGTC	61.138	20	142	--	--	--	--
Unigene110483_All	A.bulbifer	p2	(AT)9	18	298	315	AGGTAGCACAATCAGCACCC	60.142	20	TGCATAGTTGCATGCGTTTT	60.281	20	209	expansin 1 [Prunus avium] >gi|13898651|gb|AAK48846.1|AF350937_1 expansin [Prunus cerasus]	Expansin-A11 OS=Oryza sativa subsp. japonica GN=EXPA11 PE=2 SV=2	--	--
Unigene110484_All	A.bulbifer	p2	(AG)8	16	66	81	CAGAAGCAAGCAAGAATGGG	60.904	20	AGAGGGAGTTCCTGGAGAGG	59.801	20	223	Os02g0746000 [Oryza sativa Japonica Group] >gi|113537645|dbj|BAF10028.1| Os02g0746000 [Oryza sativa Japonica Group]	Cullin-3A OS=Arabidopsis thaliana GN=CUL3A PE=1 SV=1	Cullin, a subunit of E3 ubiquitin ligase	cullin 3
Unigene110488_All	A.bulbifer	p2	(AG)9	18	565	582	ACCACGCAAAAATCTTGACC	59.978	20	CGTCTACCTCCGATTGACCT	59.162	20	133	PREDICTED: similar to ATPANK2 (PANTOTHENATE KINASE 2); pantothenate kinase [Vitis vinifera]	Pantothenate kinase 2 OS=Arabidopsis thaliana GN=At4g32180 PE=1 SV=2	--	type II pantothenate kinase [EC:2.7.1.33]
Unigene110508_All	A.bulbifer	p2	(TA)10	20	331	350	CGGATATATGGGAAGCTGGA	59.878	20	TACAACACCGTGTGGAAGGA	60.001	20	279	mannose-binding lectin [Pinellia ternata]	Mannose-specific lectin 1 OS=Crocus vernus GN=LECCVA1 PE=1 SV=1	--	DNA-directed RNA polymerase II subunit A [EC:2.7.7.6]
Unigene110508_All	A.bulbifer	p3	(GCG)5	15	835	849	TGATCACATGCCTGGTGTTT	59.967	20	TCTGGACCAACACGCAATTA	60.111	20	213	mannose-binding lectin [Pinellia ternata]	Mannose-specific lectin 1 OS=Crocus vernus GN=LECCVA1 PE=1 SV=1	--	DNA-directed RNA polymerase II subunit A [EC:2.7.7.6]
Unigene11051_All	all	p2	(AG)6	12	1228	1239	CTCTCTGGGTTGCAATTGGT	60.111	20	TCGATCTGCTTGTCATTTGG	59.799	20	274	TRAM, LAG1 and CLN8 (TLC) lipid-sensing domain containing protein [Arabidopsis thaliana] >gi|38566650|gb|AAR24215.1| At1g35180 [Arabidopsis thaliana] >gi|51536528|gb|AAU05502.1| At3g16870 [Arabidopsis thaliana] >gi|332193642|gb|AEE31763.1| TRAM, LAG1 and CLN8 (TLC) lipid-sensing domain containing protein [Arabidopsis thaliana]	Transmembrane protein 136 OS=Homo sapiens GN=TMEM136 PE=2 SV=2	--	--
Unigene110518_All	A.bulbifer	p2	(AG)7	14	44	57	AGCTACGGGCGTAGACAAAA	59.904	20	ACTTTGATCACGGAGCCAAC	60.119	20	225	Os02g0608801 [Oryza sativa Japonica Group] >gi|255671077|dbj|BAH91797.1| Os02g0608801 [Oryza sativa Japonica Group]	Acetylajmalan esterase OS=Rauvolfia serpentina GN=AAE PE=1 SV=1	--	zeta-carotene desaturase [EC:1.14.99.30]
Unigene110519_All	A.bulbifer	p2	(GA)8	16	56	71	AAAGAAAGCACCGGGAAGTC	60.61	20	GCGATATACAACTTCGGGGA	59.923	20	227	Os06g0694200 [Oryza sativa Japonica Group] >gi|113596480|dbj|BAF20354.1| Os06g0694200 [Oryza sativa Japonica Group]	Acetylajmalan esterase OS=Rauvolfia serpentina GN=AAE PE=1 SV=1	--	zeta-carotene desaturase [EC:1.14.99.30]
Unigene110527_All	A.bulbifer	p4	(TCCT)4	16	445	460	TGTTGTTACCAGTCGTCCCA	60.001	20	CAGCAGGGTAGGAAGGTGAG	59.861	20	220	Os02g0603800 [Oryza sativa Japonica Group] >gi|113536896|dbj|BAF09279.1| Os02g0603800 [Oryza sativa Japonica Group]	--	--	(E)-4-hydroxy-3-methylbut-2-enyl-diphosphate synthase [EC:1.17.7.1]
Unigene11053_All	all	p2	(CT)6	12	65	76	TCCACAAACACACAAGAGCC	59.726	20	AGGTAGGCCAGGTTCTCCAT	59.957	20	257	peptide transporter PTR2 [Zea mays] >gi|195641438|gb|ACG40187.1| peptide transporter PTR2 [Zea mays]	Nitrate transporter 1.2 OS=Arabidopsis thaliana GN=NRT1.2 PE=1 SV=1	Dipeptide/tripeptide permease	proton-dependent oligopeptide transporter, POT family
Unigene110533_All	A.bulbifer	p3	(AAG)6	18	224	241	CAGAGGAGGCAACCCAATTA	60.066	20	TTTTTGCAGGGATGGAGAAG	60.184	20	140	extensin [Cicer arietinum]	Leucine-rich repeat extensin-like protein 1 OS=Arabidopsis thaliana GN=LRX1 PE=1 SV=1	Opacity protein and related surface antigens	--
Unigene110534_All	A.bulbifer	p6	(GGAGGT)4	24	328	351	TCCATTAGGCCTTCTCCTGA	59.767	20	TGGCTGGTCACATTTGGTTA	59.964	20	203	Os07g0596300 [Oryza sativa Japonica Group] >gi|255677941|dbj|BAF22085.2| Os07g0596300 [Oryza sativa Japonica Group]	Formin-like protein 5 OS=Oryza sativa subsp. japonica GN=FH5 PE=2 SV=2	Predicted membrane protein/domain	--
Unigene110539_All	A.bulbifer	p2	(TA)6	12	951	962	GGGTTGCCTCTCGTAATGAA	60.074	20	CACTGGATTTCCTACATTTTCTG	57.815	23	164	Os12g0119000 [Oryza sativa Japonica Group] >gi|77552864|gb|ABA95660.1| Cytochrome P450 family protein, expressed [Oryza sativa Japonica Group] >gi|113648518|dbj|BAF29030.1| Os12g0119000 [Oryza sativa Japonica Group]	Secologanin synthase OS=Catharanthus roseus GN=CYP72A1 PE=2 SV=1	Cytochrome P450	cytokinin trans-hydroxylase
Unigene11054_All	all	p2	(GA)6	12	2141	2152	AGGTAGGCCAGGTTCTCCAT	59.957	20	TCCACAAACACACAAGAGCC	59.726	20	257	Os06g0581000 [Oryza sativa Japonica Group] >gi|113595977|dbj|BAF19851.1| Os06g0581000 [Oryza sativa Japonica Group]	Nitrate transporter 1.2 OS=Arabidopsis thaliana GN=NRT1.2 PE=1 SV=1	Dipeptide/tripeptide permease	proton-dependent oligopeptide transporter, POT family
Unigene110550_All	A.bulbifer	p6	(TTTTGT)4	24	624	647	TAGTTGACTGGTGGAAGGGG	59.959	20	AGATGCAGCATGACCTACCC	60.104	20	216	ABC1 family protein [Arabidopsis lyrata subsp. lyrata] >gi|297320062|gb|EFH50484.1| ABC1 family protein [Arabidopsis lyrata subsp. lyrata]	--	--	--
Unigene110554_All	A.bulbifer	p3	(GCT)5	15	191	205	ATTCCCGATTTGCTTTGATG	59.901	20	AGAATTGGAGGGGAGGATGT	59.755	20	246	--	--	--	--
Unigene110558_All	A.bulbifer	p2	(AG)9	18	157	174	AAAGCCTTTCCTTGCTGGAT	60.208	20	GCAAACATCGATCCCTTTGT	59.939	20	232	--	--	--	--
Unigene110558_All	A.bulbifer	p2	(AG)7	14	226	239	AGGGAGGGAGGAAGAACAGA	60.186	20	GCAAACATCGATCCCTTTGT	59.939	20	184	--	--	--	--
Unigene110559_All	A.bulbifer	p2	(AT)8	16	421	436	GCATCCTTTTGCTTCTCGTC	59.962	20	CCATTCAGCAGCTTTGAGGT	60.397	20	280	Os07g0249200 [Oryza sativa Japonica Group] >gi|113610827|dbj|BAF21205.1| Os07g0249200 [Oryza sativa Japonica Group]	Vesicle-associated membrane protein 724 OS=Arabidopsis thaliana GN=VAMP724 PE=2 SV=2	--	vesicle-associated membrane protein 72
Unigene110561_All	A.bulbifer	p2	(TA)6	12	452	463	CCAAGAGGACTACCCCATCA	59.92	20	TGCACAAACAGGTTACATCCA	60.019	21	234	copper amine oxidase-like protein [Arabidopsis thaliana] >gi|7267930|emb|CAB78272.1| copper amine oxidase-like protein [Arabidopsis thaliana]	Primary amine oxidase OS=Arabidopsis thaliana GN=At1g62810 PE=2 SV=1	Cu2+-containing amine oxidase	primary-amine oxidase [EC:1.4.3.21]
Unigene110562_All	A.bulbifer	p2	(TA)6	12	393	404	CCAAGAGGACTACCCCATCA	59.92	20	TGCACAAACAGGTTACATCCA	60.019	21	234	copper amine oxidase-like protein [Arabidopsis thaliana] >gi|7267930|emb|CAB78272.1| copper amine oxidase-like protein [Arabidopsis thaliana]	Primary amine oxidase OS=Arabidopsis thaliana GN=At1g62810 PE=2 SV=1	Cu2+-containing amine oxidase	primary-amine oxidase [EC:1.4.3.21]
Unigene110598_All	A.bulbifer	p3	(GCT)5	15	33	47	TTGTTGCTGCTGTTGTTCGT	60.494	20	GCCAACATCATAAGCGGAGT	60.103	20	263	cytochrome P450-like protein [Platanus x acerifolia]	Cytochrome P450 90A1 OS=Arabidopsis thaliana GN=CYP90A1 PE=2 SV=1	--	cytochrome P450, family 90, subfamily A, polypeptide 1 [EC:1.14.-.-]
Unigene110649_All	A.bulbifer	p3	(GAT)6	18	351	368	GAAGCAGCAGATGGTGATGA	59.95	20	CGCCTTGTTGAAAAGGATGT	60.11	20	210	Os05g0292200 [Oryza sativa Japonica Group] >gi|113578652|dbj|BAF17015.1| Os05g0292200 [Oryza sativa Japonica Group]	Transcription initiation factor IIA subunit 1 OS=Dictyostelium discoideum GN=gtf2a1 PE=3 SV=1	Transcription initiation factor IIA, large chain	transcription initiation factor TFIIA large subunit
Unigene110656_All	A.bulbifer	p5	(AAAAT)4	20	232	251	GGGAGGCGAGATGAATAAAA	59.115	20	TCTCTCTCTCTCTCTCTCCTATATCGT	58.965	27	200	--	--	--	--
Unigene110668_All	A.bulbifer	p3	(CGG)5	15	201	215	GACAGGCTGAGGACAAGACC	59.841	20	GTTCTCAACCCTTCCAGGC	59.646	19	191	Os02g0557000 [Oryza sativa Japonica Group] >gi|255671002|dbj|BAH91751.1| Os02g0557000 [Oryza sativa Japonica Group]	Vegetative cell wall protein gp1 OS=Chlamydomonas reinhardtii GN=GP1 PE=2 SV=1	ATPases involved in chromosome partitioning	--
Unigene110672_All	A.bulbifer	p2	(GA)6	12	498	509	ACGCTGCACTGGAGAAGAAG	60.733	20	AAAGAGGGACCCAGAAAAGC	59.691	20	117	NAD(P)H:plastoquinone dehydrogenase complex subunit O [Arabidopsis thaliana] >gi|5882735|gb|AAD55288.1|AC008263_19 ESTs gb|AA042183 and gb|R86825 come from this gene [Arabidopsis thaliana] >gi|15294196|gb|AAK95275.1|AF410289_1 At1g74880/F9E10_27 [Arabidopsis thaliana] >gi|23505775|gb|AAN28747.1| At1g74880/F9E10_27 [Arabidopsis thaliana] >gi|332197522|gb|AEE35643.1| NAD(P)H:plastoquinone dehydroge…	Zinc finger protein 318 OS=Homo sapiens GN=ZNF318 PE=1 SV=2	--	serine/arginine repetitive matrix protein 1
Unigene110673_All	A.bulbifer	p2	(GA)6	12	344	355	ACGCTGCACTGGAGAAGAAG	60.733	20	AAAGAGGGACCCAGAAAAGC	59.691	20	117	NAD(P)H:plastoquinone dehydrogenase complex subunit O [Arabidopsis thaliana] >gi|5882735|gb|AAD55288.1|AC008263_19 ESTs gb|AA042183 and gb|R86825 come from this gene [Arabidopsis thaliana] >gi|15294196|gb|AAK95275.1|AF410289_1 At1g74880/F9E10_27 [Arabidopsis thaliana] >gi|23505775|gb|AAN28747.1| At1g74880/F9E10_27 [Arabidopsis thaliana] >gi|332197522|gb|AEE35643.1| NAD(P)H:plastoquinone dehydroge…	Zinc finger protein 318 OS=Homo sapiens GN=ZNF318 PE=1 SV=2	--	serine/arginine repetitive matrix protein 1
Unigene110681_All	A.bulbifer	p3	(AGC)6	18	127	144	GATGCAGTAGAGAGGGGTCG	59.827	20	GACTCGTACAACGAGGCCAT	60.142	20	254	26S proteasome non-ATPase regulatory subunit [Cucumis melo subsp. melo]	26S proteasome non-ATPase regulatory subunit 6 OS=Oryza sativa subsp. japonica GN=RPN7 PE=2 SV=1	26S proteasome regulatory complex component, contains PCI domain	26S proteasome regulatory subunit N7
Unigene110687_All	A.bulbifer	p5	(CAGGC)4	20	389	408	GCCAGGCCAGTTCAGATAGA	60.362	20	GTCTTCAAATAACGGCAGCA	58.92	20	182	alpha/beta-hydrolase domain-containing protein [Arabidopsis thaliana] >gi|75265946|sp|Q9SJI7.1|PLA20_ARATH RecName: Full=Phospholipase A1-IIdelta >gi|330255062|gb|AEC10156.1| alpha/beta-hydrolase domain-containing protein [Arabidopsis thaliana]	Phospholipase A1-IIdelta OS=Arabidopsis thaliana GN=At2g42690 PE=1 SV=1	ABC-type uncharacterized transport system involved in gliding motility, auxiliary component	--
Unigene110689_All	A.bulbifer	p2	(CT)6	12	376	387	CGCCACTAACACCATCCAC	59.976	19	GAGAGGGAGAGAGACTGCGA	59.817	20	231	PRP4f [Volvox carteri f. nagariensis]	Octapeptide-repeat protein T2 OS=Mus musculus GN=Srst PE=2 SV=1	--	ATP-dependent RNA helicase DDX46/PRP5 [EC:3.6.4.13]
Unigene110689_All	A.bulbifer	p2	(TC)6	12	420	431	CGCCACTAACACCATCCAC	59.976	19	GAGAGGGAGAGAGACTGCGA	59.817	20	231	PRP4f [Volvox carteri f. nagariensis]	Octapeptide-repeat protein T2 OS=Mus musculus GN=Srst PE=2 SV=1	--	ATP-dependent RNA helicase DDX46/PRP5 [EC:3.6.4.13]
Unigene110700_All	A.bulbifer	p2	(TC)6	12	628	639	TAGGCTCCTCAAGGTGTGCT	60.012	20	GAGTTGGGCTTCTCTCCTCA	59.53	20	116	serine/threonine-protein kinase WNK (With No lysine)-related protein [Arabidopsis thaliana] >gi|4249385|gb|AAD14482.1|AAD14482 T2K10.11 [Arabidopsis thaliana] >gi|332195533|gb|AEE33654.1| serine/threonine-protein kinase WNK (With No lysine)-related protein [Arabidopsis thaliana]	--	--	--
Unigene110701_All	A.bulbifer	p2	(TC)6	12	717	728	TAGGCTCCTCAAGGTGTGCT	60.012	20	GAGTTGGGCTTCTCTCCTCA	59.53	20	116	serine/threonine-protein kinase WNK (With No lysine)-related protein [Arabidopsis thaliana] >gi|4249385|gb|AAD14482.1|AAD14482 T2K10.11 [Arabidopsis thaliana] >gi|332195533|gb|AEE33654.1| serine/threonine-protein kinase WNK (With No lysine)-related protein [Arabidopsis thaliana]	--	--	--
Unigene110719_All	A.bulbifer	p2	(CT)6	12	70	81	CCCGCCAACTTCTCTTCTCT	60.892	20	CATGACGGAGGACATGACAC	59.962	20	135	--	--	--	--
Unigene110721_All	A.bulbifer	p2	(TC)6	12	361	372	CCGGAGAAGACTTTCTGCAC	59.989	20	ATGCGTGCTCTAGAGGGAGA	60.119	20	270	--	--	--	--
Unigene110721_All	A.bulbifer	p2	(TC)9	18	438	455	CAAGATAGCTTGCCTCCGAC	59.978	20	TCTCTCTCGCTCTTTTTGGG	59.688	20	265	--	--	--	--
Unigene110722_All	A.bulbifer	p2	(TC)8	16	48	63	ACGTCACCGCTATATCAGGC	60.125	20	ATTATCGTTTGCTTTCCCCC	60.15	20	120	--	--	--	--
Unigene110730_All	A.bulbifer	p3	(ATT)8	24	402	425	TACCACTGTTCCCCTTTTGC	59.971	20	GTGCCCAACAACCATGTCTT	60.823	20	257	--	--	--	--
Unigene110730_All	A.bulbifer	p2	(AT)8	16	527	542	TACCACTGTTCCCCTTTTGC	59.971	20	GTGCCCAACAACCATGTCTT	60.823	20	257	--	--	--	--
Unigene110735_All	A.bulbifer	p2	(GA)7	14	106	119	TTCACAAAATGTTGATGCGA	58.676	20	TCACCTCCCCCATTTACATC	59.605	20	175	--	--	--	--
Unigene110737_All	A.bulbifer	p4	(AGCC)4	16	740	755	TCAAACGAACTCATCACGGA	60.24	20	CGACTGAAGAGTCACCACCA	59.864	20	223	serine/threonine-protein kinase MHK [Arabidopsis thaliana] >gi|332657818|gb|AEE83218.1| serine/threonine-protein kinase MHK [Arabidopsis thaliana]	Serine/threonine-protein kinase MHK OS=Arabidopsis thaliana GN=MHK PE=1 SV=2	--	--
Unigene110760_All	A.bulbifer	p4	(AAAT)4	16	34	49	GCAGCGTCGAATTCTTGTTA	59.066	20	ACGCGAGAAAGTGTCCTTGT	59.914	20	170	--	--	--	--
Unigene11077_All	A.konjac	p3	(CCG)5	15	77	91	CCTTCTGTTGCTTCCTGCTT	59.615	20	GCAGTCCCTCGTTCTGGTAG	59.867	20	238	sucrase-like protein [Arabidopsis thaliana] >gi|7269514|emb|CAB79517.1| sucrase-like protein [Arabidopsis thaliana]	Serine/arginine repetitive matrix protein 2 OS=Homo sapiens GN=SRRM2 PE=1 SV=2	--	DNA polymerase sigma subunit [EC:2.7.7.7]
Unigene110770_All	A.bulbifer	p3	(TCC)7	21	362	382	CTGATGACTCCCCTAGCTGC	59.973	20	GTCATGGTCCCCTTGATGAT	59.593	20	202	--	--	--	--
Unigene110772_All	A.bulbifer	p3	(GCT)5	15	67	81	CGTCCAGGCTACTCTGTTCC	59.867	20	AGGAGGACCCAATCGAATCT	59.896	20	274	--	--	--	--
Unigene110774_All	A.bulbifer	p4	(GTAC)4	16	48	63	ATTTTAGCTGCATGTTCGGG	60.096	20	CGGGTACAACCTCCTAACCA	59.846	20	149	peroxidase [Populus trichocarpa]	Peroxidase 21 OS=Arabidopsis thaliana GN=PER21 PE=1 SV=1	--	peroxidase [EC:1.11.1.7]
Unigene110785_All	A.bulbifer	p2	(TA)8	16	320	335	GACCGAAGTCCCTCCTTCAT	60.456	20	TGCTCTCCTATAACGATACCCA	58.742	22	273	hypothetical protein VOLCADRAFT_90658 [Volvox carteri f. nagariensis] >gi|300264605|gb|EFJ48800.1| hypothetical protein VOLCADRAFT_90658 [Volvox carteri f. nagariensis]	Uncharacterized protein PF11_0213 OS=Plasmodium falciparum (isolate 3D7) GN=PF11_0213 PE=2 SV=1	--	--
Unigene110801_All	A.bulbifer	p2	(TC)6	12	363	374	TCCACCTCATTCCTGTCCTC	60.048	20	GTTAGGCACTGCGAGACGAT	60.428	20	143	expressed protein [Oryza sativa Japonica Group]	--	--	--
Unigene110816_All	A.bulbifer	p2	(TA)9	18	395	412	ATGAGCGGGGACAATATTCA	60.296	20	TGTCCATGTTATATAGCTGCAAAT	57.835	24	161	hypothetical protein VOLCADRAFT_102187 [Volvox carteri f. nagariensis] >gi|300260444|gb|EFJ44663.1| hypothetical protein VOLCADRAFT_102187 [Volvox carteri f. nagariensis]	--	--	--
Unigene110819_All	A.bulbifer	p2	(TA)6	12	559	570	CCAGGTAGCCTTTTGCAGAC	59.875	20	CAAAGATAGATGCTGCTAAATTGTT	58.211	25	231	39 kDa EF-Hand containing protein [Solanum tuberosum]	--	--	--
Unigene110820_All	A.bulbifer	p2	(TA)6	12	352	363	CCAGGTAGCCTTTTGCAGAC	59.875	20	CAAAGATAGATGCTGCTAAATTGTT	58.211	25	231	SnRK2 calcium sensor [Nicotiana plumbaginifolia]	--	--	--
Unigene110821_All	A.bulbifer	p4	(GTAT)6	24	648	671	ACGTCTGAAGCTGAAAGGGA	59.989	20	AGAGAGAATGGCGAGATGGA	59.91	20	115	transcription factor TRY [Arabidopsis thaliana] >gi|75328865|sp|Q8GV05.1|TRY_ARATH RecName: Full=Transcription factor TRY; AltName: Full=Protein TRIPTYCHON >gi|26516846|gb|AAN78321.1| TRIPTYCHON [Arabidopsis thaliana] >gi|41618970|gb|AAS09993.1| MYB transcription factor [Arabidopsis thaliana] >gi|88900370|gb|ABD57497.1| At5g53200 [Arabidopsis thaliana] >gi|332008938|gb|AED96321.1| transcription f…	Transcription factor TRY OS=Arabidopsis thaliana GN=TRY PE=1 SV=1	--	myb proto-oncogene protein, plant
Unigene11086_All	A.bulbifer	p2	(TC)6	12	1668	1679	CTTGCCTCACAAATCCCATT	59.933	20	CTTTGCAGCGGAGAAGAAAT	59.592	20	170	ANAC083 transcription factor [Elaeis guineensis]	NAC domain-containing protein 68 OS=Oryza sativa subsp. japonica GN=NAC68 PE=2 SV=1	--	--
Unigene110866_All	A.bulbifer	p2	(AT)9	18	77	94	TGTAAATGGACGCAGAGTGG	59.716	20	GGCAAGGTAAAACAACGCAT	60.003	20	139	--	--	--	--
Unigene11087_All	all	p2	(AG)6	12	183	194	CTTTGCAGCGGAGAAGAAAT	59.592	20	CTTGCCTCACAAATCCCATT	59.933	20	170	ANAC083 transcription factor [Elaeis guineensis]	NAC domain-containing protein 68 OS=Oryza sativa subsp. japonica GN=NAC68 PE=2 SV=1	--	serine/arginine repetitive matrix protein 1
Unigene110875_All	A.bulbifer	p2	(GA)7	14	67	80	TTTACTCGGTGGATTGAGGG	59.926	20	GGAGAAGGGAAGAGGGAAGA	59.749	20	201	Hypothetical protein [Arabidopsis thaliana]	Probable nucleoporin Nup58 OS=Drosophila melanogaster GN=Nup58 PE=1 SV=1	--	--
Unigene110907_All	A.bulbifer	p3	(GAA)5	15	128	142	TGCATCATATCAGTGCGTCA	59.815	20	ACCAAAACAAGGATGCCAAG	59.971	20	265	homeobox-leucine zipper protein ANTHOCYANINLESS 2 [Arabidopsis thaliana] >gi|122223902|sp|Q0WV12.1|ANL2_ARATH RecName: Full=Homeobox-leucine zipper protein ANTHOCYANINLESS 2; AltName: Full=HD-ZIP protein ANL2; AltName: Full=Homeodomain protein AHDP; AltName: Full=Homeodomain transcription factor ANL2 >gi|110742219|dbj|BAE99036.1| homeodomain protein AHDP [Arabidopsis thaliana] >gi|332656526|gb|AE…	Homeobox-leucine zipper protein ANTHOCYANINLESS 2 OS=Arabidopsis thaliana GN=ANL2 PE=2 SV=1	--	homeobox-leucine zipper protein
Unigene110909_All	A.bulbifer	p3	(GAA)5	15	128	142	TGCATCATATCAGTGCGTCA	59.815	20	ACCAAAACAAGGATGCCAAG	59.971	20	265	cutin deficient 2 [Solanum lycopersicum]	Homeobox-leucine zipper protein ANTHOCYANINLESS 2 OS=Arabidopsis thaliana GN=ANL2 PE=2 SV=1	--	homeobox-leucine zipper protein
Unigene11091_All	all	p3	(TGC)5	15	1950	1964	CTTCGAGTTCACGACGTTCA	60.025	20	CGAGAGCTTCGTCTGGTTTC	60.134	20	223	Os01g0754100 [Oryza sativa Japonica Group] >gi|57899617|dbj|BAD87196.1| DNA-binding protein-related-like [Oryza sativa Japonica Group] >gi|57900332|dbj|BAD87285.1| DNA-binding protein-related-like [Oryza sativa Japonica Group] >gi|113533808|dbj|BAF06191.1| Os01g0754100 [Oryza sativa Japonica Group]	Uncharacterized protein At4g28440 OS=Arabidopsis thaliana GN=At4g28440 PE=1 SV=1	Single-stranded DNA-binding replication protein A (RPA), large (70 kD) subunit and related ssDNA-binding proteins	--
Unigene110910_All	A.bulbifer	p3	(GAA)5	15	128	142	TGCATCATATCAGTGCGTCA	59.815	20	ACCAAAACAAGGATGCCAAG	59.971	20	265	homeobox-leucine zipper protein ANTHOCYANINLESS 2 [Arabidopsis thaliana] >gi|122223902|sp|Q0WV12.1|ANL2_ARATH RecName: Full=Homeobox-leucine zipper protein ANTHOCYANINLESS 2; AltName: Full=HD-ZIP protein ANL2; AltName: Full=Homeodomain protein AHDP; AltName: Full=Homeodomain transcription factor ANL2 >gi|110742219|dbj|BAE99036.1| homeodomain protein AHDP [Arabidopsis thaliana] >gi|332656526|gb|AE…	Homeobox-leucine zipper protein ANTHOCYANINLESS 2 OS=Arabidopsis thaliana GN=ANL2 PE=2 SV=1	--	homeobox-leucine zipper protein
Unigene110915_All	A.bulbifer	p2	(TC)8	16	167	182	CCCTCACCAGTTTTCTCCAT	58.989	20	TCGTCACATGAGCTACTGGC	60.016	20	218	Os02g0269600 [Oryza sativa Japonica Group] >gi|113536048|dbj|BAF08431.1| Os02g0269600 [Oryza sativa Japonica Group]	Cucumisin OS=Cucumis melo PE=1 SV=1	--	--
Unigene110920_All	A.bulbifer	p3	(CTT)7	21	785	805	CGTCCTCCTGCTGCTTCTTA	60.668	20	CAGATAAAGCTGCCCGACTC	59.978	20	174	OSJNBa0017B10.17 [Oryza sativa Japonica Group] >gi|116309715|emb|CAH66761.1| OSIGBa0158F05.10 [Oryza sativa Indica Group]	Uncharacterized protein LOC284861 OS=Homo sapiens PE=2 SV=1	--	serine/arginine repetitive matrix protein 1
Unigene110921_All	A.bulbifer	p3	(CTT)7	21	701	721	CGTCCTCCTGCTGCTTCTTA	60.668	20	CAGATAAAGCTGCCCGACTC	59.978	20	174	OSJNBa0017B10.17 [Oryza sativa Japonica Group] >gi|116309715|emb|CAH66761.1| OSIGBa0158F05.10 [Oryza sativa Indica Group]	Protein SON OS=Mus musculus GN=Son PE=1 SV=1	--	serine/arginine repetitive matrix protein 1
Unigene110929_All	A.bulbifer	p3	(GCA)6	18	490	507	GAGTGGGAAAACGTGTGCTT	60.156	20	CTACAAGCCCCAAACAGGAA	60.103	20	204	type 2A protein phosphatase-3 [Vicia faba]	Serine/threonine-protein phosphatase PP2A catalytic subunit OS=Medicago sativa GN=PP2A PE=2 SV=1	Diadenosine tetraphosphatase and related serine/threonine protein phosphatases	protein phosphatase 2 (formerly 2A), catalytic subunit [EC:3.1.3.16]
Unigene110963_All	A.bulbifer	p2	(AT)6	12	321	332	AAATGGGACAACATGCAAAT	57.791	20	TGTTCTCATATTAAATGTGTGCTCAG	59.637	26	260	hypothetical protein VOLCADRAFT_102187 [Volvox carteri f. nagariensis] >gi|300260444|gb|EFJ44663.1| hypothetical protein VOLCADRAFT_102187 [Volvox carteri f. nagariensis]	--	--	--
Unigene110964_All	A.bulbifer	p2	(AT)6	12	197	208	AAATGGGACAACATGCAAAT	57.791	20	TGTTCTCATATTAAATGTGTGCTCAG	59.637	26	260	hypothetical protein VOLCADRAFT_102187 [Volvox carteri f. nagariensis] >gi|300260444|gb|EFJ44663.1| hypothetical protein VOLCADRAFT_102187 [Volvox carteri f. nagariensis]	--	--	--
Unigene110970_All	A.bulbifer	p4	(AAGC)4	16	190	205	TGCACTCTTCCAGCATGAAC	59.992	20	GCATGTGCACACCCTACCTA	59.596	20	158	glycine-rich protein [Citrus unshiu]	Glycine-rich protein OS=Nicotiana tabacum GN=GRP PE=2 SV=1	--	--
Unigene110986_All	A.bulbifer	p2	(TC)6	12	44	55	CAACAATGCCATGTCTGGAA	60.517	20	CCAGGAAACGAGCTGAAGAC	59.989	20	215	Os03g0385301 [Oryza sativa Japonica Group] >gi|255674548|dbj|BAH92177.1| Os03g0385301 [Oryza sativa Japonica Group]	--	--	--
Unigene110993_All	A.bulbifer	p3	(TGT)5	15	36	50	CTGATCATATCATCTGTGGCTAAG	57.939	24	AGTCCAAGTAAGGGGGCACT	59.994	20	113	GDSL-motif lipase/hydrolase family protein [Arabidopsis lyrata subsp. lyrata] >gi|297309273|gb|EFH39697.1| GDSL-motif lipase/hydrolase family protein [Arabidopsis lyrata subsp. lyrata]	GDSL esterase/lipase At5g45960 OS=Arabidopsis thaliana GN=At5g45960 PE=2 SV=1	--	--
Unigene110995_All	A.bulbifer	p2	(TC)8	16	98	113	TTTTGATTCTCGCCTCTTCC	59.387	20	TCGCTCTCTCGTTCTCCAAT	60.096	20	113	At3g03700-like protein [Arabidopsis lyrata]	Flocculation protein FLO11 OS=Saccharomyces cerevisiae (strain ATCC 204508 / S288c) GN=MUC1 PE=1 SV=2	--	--
Unigene111008_All	A.bulbifer	p2	(CT)6	12	352	363	TTTCGTGACCTTCATCCTCC	60.05	20	GGGGTGGACTACGAGACTGA	60.112	20	219	--	--	--	--
Unigene111023_All	A.bulbifer	p3	(TCA)5	15	156	170	GGTTGGGCTCATAGGCATAG	59.551	20	CTCCCCCTTTTTACCACCTC	59.799	20	277	--	--	--	--
Unigene111047_All	A.bulbifer	p2	(TG)7	14	635	648	TTCCGCGAGTTTAAGCAGAT	59.982	20	GACGATCAAAAACTCCAGCC	59.676	20	275	LOC100283718 [Zea mays] >gi|195636630|gb|ACG37783.1| calcium-binding protein CAST [Zea mays]	Calcium-binding protein CML42 OS=Arabidopsis thaliana GN=CML42 PE=1 SV=1	Ca2+-binding protein (EF-Hand superfamily)	calcium-binding protein CML
Unigene111048_All	A.bulbifer	p3	(GCC)5	15	138	152	TTTTGTCGTTGCCTCTCCTT	59.853	20	ATAATCTCCGTTGGCAGTGG	59.955	20	242	--	--	--	--
Unigene111048_All	A.bulbifer	p6	(TGCCCA)4	24	155	178	TTTTGTCGTTGCCTCTCCTT	59.853	20	ATAATCTCCGTTGGCAGTGG	59.955	20	242	--	--	--	--
Unigene111066_All	A.bulbifer	p3	(AGG)7	21	571	591	ACTGCATCAGCATCCCCTAC	60.104	20	GCAAGCGATGTGGAGAAGAT	60.37	20	272	--	--	--	--
Unigene111097_All	A.bulbifer	p2	(CT)7	14	51	64	GGTCGTCTCCACCTCCCC	62.94	18	GACTCTCCAGAGACCCTCCC	60.198	20	266	nucleobase ascorbate transporter [Populus trichocarpa] >gi|222837587|gb|EEE75952.1| nucleobase ascorbate transporter [Populus trichocarpa]	Nucleobase-ascorbate transporter 12 OS=Arabidopsis thaliana GN=NAT12 PE=1 SV=3	--	--
Unigene11110_All	all	p3	(GCG)5	15	1822	1836	TCTTCTTCTTGAACACCGGC	60.375	20	GAGGGAGGGTATAAGCTCGG	60.053	20	200	Os08g0118000 [Oryza sativa Japonica Group] >gi|113622835|dbj|BAF22780.1| Os08g0118000 [Oryza sativa Japonica Group] >gi|119657404|tpd|FAA00301.1| TPA: AT-hook motif nuclear localized protein 1 [Oryza sativa Japonica Group]	Vegetative cell wall protein gp1 OS=Chlamydomonas reinhardtii GN=GP1 PE=2 SV=1	Uncharacterized protein conserved in bacteria with the myosin-like domain	--
Unigene11111_All	all	p3	(TAT)5	15	2014	2028	CCCTATTCTTGCTTGCTTGC	59.982	20	GACTGCCAGATAGCCCAGAG	59.973	20	172	Os09g0115400 [Oryza sativa Japonica Group] >gi|113630816|dbj|BAF24497.1| Os09g0115400 [Oryza sativa Japonica Group] >gi|169244485|gb|ACA50516.1| poly(A)-binding protein [Oryza sativa Japonica Group]	Polyadenylate-binding protein 3 OS=Arabidopsis thaliana GN=PAB3 PE=2 SV=1	RNA-binding proteins (RRM domain)	--
Unigene111111_All	A.bulbifer	p2	(CT)8	16	967	982	TACGCCATTACACCTACGCA	60.155	20	TGCAGGGTCTTCTTGGTTCT	59.844	20	147	Os02g0750600 [Oryza sativa Japonica Group] >gi|75134491|sp|Q6Z8K4.1|MUB3_ORYSJ RecName: Full=Membrane-anchored ubiquitin-fold protein 3; Short=Membrane-anchored ub-fold protein 3; AltName: Full=OsMUB3; Flags: Precursor >gi|113537664|dbj|BAF10047.1| Os02g0750600 [Oryza sativa Japonica Group] >gi|149392483|gb|ABR26044.1| ubiquitin family protein [Oryza sativa Indica Group]	Membrane-anchored ubiquitin-fold protein 3 OS=Oryza sativa subsp. japonica GN=MUB3 PE=3 SV=1	--	--
Unigene111119_All	A.bulbifer	p3	(TCT)6	18	348	365	CATCCAGCTGTCTGTCTCCA	59.98	20	GGAGGGGGAAACAAAGGATA	60.124	20	183	--	--	--	--
Unigene111126_All	A.bulbifer	p2	(AT)6	12	529	540	TTCCCTCTCTGCTTCTCTGC	59.827	20	TGCAGGTTGAGTGACAGAGTATG	60.363	23	268	--	--	--	--
Unigene111129_All	A.bulbifer	p6	(AGCCCT)4	24	58	81	CAGACTGGCCTCCTTCTCC	59.929	19	CCTCTATATTCCCCCACGGT	60.032	20	212	--	--	--	--
Unigene111130_All	A.bulbifer	p3	(GTG)5	15	49	63	CTCCCTTTCCGTTTCCTCC	60.944	19	GGACACCAGAGAGATCGAGG	59.792	20	260	polygalacturonase 7 [Oncidium Gower Ramsey]	--	--	--
Unigene111139_All	A.bulbifer	p2	(GA)8	16	51	66	GGGTAGGAGACAAAGAGAGATTGA	60.129	24	CTCTCCAACTCGGTCTCTTGA	59.583	21	190	DEAD-box ATP-dependent RNA helicase 42 [Arabidopsis thaliana] >gi|108861895|sp|Q8H0U8.2|RH42_ARATH RecName: Full=DEAD-box ATP-dependent RNA helicase 42 >gi|4836896|gb|AAD30599.1|AC007369_9 Similar to RNA helicases [Arabidopsis thaliana] >gi|332191919|gb|AEE30040.1| DEAD-box ATP-dependent RNA helicase 42 [Arabidopsis thaliana]	Zinc finger CCCH domain-containing protein 13 OS=Homo sapiens GN=ZC3H13 PE=1 SV=1	--	RNA-binding protein 39
Unigene111139_All	A.bulbifer	p2	(GA)9	18	91	108	GGGTAGGAGACAAAGAGAGATTGA	60.129	24	CTCTCCAACTCGGTCTCTTGA	59.583	21	190	DEAD-box ATP-dependent RNA helicase 42 [Arabidopsis thaliana] >gi|108861895|sp|Q8H0U8.2|RH42_ARATH RecName: Full=DEAD-box ATP-dependent RNA helicase 42 >gi|4836896|gb|AAD30599.1|AC007369_9 Similar to RNA helicases [Arabidopsis thaliana] >gi|332191919|gb|AEE30040.1| DEAD-box ATP-dependent RNA helicase 42 [Arabidopsis thaliana]	Zinc finger CCCH domain-containing protein 13 OS=Homo sapiens GN=ZC3H13 PE=1 SV=1	--	RNA-binding protein 39
Unigene111173_All	A.bulbifer	p2	(CT)6	12	172	183	TTCACTCCCGATACACTGTCC	59.981	21	CACACACACACACAGAGGCA	60.426	20	141	--	--	--	--
Unigene111173_All	A.bulbifer	p2	(TG)8	16	276	291	CCCGATACACTGTCCACCTC	60.386	20	TTGCTTTTCTATATGTGCGGAA	59.753	22	194	--	--	--	--
Unigene111221_All	A.bulbifer	p3	(GGA)5	15	84	98	AATTAGGGTTCGGCCTCTGT	59.962	20	TCGAGGAAAAAGGAAGCAAA	59.931	20	140	--	--	--	--
Unigene111221_All	A.bulbifer	p2	(TA)6	12	631	642	TCCACTAATCCCCTCACTGC	60.073	20	ATGGCACCCAATCGATACAT	60.043	20	154	--	--	--	--
Unigene111222_All	A.bulbifer	p3	(CTA)5	15	63	77	GACACTGCTATGGCGTGGAT	61.099	20	GAACCGAGTAGTAGCGGCAG	60.037	20	111	Os07g0132000 [Oryza sativa Japonica Group] >gi|255677488|dbj|BAH93767.1| Os07g0132000 [Oryza sativa Japonica Group]	Probable LRR receptor-like serine/threonine-protein kinase At3g47570 OS=Arabidopsis thaliana GN=At3g47570 PE=1 SV=1	--	protein brassinosteroid insensitive 1 [EC:2.7.10.1 2.7.11.1]
Unigene111238_All	A.bulbifer	p3	(TGG)7	21	25	45	AGGTGAGGGTGAAGGTGGA	60.51	19	TGGATTGTGAGAGACGCAAC	59.837	20	149	uncharacterized protein [Arabidopsis thaliana] >gi|332192814|gb|AEE30935.1| uncharacterized protein [Arabidopsis thaliana]	--	--	--
Unigene111247_All	A.bulbifer	p3	(CAT)5	15	223	237	GAGCACCAGAGGAGGAACTG	59.986	20	GGGGGAAGAAGGAAAGAATG	59.875	20	185	PATATIN-like protein 6 [Arabidopsis thaliana] >gi|3402683|gb|AAC28986.1| similar to latex allergen from Hevea brasiliensis [Arabidopsis thaliana] >gi|31711904|gb|AAP68308.1| At2g39220 [Arabidopsis thaliana] >gi|330254553|gb|AEC09647.1| PATATIN-like protein 6 [Arabidopsis thaliana]	--	--	--
Unigene111280_All	A.bulbifer	p2	(CT)6	12	182	193	CCTTGCTCTGCAGCTTTTCT	59.898	20	ATTGTGCAGGAATCCAAAGG	59.933	20	100	--	--	--	--
Unigene111294_All	A.bulbifer	p3	(GGT)5	15	298	312	GCGGATCTTGTGAGAGTCCT	59.41	20	CCCCTATCCTGCTACCTTCC	59.919	20	166	Os02g0539500 [Oryza sativa Japonica Group] >gi|255670976|dbj|BAH91741.1| Os02g0539500 [Oryza sativa Japonica Group]	Protein MKS1 OS=Arabidopsis thaliana GN=MKS1 PE=1 SV=2	Uncharacterized protein conserved in bacteria	--
Unigene111299_All	A.bulbifer	p2	(AG)8	16	33	48	GGACAGTGGCGCAGAGAAG	62.149	19	TGCTGCTTCAAAAACAATCG	59.992	20	104	--	--	--	--
Unigene11130_All	all	p3	(TCC)6	18	404	421	ACCCACCTCCCCATCTTATC	60.015	20	TCCTCGGAGTCGAAGAAGAA	60.065	20	133	RecName: Full=Peroxiredoxin Q, chloroplastic; AltName: Full=Thioredoxin reductase; Flags: Precursor >gi|42795441|gb|AAS46230.1| peroxiredoxin Q [Populus trichocarpa x Populus deltoides]	Peroxiredoxin Q, chloroplastic OS=Populus jackii GN=PRXQ PE=1 SV=1	Peroxiredoxin	peroxiredoxin Q/BCP [EC:1.11.1.15]
Unigene111306_All	A.bulbifer	p2	(TC)6	12	262	273	GGCAGGGTCTCCAGTATGAA	60.073	20	GCCGTGGGTCGTCTTACTAC	59.621	20	263	--	--	--	--
Unigene111320_All	A.bulbifer	p6	(GAGGGC)4	24	122	145	GAACAGGGAAGGAGGAGAGG	60.186	20	GAGGAAGAGGAGGTCCGAAG	60.328	20	231	hypothetical protein SELMODRAFT_119308 [Selaginella moellendorffii] >gi|300148380|gb|EFJ15040.1| hypothetical protein SELMODRAFT_119308 [Selaginella moellendorffii]	--	--	--
Unigene111337_All	A.bulbifer	p3	(CCT)5	15	334	348	GAAGCATCCATCTCCTGCTT	59.39	20	CGTTGCAGTGACGAGAAAGA	60.175	20	215	H0313F03.16 [Oryza sativa Indica Group]	LRR receptor-like serine/threonine-protein kinase FLS2 OS=Arabidopsis thaliana GN=FLS2 PE=1 SV=1	Leucine-rich repeat (LRR) protein	LRR receptor-like serine/threonine-protein kinase FLS2 [EC:2.7.11.1]
Unigene111337_All	A.bulbifer	p3	(GGA)5	15	412	426	CCTCCTCCTCCTCTGCTTCT	60.088	20	CCCAGTGGGTCTTGTTTGAT	59.82	20	147	H0313F03.16 [Oryza sativa Indica Group]	LRR receptor-like serine/threonine-protein kinase FLS2 OS=Arabidopsis thaliana GN=FLS2 PE=1 SV=1	Leucine-rich repeat (LRR) protein	LRR receptor-like serine/threonine-protein kinase FLS2 [EC:2.7.11.1]
Unigene111339_All	A.bulbifer	p2	(GA)6	12	286	297	ATCTCCTCCTCCTCGTCCTC	59.766	20	CCACTGTCAAAAGAGACCCC	59.549	20	261	--	--	--	--
Unigene111361_All	A.bulbifer	p3	(TCT)5	15	343	357	CCAGCGCATTTACTCTCCTC	59.978	20	TATCGGGCTCACAGGAAATC	60.036	20	215	extensin-like protein [Vigna unguiculata]	Leucine-rich repeat extensin-like protein 1 OS=Arabidopsis thaliana GN=LRX1 PE=1 SV=1	--	--
Unigene111388_All	A.bulbifer	p2	(AT)7	14	143	156	GAGAGAGGGGAGGGAGAGAA	59.883	20	AGCGATCTGAAGAGGGAACA	59.95	20	265	--	--	--	--
Unigene111392_All	A.bulbifer	p3	(AGT)5	15	114	128	GGAGATCGAAAGCTCAAACG	59.955	20	TCTCCCAGGCAGAGAGACAT	59.945	20	253	Os06g0523300 [Oryza sativa Japonica Group] >gi|113595792|dbj|BAF19666.1| Os06g0523300 [Oryza sativa Japonica Group]	--	--	--
Unigene111397_All	A.bulbifer	c	(CA)6(TA)6	24	29	52	TCTCTCCCTCTCTTTATCACTTTC	57.39	24	TTTCAGCTGTGCCATTTCAG	59.988	20	154	--	--	--	--
Unigene111421_All	A.bulbifer	p2	(TG)7	14	131	144	ACCAGCGAGAGATCAGAGGA	60.096	20	GTTAGCTGTGACCCTGCACA	59.905	20	153	--	--	--	--
Unigene111426_All	A.bulbifer	p5	(TCCCC)4	20	61	80	ACTCGTCTTTTGTTCACGGG	60.149	20	GTTGCAGAAGTAGTGGGGGA	60.111	20	170	--	--	--	--
Unigene11143_All	all	p2	(GA)8	16	622	637	ATTTCAGGGAAGTAGGCGGT	59.962	20	GGAGGGAAGTTTCATCACGA	60.05	20	231	pistil extensin-like protein [Nicotiana alata]	WAS/WASL-interacting protein family member 3 OS=Mus musculus GN=Wipf3 PE=1 SV=1	--	--
Unigene111434_All	A.bulbifer	p2	(TC)6	12	297	308	ACTGGCCATCACCAGCTATT	59.579	20	CCTCCATTCAAGAGGCAAGA	60.331	20	227	--	--	--	--
Unigene111444_All	A.bulbifer	p3	(CCT)6	18	305	322	GGCTCTTCTTGGCTCATGTC	59.957	20	GACCATCGCTTCTCTTCGAC	59.957	20	221	Os12g0209000 [Oryza sativa Japonica Group] >gi|255670139|dbj|BAF29410.2| Os12g0209000 [Oryza sativa Japonica Group]	Uncharacterized protein ycf45 OS=Porphyra purpurea GN=ycf45 PE=3 SV=1	Uncharacterized protein conserved in bacteria	--
Unigene111453_All	A.bulbifer	p2	(AG)7	14	97	110	TTAGGGAGGAGAGAGAGGGG	59.766	20	AGGACCCAACATCCCATTTT	60.422	20	182	--	--	--	--
Unigene111454_All	A.bulbifer	p2	(AG)7	14	109	122	GGATGAGAGAGGATGGGGTT	60.278	20	AGGACCCAACATCCCATTTT	60.422	20	133	--	--	--	--
Unigene111454_All	A.bulbifer	p2	(AG)7	14	125	138	TCGCCCCATTTAGAGAGAGA	59.91	20	CATTGGCCCTATCCACTGTC	60.34	20	199	--	--	--	--
Unigene111472_All	A.bulbifer	p5	(AGGGG)4	20	85	104	ACCCCTCCTGGACAAAACTC	60.349	20	GACAACAGCCTTTGCCTTTC	59.859	20	151	--	--	--	--
Unigene111472_All	A.bulbifer	p4	(TTCT)4	16	203	218	CTGTTGTCCCCATCCAACTT	59.82	20	ATTTTCTGTCCGTAGCCCCT	59.962	20	195	--	--	--	--
Unigene111474_All	A.bulbifer	p2	(AT)7	14	224	237	AACAAGTGGCTCCACAAACC	60.012	20	ACCGCAACTCAAAGAACACA	59.339	20	153	--	--	--	--
Unigene111481_All	A.bulbifer	p2	(CT)8	16	90	105	GAAAAATGGGTAGTCTGGCG	59.569	20	CACCCCTGAAAACAAGGAGA	60.081	20	187	--	--	--	--
Unigene111495_All	A.bulbifer	p3	(AGG)6	18	306	323	TTGAACTTGCTGTAGCTGGC	59.224	20	CTACCTCAGCCCCACCCT	60.064	18	238	Os04g0579700 [Oryza sativa Japonica Group] >gi|32488518|emb|CAE03270.1| OSJNBa0011J08.25 [Oryza sativa Japonica Group] >gi|38345861|emb|CAD41158.2| OSJNBa0064M23.3 [Oryza sativa Japonica Group] >gi|113565216|dbj|BAF15559.1| Os04g0579700 [Oryza sativa Japonica Group]	BTB/POZ domain-containing protein At1g63850 OS=Arabidopsis thaliana GN=At1g63850 PE=1 SV=1	Predicted membrane protein/domain	--
Unigene111499_All	A.bulbifer	p3	(AGC)5	15	325	339	ACCAAGAGCAGGAAGAACGA	59.989	20	ATTTGAGGCCTTACACAGCG	60.27	20	169	unknown [Glycine max]	--	--	--
Unigene11150_All	all	p2	(CT)7	14	41	54	CCGTTTCATCTGGAAGGAAG	59.665	20	AGAGGACGGCTGTATCATGG	60.096	20	165	--	--	--	--
Unigene111518_All	A.bulbifer	p2	(TG)9	18	201	218	TCAAGATCCACGCTTTTGTG	59.84	20	AAGAAGGGAGGACAACGAAA	58.764	20	128	--	--	--	--
Unigene11152_All	all	p3	(GCC)6	18	1710	1727	CTTCTCCGACTTGATCTCGC	60.096	20	TCGCCCACTCAAATCTCTCT	59.95	20	188	lung seven transmembrane receptor-like protein [Arabidopsis thaliana] >gi|30387529|gb|AAP31930.1| At3g09570 [Arabidopsis thaliana] >gi|332641262|gb|AEE74783.1| lung seven transmembrane receptor-like protein [Arabidopsis thaliana]	Protein GPR107 OS=Mus musculus GN=Gpr107 PE=2 SV=2	DNA-directed RNA polymerase, beta' subunit/160 kD subunit	DNA-directed RNA polymerase II subunit A [EC:2.7.7.6]
Unigene111538_All	A.bulbifer	p2	(TA)7	14	153	166	CGGGGGTAGAAATCAAATCA	59.756	20	CTGGTGCAATGCAATATCCA	60.488	20	156	--	--	--	--
Unigene11155_All	all	p2	(TC)8	16	46	61	TATATAACCGGTGACGGCCT	59.32	20	CCTGGTCCTTCTTCTCAACG	59.837	20	126	oligopeptide transporter OPT family [Populus trichocarpa] >gi|222849621|gb|EEE87168.1| oligopeptide transporter OPT family [Populus trichocarpa]	Oligopeptide transporter 4 OS=Arabidopsis thaliana GN=OPT4 PE=2 SV=1	DNA-directed RNA polymerase, beta' subunit/160 kD subunit	DNA-directed RNA polymerase II subunit A [EC:2.7.7.6]
Unigene111564_All	A.bulbifer	p2	(GA)7	14	390	403	GTGGTGGTATGTGCTTGTCG	60.032	20	CTTCAAATGTCGTCTCCGGT	60.111	20	190	--	--	--	--
Unigene111586_All	A.bulbifer	p3	(GGA)5	15	434	448	TCGAAGTCCGAGGAGAGAAA	60.065	20	ATCTGCAACTGCAGGGATTC	60.226	20	216	PREDICTED: similar to Golgi transport complex protein-related [Vitis vinifera]	Vegetative cell wall protein gp1 OS=Chlamydomonas reinhardtii GN=GP1 PE=2 SV=1	ATPases involved in chromosome partitioning	--
Unigene111604_All	A.bulbifer	p3	(GAG)5	15	256	270	AAGAGGGGTTGGTGGAGAAT	59.795	20	TATAATGATGAGGAGCCCCG	59.878	20	132	RecName: Full=Vegetative cell wall protein gp1; AltName: Full=Hydroxyproline-rich glycoprotein 1; Flags: Precursor >gi|12018147|gb|AAG45420.1|AF309494_1 vegetative cell wall protein gp1 [Chlamydomonas reinhardtii]	Vegetative cell wall protein gp1 OS=Chlamydomonas reinhardtii GN=GP1 PE=2 SV=1	Molecular chaperone	--
Unigene111619_All	A.bulbifer	p3	(GAA)6	18	873	890	GAAAACAGTCGGGAAAACCA	59.948	20	TTTGTCCATCAACAAAGGCA	60.088	20	137	RING/U-box domain-containing protein [Arabidopsis thaliana] >gi|332009368|gb|AED96751.1| RING/U-box domain-containing protein [Arabidopsis thaliana]	--	--	E3 ubiquitin-protein ligase RNF115/126 [EC:6.3.2.19]
Unigene111635_All	A.bulbifer	p2	(TC)6	12	584	595	CAAAAACTGATACTTGAATCTCGAA	58.914	25	CCAATCTCTCTCTCTCCCCC	60.149	20	130	--	--	--	--
Unigene111635_All	A.bulbifer	p2	(GA)6	12	634	645	TCTCTCTCTCCTTTCCTCTCTCA	58.96	23	CGTGAAAAACAAAACTCCCG	60.505	20	174	--	--	--	--
Unigene111635_All	A.bulbifer	p2	(GA)6	12	651	662	TCTCTCTCTCCTTTCCTCTCTCA	58.96	23	CGTGAAAAACAAAACTCCCG	60.505	20	174	--	--	--	--
Unigene111657_All	A.bulbifer	p4	(TCTA)4	16	158	173	GATGGCTTTTCTGTGCCTGT	60.263	20	CACACAGACATCGACCTTGG	60.154	20	138	18 Kd heat shock protein [Hordeum vulgare subsp. vulgare]	18.5 kDa class I heat shock protein OS=Glycine max GN=HSP18.5-C PE=3 SV=1	--	HSP20 family protein
Unigene111664_All	A.bulbifer	p3	(TTC)5	15	245	259	GCGATCCCAGACAGAGGTAG	59.827	20	GGCTCATGAGAGAGAGTGTCG	60.151	21	231	--	--	--	--
Unigene111669_All	A.bulbifer	p2	(GA)7	14	503	516	GTACTTCACCCCAAAAGGCA	59.971	20	GGACGGCTGACATCAGATA	57.08	19	117	ATP binding protein [Arabidopsis lyrata subsp. lyrata] >gi|297325007|gb|EFH55427.1| ATP binding protein [Arabidopsis lyrata subsp. lyrata]	Probable ATP-dependent RNA helicase ddx5 OS=Dictyostelium discoideum GN=ddx5 PE=3 SV=1	Superfamily II DNA and RNA helicases	ATP-dependent RNA helicase DDX42 [EC:3.6.4.13]
Unigene111703_All	A.bulbifer	p3	(GCG)6	18	80	97	ATGGTTGCGAGAGGTACCAG	60.134	20	CTTATCTCCGGGGTCTCTCC	60.03	20	115	--	--	--	--
Unigene111720_All	A.bulbifer	p2	(TC)8	16	110	125	CCCGGTTCTCTCTCTAACCC	60.067	20	AGGTGGTGCAAAGACAGCTT	59.914	20	154	--	--	--	--
Unigene111726_All	A.bulbifer	p2	(CT)7	14	64	77	GCTTTGTTTTGGAGGCAGAG	59.993	20	AAGCAGCTGCAAAATGGAAT	59.851	20	149	--	--	--	--
Unigene111735_All	A.bulbifer	p4	(TGCA)4	16	177	192	GAGCCGTAGAAAGATGCAGG	59.978	20	CAATCACCTCGTCCAAATCA	59.496	20	158	--	--	--	--
Unigene111756_All	A.bulbifer	p2	(TC)9	18	118	135	AGAAGGGGGAAAGCAGAGAG	59.95	20	GTAACCTTTTTGCGTCCTGC	59.752	20	221	--	--	--	--
Unigene111760_All	A.bulbifer	p3	(GGA)6	18	51	68	GGAACAGCGTAGCAGTGGTAG	59.95	21	AAGAGGTGCTCTCCTCTCCC	59.952	20	125	--	--	--	--
Unigene11180_All	all	p3	(GAA)5	15	166	180	GCCCTTCTCCTTTTGCTTTT	59.835	20	CGTCCTCCTCCTCATCCTCT	60.748	20	194	ankyrin repeat-containing protein [Arabidopsis thaliana] >gi|332195798|gb|AEE33919.1| ankyrin repeat-containing protein [Arabidopsis thaliana]	Translation initiation factor IF-2 OS=Frankia alni (strain ACN14a) GN=infB PE=3 SV=1	Translation initiation factor 2 (IF-2; GTPase)	--
Unigene111802_All	A.bulbifer	p3	(GCT)5	15	149	163	ATAACTCCGTTTCCCGTTCC	60.187	20	GAGGTTCGCCTTGTAGCTTG	60.015	20	252	anther-specific proline-rich protein APG [Zea mays] >gi|195611558|gb|ACG27609.1| anther-specific proline-rich protein APG precursor [Zea mays]	GDSL esterase/lipase At5g55050 OS=Arabidopsis thaliana GN=At5g55050 PE=2 SV=1	--	--
Unigene11183_All	all	p3	(CCT)5	15	734	748	CAGAGAATCTTCTCCGGCTG	60.088	20	TTTCCTCTTTCTGGGACTGC	59.405	20	134	AML5 [Medicago truncatula] >gi|87241360|gb|ABD33218.1| RNA-binding region RNP-1 (RNA recognition motif); RNA recognition motif 2 [Medicago truncatula]	Protein MEI2-like 3 OS=Arabidopsis thaliana GN=ML3 PE=2 SV=2	--	--
Unigene111839_All	A.bulbifer	p4	(TAAC)4	16	319	334	CGGAGAGCTTGAAAAGTTGG	59.986	20	ATCTGAGGATACCCACACGG	59.803	20	146	--	--	--	--
Unigene111844_All	A.bulbifer	p3	(GAA)5	15	107	121	AATGCCATTGGTGGAACATT	60.059	20	GCTTGTGTAGAGGCTGGAGG	60.012	20	191	--	--	--	--
Unigene111856_All	A.bulbifer	p2	(GA)7	14	614	627	GGGAGCTTCTCGAAGCAGTA	59.717	20	CTGTCCTCCTGCTTCACCTC	59.986	20	239	4-coumarate:coA ligase 2 [Rubus idaeus]	4-coumarate--CoA ligase 1 OS=Petroselinum crispum GN=4CL1 PE=2 SV=1	Uncharacterized protein conserved in bacteria	4-coumarate--CoA ligase [EC:6.2.1.12]
Unigene11186_All	all	p6	(CTGTGG)4	24	669	692	TGCGTCTGTGGAAAAGACTG	60.025	20	CAACCTCATCCTAGACCCCA	59.92	20	215	omega-5 gliadin [Triticum aestivum]	Uncharacterized serine/threonine-rich protein PB15E9.01c OS=Schizosaccharomyces pombe (strain ATCC 38366 / 972) GN=SPAPB15E9.01c PE=2 SV=2	FOG: TPR repeat	--
Unigene111863_All	A.bulbifer	p3	(GGA)5	15	85	99	GTTCGGTGTTCGGATGTGA	60.527	19	TACCTTCTCAGGCGTCTGCT	60.156	20	120	--	--	--	--
Unigene111883_All	A.bulbifer	p2	(GA)7	14	338	351	TTCAGTTGCATTAGTTGCGG	59.872	20	AATATCATCCTTGGTCCCCC	59.843	20	254	--	--	--	--
Unigene111902_All	A.bulbifer	p2	(AT)6	12	265	276	CTGGATGCCATGGAGAAAGT	60.073	20	CTGCAGCATTCGGTGAACT	60	19	199	xyloglucan endo-transglucosylase/hydrolase 1 [Bambusa oldhamii] >gi|157381038|gb|ABV46533.1| xyloglucan endotransglucosylase hydrolase 1 [Bambusa oldhamii]	Xyloglucan endotransglucosylase/hydrolase protein 22 OS=Arabidopsis thaliana GN=XTH22 PE=1 SV=1	--	xyloglucan:xyloglucosyl transferase [EC:2.4.1.207]
Unigene11194_All	all	p3	(CTC)6	18	225	242	ACTACCCAGTTCCCCAATCC	60.052	20	TTGCCCTCTTCTCCTTCTGA	60.065	20	254	--	--	--	--
Unigene111947_All	A.bulbifer	p3	(GAG)6	18	170	187	CATGTGGTCGTTCTTGATGG	59.96	20	GTTCCCTGACCTCTCTGCTG	59.986	20	217	--	--	--	--
Unigene111947_All	A.bulbifer	p3	(ACT)5	15	239	253	CAGCAGAGAGGTCAGGGAAC	59.986	20	GCCCGAGTCAACGAATCTTA	60.214	20	107	--	--	--	--
Unigene111955_All	A.bulbifer	p2	(TG)6	12	213	224	ATGCATTCGTCCATCATCAA	59.89	20	TATCTCCACTCCCCATCAGC	60.034	20	238	--	--	--	--
Unigene11197_All	all	p3	(GTT)6	18	192	209	TCGAACAGGTGGTGGTGTTA	60.001	20	ACCACTGCACGAAAGTAGCA	59.515	20	203	DELLA protein [Malus x domestica]	DELLA protein SLR1 OS=Oryza sativa subsp. japonica GN=SLR1 PE=1 SV=1	Translation initiation factor 2 (IF-2; GTPase)	--
Unigene11197_All	all	p3	(GGC)5	15	1722	1736	CATTAGGATGTGGACCAGCC	60.34	20	AGATCTCGCTTTCCCAGTCC	60.735	20	242	DELLA protein [Malus x domestica]	DELLA protein SLR1 OS=Oryza sativa subsp. japonica GN=SLR1 PE=1 SV=1	Translation initiation factor 2 (IF-2; GTPase)	--
Unigene112006_All	A.bulbifer	p2	(CT)6	12	50	61	GGCACTCCGAAGAAAAAGAA	59.429	20	AGAGGAAGAAGAGCGGGAAG	60.088	20	237	3-hydroxy-methylglutaryl coenzyme A reductase [Michelia chapensis]	3-hydroxy-3-methylglutaryl-coenzyme A reductase 3 OS=Solanum tuberosum GN=HMG3 PE=2 SV=1	DNA-directed RNA polymerase, beta' subunit/160 kD subunit	3-hydroxy-3-methylglutaryl-CoA reductase [EC:1.1.1.34]
Unigene112006_All	A.bulbifer	p3	(GCC)5	15	334	348	CCCACTCCACAACCTCAACT	60.002	20	CAGATGGAGTACTGTGGCGA	59.855	20	217	3-hydroxy-methylglutaryl coenzyme A reductase [Michelia chapensis]	3-hydroxy-3-methylglutaryl-coenzyme A reductase 3 OS=Solanum tuberosum GN=HMG3 PE=2 SV=1	DNA-directed RNA polymerase, beta' subunit/160 kD subunit	3-hydroxy-3-methylglutaryl-CoA reductase [EC:1.1.1.34]
Unigene112007_All	A.bulbifer	p2	(GC)8	16	58	73	GGCACTCCGAAGAAAAAGAA	59.429	20	AGAGGAAGAAGAGCGGGAAG	60.088	20	264	3-hydroxy-methylglutaryl coenzyme A reductase [Michelia chapensis]	3-hydroxy-3-methylglutaryl-coenzyme A reductase 3 OS=Solanum tuberosum GN=HMG3 PE=2 SV=1	DNA-directed RNA polymerase, beta' subunit/160 kD subunit	3-hydroxy-3-methylglutaryl-CoA reductase [EC:1.1.1.34]
Unigene112007_All	A.bulbifer	p2	(CT)6	12	77	88	GGCACTCCGAAGAAAAAGAA	59.429	20	AGAGGAAGAAGAGCGGGAAG	60.088	20	264	3-hydroxy-methylglutaryl coenzyme A reductase [Michelia chapensis]	3-hydroxy-3-methylglutaryl-coenzyme A reductase 3 OS=Solanum tuberosum GN=HMG3 PE=2 SV=1	DNA-directed RNA polymerase, beta' subunit/160 kD subunit	3-hydroxy-3-methylglutaryl-CoA reductase [EC:1.1.1.34]
Unigene112007_All	A.bulbifer	p3	(GCC)5	15	361	375	CCCACTCCACAACCTCAACT	60.002	20	CAGATGGAGTACTGTGGCGA	59.855	20	217	3-hydroxy-methylglutaryl coenzyme A reductase [Michelia chapensis]	3-hydroxy-3-methylglutaryl-coenzyme A reductase 3 OS=Solanum tuberosum GN=HMG3 PE=2 SV=1	DNA-directed RNA polymerase, beta' subunit/160 kD subunit	3-hydroxy-3-methylglutaryl-CoA reductase [EC:1.1.1.34]
Unigene112008_All	A.bulbifer	p2	(GC)8	16	58	73	GGCACTCCGAAGAAAAAGAA	59.429	20	AGAGGAAGAAGAGCGGGAAG	60.088	20	264	3-hydroxy-methylglutaryl coenzyme A reductase [Michelia chapensis]	3-hydroxy-3-methylglutaryl-coenzyme A reductase OS=Camptotheca acuminata PE=3 SV=1	Serine/threonine protein kinase	3-hydroxy-3-methylglutaryl-CoA reductase [EC:1.1.1.34]
Unigene112008_All	A.bulbifer	p2	(CT)6	12	77	88	GGCACTCCGAAGAAAAAGAA	59.429	20	AGAGGAAGAAGAGCGGGAAG	60.088	20	264	3-hydroxy-methylglutaryl coenzyme A reductase [Michelia chapensis]	3-hydroxy-3-methylglutaryl-coenzyme A reductase OS=Camptotheca acuminata PE=3 SV=1	Serine/threonine protein kinase	3-hydroxy-3-methylglutaryl-CoA reductase [EC:1.1.1.34]
Unigene112008_All	A.bulbifer	p3	(GCC)5	15	361	375	TACCATCTCATGCTCCGTTG	59.673	20	TTGAGGAGGTAGAGGGCAGA	59.943	20	119	3-hydroxy-methylglutaryl coenzyme A reductase [Michelia chapensis]	3-hydroxy-3-methylglutaryl-coenzyme A reductase OS=Camptotheca acuminata PE=3 SV=1	Serine/threonine protein kinase	3-hydroxy-3-methylglutaryl-CoA reductase [EC:1.1.1.34]
Unigene112009_All	A.bulbifer	p2	(CT)6	12	50	61	GGCACTCCGAAGAAAAAGAA	59.429	20	AGAGGAAGAAGAGCGGGAAG	60.088	20	237	3-hydroxy-methylglutaryl coenzyme A reductase [Michelia chapensis]	3-hydroxy-3-methylglutaryl-coenzyme A reductase OS=Camptotheca acuminata PE=3 SV=1	Serine/threonine protein kinase	3-hydroxy-3-methylglutaryl-CoA reductase [EC:1.1.1.34]
Unigene112009_All	A.bulbifer	p3	(GCC)5	15	334	348	TACCATCTCATGCTCCGTTG	59.673	20	TTGAGGAGGTAGAGGGCAGA	59.943	20	119	3-hydroxy-methylglutaryl coenzyme A reductase [Michelia chapensis]	3-hydroxy-3-methylglutaryl-coenzyme A reductase OS=Camptotheca acuminata PE=3 SV=1	Serine/threonine protein kinase	3-hydroxy-3-methylglutaryl-CoA reductase [EC:1.1.1.34]
Unigene11201_All	all	p2	(TA)9	18	309	326	CCAATTGACAATAGTGGGGG	60.044	20	GCCTAAAACCCTAGCCAACC	59.966	20	273	beta-ketoacyl-coa synthase family protein [Populus trichocarpa] >gi|222849863|gb|EEE87410.1| beta-ketoacyl-coa synthase family protein [Populus trichocarpa]	3-ketoacyl-CoA synthase 3 OS=Arabidopsis thaliana GN=KCS3 PE=2 SV=3	Predicted naringenin-chalcone synthase	--
Unigene112025_All	A.bulbifer	p2	(GA)6	12	77	88	TGCACATGTGAGAGAGGGAA	60.402	20	TCCACTATCCCACTCTTCGG	60.065	20	131	hypothetical protein [Oryza sativa Japonica Group]	Pre-mRNA-splicing factor 38B OS=Danio rerio GN=prpf38b PE=2 SV=1	--	RNA-binding protein 39
Unigene112026_All	A.bulbifer	p2	(GA)6	12	77	88	TGCACATGTGAGAGAGGGAA	60.402	20	TCCACTATCCCACTCTTCGG	60.065	20	131	DEAD-box ATP-dependent RNA helicase 42 [Arabidopsis thaliana] >gi|108861895|sp|Q8H0U8.2|RH42_ARATH RecName: Full=DEAD-box ATP-dependent RNA helicase 42 >gi|4836896|gb|AAD30599.1|AC007369_9 Similar to RNA helicases [Arabidopsis thaliana] >gi|332191919|gb|AEE30040.1| DEAD-box ATP-dependent RNA helicase 42 [Arabidopsis thaliana]	Octapeptide-repeat protein T2 OS=Mus musculus GN=Srst PE=2 SV=1	--	ATP-dependent RNA helicase DDX46/PRP5 [EC:3.6.4.13]
Unigene112034_All	A.bulbifer	p2	(TC)7	14	362	375	CAACTGCTTCGAGACCATCA	59.984	20	ATGCATACAGAAAGGACCCC	58.864	20	122	putative GDP-D-mannose pyrophosphorylase [Amorphophallus konjac]	--	--	--
Unigene11204_All	all	p3	(TCA)5	15	1337	1351	AACAGTTCCAGTGCTCCCAC	60.159	20	TGCTTATGCTCGCGTAATTG	60.002	20	262	Os08g0127700 [Oryza sativa Japonica Group] >gi|75136283|sp|Q6ZK48.1|SLU7_ORYSJ RecName: Full=Pre-mRNA-splicing factor SLU7 >gi|150417959|sp|A2YQU8.2|SLU7_ORYSI RecName: Full=Pre-mRNA-splicing factor SLU7 >gi|113622874|dbj|BAF22819.1| Os08g0127700 [Oryza sativa Japonica Group]	Pre-mRNA-splicing factor SLU7 OS=Oryza sativa subsp. japonica GN=Os08g0127700 PE=2 SV=1	--	pre-mRNA-processing factor SLU7
Unigene11205_All	all	p3	(TCC)5	15	58	72	CTCTTCTCTGTGCGTGCTTG	59.922	20	GTTCCACATCAACATGGCTG	59.967	20	176	Os04g0489100 [Oryza sativa Japonica Group] >gi|113564726|dbj|BAF15069.1| Os04g0489100 [Oryza sativa Japonica Group]	--	--	--
Unigene112050_All	A.bulbifer	p3	(TCG)5	15	255	269	AGATGAACGCCCTGAGAAGA	59.95	20	AGTTTTCCATCCGGTGACAG	59.966	20	244	GTPase activator protein of Rab-like small GTPases-like protein [Arabidopsis thaliana]	TBC1 domain family member 16 OS=Homo sapiens GN=TBC1D16 PE=1 SV=1	GTPase-activating protein	--
Unigene112051_All	A.bulbifer	p3	(TCG)5	15	255	269	AGATGAACGCCCTGAGAAGA	59.95	20	AGTTTTCCATCCGGTGACAG	59.966	20	244	GTPase activator protein of Rab-like small GTPases-like protein [Arabidopsis thaliana]	--	--	--
Unigene112061_All	A.bulbifer	p2	(AT)7	14	108	121	TTTTAACGCCTAGCACACCC	60.131	20	AGAGGAAGCAGTGGTGGAGA	59.986	20	170	DEAD-box ATP-dependent RNA helicase 42 [Arabidopsis thaliana] >gi|108861895|sp|Q8H0U8.2|RH42_ARATH RecName: Full=DEAD-box ATP-dependent RNA helicase 42 >gi|4836896|gb|AAD30599.1|AC007369_9 Similar to RNA helicases [Arabidopsis thaliana] >gi|332191919|gb|AEE30040.1| DEAD-box ATP-dependent RNA helicase 42 [Arabidopsis thaliana]	DEAD-box ATP-dependent RNA helicase 42 OS=Arabidopsis thaliana GN=RH42 PE=1 SV=2	--	ATP-dependent RNA helicase DDX46/PRP5 [EC:3.6.4.13]
Unigene112061_All	A.bulbifer	p2	(CT)6	12	430	441	CGTGTACCTCACCCGTTCTT	60.028	20	CTGATGAGCGCATGAACTGT	60.016	20	272	DEAD-box ATP-dependent RNA helicase 42 [Arabidopsis thaliana] >gi|108861895|sp|Q8H0U8.2|RH42_ARATH RecName: Full=DEAD-box ATP-dependent RNA helicase 42 >gi|4836896|gb|AAD30599.1|AC007369_9 Similar to RNA helicases [Arabidopsis thaliana] >gi|332191919|gb|AEE30040.1| DEAD-box ATP-dependent RNA helicase 42 [Arabidopsis thaliana]	DEAD-box ATP-dependent RNA helicase 42 OS=Arabidopsis thaliana GN=RH42 PE=1 SV=2	--	ATP-dependent RNA helicase DDX46/PRP5 [EC:3.6.4.13]
Unigene112065_All	A.bulbifer	p3	(TTC)6	18	95	112	GGCCCTTCTGTTCTTCTCGT	60.766	20	CTGGTGGCAGCTCTGATGTA	60.008	20	183	BZIP domain class transcription factor [Malus x domestica]	BTB/POZ domain-containing protein At1g30440 OS=Arabidopsis thaliana GN=At1g30440 PE=1 SV=2	--	--
Unigene11209_All	all	p3	(AGA)5	15	185	199	CAGCATCTCTTCTTCCTCGG	60.088	20	CACCGAACTGTCCTTCTGGT	60.151	20	243	FAD linked oxidase family protein [Arabidopsis lyrata subsp. lyrata] >gi|297319105|gb|EFH49527.1| FAD linked oxidase family protein [Arabidopsis lyrata subsp. lyrata]	D-lactate dehydrogenase [cytochrome], mitochondrial OS=Arabidopsis thaliana GN=DLD PE=1 SV=1	FAD/FMN-containing dehydrogenases	D-lactate dehydrogenase (cytochrome) [EC:1.1.2.4]
Unigene11209_All	all	p3	(GAG)5	15	2134	2148	GGGAGGAGGAGGAGGTAGTG	60.066	20	GAAATTCGACAACCCAGCAT	59.939	20	227	FAD linked oxidase family protein [Arabidopsis lyrata subsp. lyrata] >gi|297319105|gb|EFH49527.1| FAD linked oxidase family protein [Arabidopsis lyrata subsp. lyrata]	D-lactate dehydrogenase [cytochrome], mitochondrial OS=Arabidopsis thaliana GN=DLD PE=1 SV=1	FAD/FMN-containing dehydrogenases	D-lactate dehydrogenase (cytochrome) [EC:1.1.2.4]
Unigene11211_All	all	p2	(TC)6	12	1267	1278	TGAATTGGAGATCAGGAGCC	60.158	20	TGAGAGAGAGGGGGAGAACA	59.913	20	142	diacylglycerol kinase family protein [Arabidopsis thaliana] >gi|34223322|gb|AAQ62904.1| ceramide kinase [Arabidopsis thaliana] >gi|332008679|gb|AED96062.1| diacylglycerol kinase family protein [Arabidopsis thaliana]	Ceramide kinase OS=Homo sapiens GN=CERK PE=1 SV=1	--	--
Unigene11212_All	A.konjac	c	(CA)6(GA)6	24	257	280	GTATGCGGGCTTCCTTTTCT	60.582	20	CAGATCCTGATGGGAGGAGA	60.152	20	217	Os03g0360700 [Oryza sativa Japonica Group] >gi|122246997|sp|Q10L32.1|MSRB5_ORYSJ RecName: Full=Peptide methionine sulfoxide reductase B5; Short=OsMSRB5; AltName: Full=Peptide-methionine (R)-S-oxide reductase >gi|113548627|dbj|BAF12070.1| Os03g0360700 [Oryza sativa Japonica Group]	Peptide methionine sulfoxide reductase B5 OS=Oryza sativa subsp. japonica GN=MSRB5 PE=2 SV=1	Conserved domain frequently associated with peptide methionine sulfoxide reductase	[EC:1.8.4.-]
Unigene11213_All	all	p2	(AT)8	16	274	289	GTCTCCCAGGAGCTATCACG	59.827	20	CCCACAGGCAGTACAAGTGA	59.745	20	193	Os03g0360700 [Oryza sativa Japonica Group] >gi|122246997|sp|Q10L32.1|MSRB5_ORYSJ RecName: Full=Peptide methionine sulfoxide reductase B5; Short=OsMSRB5; AltName: Full=Peptide-methionine (R)-S-oxide reductase >gi|113548627|dbj|BAF12070.1| Os03g0360700 [Oryza sativa Japonica Group]	Peptide methionine sulfoxide reductase B5 OS=Oryza sativa subsp. japonica GN=MSRB5 PE=2 SV=1	Conserved domain frequently associated with peptide methionine sulfoxide reductase	[EC:1.8.4.-]
Unigene11213_All	all	c	(TC)6(TG)6	24	532	555	CAGATCCTGATGGGAGGAGA	60.152	20	GTATGCGGGCTTCCTTTTCT	60.582	20	217	Os03g0360700 [Oryza sativa Japonica Group] >gi|122246997|sp|Q10L32.1|MSRB5_ORYSJ RecName: Full=Peptide methionine sulfoxide reductase B5; Short=OsMSRB5; AltName: Full=Peptide-methionine (R)-S-oxide reductase >gi|113548627|dbj|BAF12070.1| Os03g0360700 [Oryza sativa Japonica Group]	Peptide methionine sulfoxide reductase B5 OS=Oryza sativa subsp. japonica GN=MSRB5 PE=2 SV=1	Conserved domain frequently associated with peptide methionine sulfoxide reductase	[EC:1.8.4.-]
Unigene112138_All	A.bulbifer	p3	(GAG)5	15	154	168	GGGATTAGGGTTTCGAGGAG	59.897	20	TTCCCTCGAAGAAGAAGCCT	60.455	20	132	--	--	--	--
Unigene112159_All	A.bulbifer	p2	(TC)6	12	321	332	GAGGCCACATCTGAGCATCT	60.381	20	GGATGGAAGAGTTTGGGTGA	59.903	20	131	--	--	--	--
Unigene11219_All	all	p3	(GGA)5	15	1412	1426	GACTCCTCCCGAAGCCAT	60.16	18	GCTTCTGCTTCACTTCCACC	59.997	20	263	protein plastid transcriptionally active 5 [Arabidopsis thaliana] >gi|119360137|gb|ABL66797.1| At4g13670 [Arabidopsis thaliana] >gi|332657911|gb|AEE83311.1| protein plastid transcriptionally active 5 [Arabidopsis thaliana]	Potassium/sodium hyperpolarization-activated cyclic nucleotide-gated channel 4 OS=Oryctolagus cuniculus GN=HCN4 PE=2 SV=1	ATPases involved in chromosome partitioning	--
Unigene112195_All	A.bulbifer	p2	(CT)7	14	163	176	AAGGATCACCAGTCACTCCG	60.112	20	AGGGAGAGATGGAAGGGAAA	60.008	20	103	--	--	--	--
Unigene112246_All	A.bulbifer	p2	(AC)10agtcacaa(AG)6	20	346	365	CAGGCTACCAACTACCCCAA	59.986	20	ACGTATTCCACCTCACTCGC	60.142	20	238	--	--	--	--
Unigene112246_All	A.bulbifer	p2	(AG)6	12	374	385	CAGGCTACCAACTACCCCAA	59.986	20	ACGTATTCCACCTCACTCGC	60.142	20	238	--	--	--	--
Unigene112248_All	A.bulbifer	p2	(AG)6	12	423	434	AGCACCTCAAAGCCTCTCTC	58.77	20	GTATCTCCCTTATAGGAGCAACAT	57.053	24	252	Os01g0778700 [Oryza sativa Japonica Group] >gi|113533959|dbj|BAF06342.1| Os01g0778700 [Oryza sativa Japonica Group]	--	--	--
Unigene11228_All	all	p3	(CGG)5	15	193	207	TGCAGGAGAACGATTTAGGG	60.206	20	TTCTTGCCCTTCCAATTGAC	60.051	20	219	PRLI-interacting factor A [Arabidopsis thaliana]	Vegetative cell wall protein gp1 OS=Chlamydomonas reinhardtii GN=GP1 PE=2 SV=1	ATPases involved in chromosome partitioning	--
Unigene112280_All	A.bulbifer	p2	(CT)6	12	85	96	CCGTCTTACACGTCCTCTCC	59.721	20	TCATCTTCTCGGAGGACACC	60.199	20	100	Os08g0559600 [Oryza sativa Japonica Group] >gi|113624472|dbj|BAF24417.1| Os08g0559600 [Oryza sativa Japonica Group]	Dihydroxy-acid dehydratase OS=Rhodopirellula baltica GN=ilvD PE=3 SV=2	Dihydroxyacid dehydratase/phosphogluconate dehydratase	dihydroxy-acid dehydratase [EC:4.2.1.9]
Unigene112281_All	A.bulbifer	p4	(TTAT)4	16	657	672	CCCCTAGACCAGGACAAACA	59.959	20	CGGACATATAGGTGGGGTCT	58.741	20	147	--	--	--	--
Unigene112287_All	A.bulbifer	p3	(TCC)5	15	448	462	CCAGCTCCTCCTCCTCCTAT	59.795	20	CGTACACGTACACTGTCCCG	60.088	20	230	exostosin family protein [Arabidopsis lyrata subsp. lyrata] >gi|297312315|gb|EFH42739.1| exostosin family protein [Arabidopsis lyrata subsp. lyrata]	Proline-rich receptor-like protein kinase PERK9 OS=Arabidopsis thaliana GN=PERK9 PE=2 SV=1	Myosin heavy chain	--
Unigene112289_All	A.bulbifer	p2	(CT)7	14	38	51	CGTTAATCGTTCCGGTAACAC	59.393	21	GCTGAGGGTTGTGAGGAGAG	59.986	20	154	--	--	--	--
Unigene11229_All	all	p3	(TTG)6	18	368	385	GAACCCTCCTCGTTCAGGTT	60.489	20	GAGAGGCTGTTCCTGATGGA	60.349	20	170	PRLI-interacting factor A [Arabidopsis thaliana]	Vegetative cell wall protein gp1 OS=Chlamydomonas reinhardtii GN=GP1 PE=2 SV=1	Uncharacterized protein conserved in bacteria with the myosin-like domain	--
Unigene11229_All	all	p3	(GCC)5	15	1054	1068	GCGAACTTCTTCTTGGGGTA	59.312	20	CAATTGGAAGGGCAAGAAGG	61.844	20	183	PRLI-interacting factor A [Arabidopsis thaliana]	Vegetative cell wall protein gp1 OS=Chlamydomonas reinhardtii GN=GP1 PE=2 SV=1	Uncharacterized protein conserved in bacteria with the myosin-like domain	--
Unigene112297_All	A.bulbifer	p4	(TTTC)4	16	26	41	TGGTGGTTGTGTAGCTTGGT	59.06	20	TCAAGGTGAAGACGCTGATG	59.984	20	208	nitrate transporter [Arabidopsis lyrata subsp. lyrata] >gi|297326656|gb|EFH57076.1| nitrate transporter [Arabidopsis lyrata subsp. lyrata]	Nitrate transporter 1.4 OS=Arabidopsis thaliana GN=NRT1.4 PE=1 SV=1	Dipeptide/tripeptide permease	proton-dependent oligopeptide transporter, POT family
Unigene112298_All	A.bulbifer	p4	(TTTC)4	16	26	41	TGGTGGTTGTGTAGCTTGGT	59.06	20	TCAAGGTGAAGACGCTGATG	59.984	20	208	nitrate transporter [Nicotiana tabacum]	Nitrate transporter 1.4 OS=Arabidopsis thaliana GN=NRT1.4 PE=1 SV=1	Dipeptide/tripeptide permease	proton-dependent oligopeptide transporter, POT family
Unigene112318_All	A.bulbifer	p3	(CGC)5	15	140	154	AAACATGATAGTGGTGGCGA	59.002	20	GGAGAGAGAGAGAGCGCAAA	59.973	20	273	H0303A11-B0406H05.7 [Oryza sativa Indica Group]	--	--	--
Unigene112319_All	A.bulbifer	p4	(AAGA)4	16	255	270	GTTCATGTCGCTGCTGTGTT	59.912	20	GGTCGCCACCACTATCATGT	60.812	20	127	--	--	--	--
Unigene112321_All	A.bulbifer	p2	(CA)8	16	250	265	GTTGGAGCTGCTCTGGATTC	59.957	20	TCTCTCTCTCTCTCTGTGCGTG	60.073	22	165	--	--	--	--
Unigene112342_All	A.bulbifer	p2	(TC)8	16	313	328	ACGAAGCCTTCTTTGACGAG	59.615	20	AGAGGGAAACCCTAATCCGA	59.897	20	254	uncharacterized protein [Arabidopsis thaliana] >gi|28416777|gb|AAO42919.1| At3g29034 [Arabidopsis thaliana] >gi|332644005|gb|AEE77526.1| uncharacterized protein [Arabidopsis thaliana]	--	--	--
Unigene112350_All	A.bulbifer	p2	(AC)7	14	62	75	TGGCGTGCTTAGCATTAGAA	59.608	20	GGGATGGGAGCGTATATGTG	60.177	20	199	--	--	--	--
Unigene112388_All	A.bulbifer	p3	(ATC)6	18	135	152	CCCACCTTGTTTTTGTGGTT	59.728	20	AGAGGGAAGCCCTCAGTAGC	59.979	20	214	--	--	--	--
Unigene1124_All	all	p2	(CT)6	12	51	62	CTCCGAAGTCCAAACCCTTC	60.988	20	GGGTCGTACTCGTCGAAGTC	59.727	20	189	Os06g0232000 [Oryza sativa Japonica Group] >gi|113595264|dbj|BAF19138.1| Os06g0232000 [Oryza sativa Japonica Group]	Uncharacterized protein At5g39570 OS=Arabidopsis thaliana GN=At5g39570 PE=1 SV=1	Uncharacterized protein conserved in bacteria	--
Unigene1124_All	all	p3	(AGG)5	15	461	475	CCCCTTCAACTCCTCTGGAT	60.447	20	ATACTGCTGCTGCTTCTCGG	60.699	20	280	Os06g0232000 [Oryza sativa Japonica Group] >gi|113595264|dbj|BAF19138.1| Os06g0232000 [Oryza sativa Japonica Group]	Uncharacterized protein At5g39570 OS=Arabidopsis thaliana GN=At5g39570 PE=1 SV=1	Uncharacterized protein conserved in bacteria	--
Unigene112479_All	A.bulbifer	p2	(AC)6	12	100	111	ACATGTGCTGATAAACCGGG	60.776	20	TTTTCTTTGGCCTCCATTGT	59.546	20	202	--	--	--	--
Unigene1125_All	all	p2	(TC)7	14	1729	1742	CCGTCTCTTGACGGTAGCAT	60.277	20	CCTGTTTCAGGAAGCTGCTC	60.134	20	156	60S ribosomal protein L7-like protein [Elaeis guineensis]	60S ribosomal protein L7-3 OS=Arabidopsis thaliana GN=RPL7C PE=2 SV=1	Ribosomal protein L30/L7E	large subunit ribosomal protein L7e
Unigene11251_All	all	p3	(CAC)5	15	376	390	AATGGGCAAGCAAAGAAAGA	59.823	20	GTTGAGGGTCACCAACGC	60.096	18	250	plus agglutinin [Chlamydomonas incerta]	Basic proline-rich protein OS=Sus scrofa PE=1 SV=2	ATPases involved in chromosome partitioning	--
Unigene11251_All	all	p3	(GAG)5	15	1858	1872	CTTCAGCTTGAACTCGGAGC	60.277	20	TACGCTGGATGTAACCCTCC	59.955	20	221	plus agglutinin [Chlamydomonas incerta]	Basic proline-rich protein OS=Sus scrofa PE=1 SV=2	ATPases involved in chromosome partitioning	--
Unigene112552_All	A.bulbifer	p2	(CT)7	14	144	157	CTTCTCAGTACACCCCTCGC	59.867	20	GATCAGAAAGGTGGGAGCAG	59.803	20	123	--	--	--	--
Unigene11259_All	all	p3	(GAG)7	21	2179	2199	GTGAGCAGCTGGGAGGTTAC	59.874	20	CTCATGCACCTTTACCCGTT	59.993	20	182	Os05g0458400 [Oryza sativa Japonica Group] >gi|122169030|sp|Q0DHL4.1|FTSH8_ORYSJ RecName: Full=ATP-dependent zinc metalloprotease FTSH 8, mitochondrial; Short=OsFTSH8; Flags: Precursor >gi|113579296|dbj|BAF17659.1| Os05g0458400 [Oryza sativa Japonica Group]	ATP-dependent zinc metalloprotease FTSH 8, mitochondrial OS=Oryza sativa subsp. japonica GN=FTSH8 PE=3 SV=1	ATP-dependent Zn proteases	AFG3 family protein [EC:3.4.24.-]
Unigene11262_All	all	p3	(GCA)5	15	498	512	ATGCAGCCAACCTATCCAAG	60.096	20	GGGATTGATGAAGAAGCCTG	59.629	20	232	hydrolase domain-containing protein [Arabidopsis thaliana] >gi|332191377|gb|AEE29498.1| hydrolase domain-containing protein [Arabidopsis thaliana]	Helicase SEN1 OS=Saccharomyces cerevisiae (strain ATCC 204508 / S288c) GN=SEN1 PE=1 SV=2	Superfamily I DNA and RNA helicases and helicase subunits	--
Unigene112648_All	A.bulbifer	p2	(AG)7	14	122	135	CTGATGACAGCCCTGTGTGT	59.738	20	AGACAGTGCGACAAGTGGTG	59.94	20	138	--	--	--	--
Unigene112724_All	A.bulbifer	p3	(CAG)5	15	181	195	CAGAGTCACCACCCATCTCA	59.659	20	CTACTGCTGCGGTGGAGG	60.57	18	203	--	--	--	--
Unigene112769_All	A.bulbifer	p2	(AG)6	12	157	168	GCCTTAAGAACCATGCCAAA	60.074	20	TGGCATCCTTTGGTCACATA	59.924	20	114	--	--	--	--
Unigene112798_All	A.bulbifer	p3	(CTC)5	15	145	159	CCTCCTCTTCCTCCTCCTTG	60.319	20	TTTGTGCAATTTCTGTGGGA	60.088	20	235	--	--	--	--
Unigene11292_All	all	p4	(CTAT)7	28	1225	1252	CCTTTGCGCTAGCTAGGATG	60.131	20	AGCTGCATGCCCCTTACATA	60.626	20	220	Os07g0155200 [Oryza sativa Japonica Group] >gi|113610455|dbj|BAF20833.1| Os07g0155200 [Oryza sativa Japonica Group]	Formin-like protein 20 OS=Arabidopsis thaliana GN=FH20 PE=2 SV=3	--	--
Unigene11292_All	all	p2	(AT)6	12	1275	1286	CCTTTGCGCTAGCTAGGATG	60.131	20	AGCTGCATGCCCCTTACATA	60.626	20	220	Os07g0155200 [Oryza sativa Japonica Group] >gi|113610455|dbj|BAF20833.1| Os07g0155200 [Oryza sativa Japonica Group]	Formin-like protein 20 OS=Arabidopsis thaliana GN=FH20 PE=2 SV=3	--	--
Unigene112922_All	A.bulbifer	p2	(GA)6	12	55	66	ACCTTCAGGATAGGCCGAAT	59.925	20	TACGACATGATCGAGTTGCG	60.834	20	109	--	--	--	--
Unigene11294_All	all	p2	(CT)6	12	620	631	AGCAGGATAGGAACACCACG	60.134	20	GTGGCAGAAATAGCTCTGGG	59.836	20	216	zinc finger protein [Carica papaya]	E3 ubiquitin-protein ligase RING1 OS=Gossypium hirsutum GN=RING1 PE=2 SV=1	Carboxypeptidase C (cathepsin A)	cathepsin A [EC:3.4.16.5]
Unigene11294_All	all	p2	(CT)10	20	652	671	AGCAGGATAGGAACACCACG	60.134	20	GTGGCAGAAATAGCTCTGGG	59.836	20	216	zinc finger protein [Carica papaya]	E3 ubiquitin-protein ligase RING1 OS=Gossypium hirsutum GN=RING1 PE=2 SV=1	Carboxypeptidase C (cathepsin A)	cathepsin A [EC:3.4.16.5]
Unigene113002_All	A.bulbifer	p3	(TCG)6	18	36	53	CCTCGTCCTCGTCCTCCT	60.35	18	GCGGGAGAAGATCTTTGGTT	60.578	20	171	metalloproteinase, extracellular matrix glycoprotein VMP22 [Volvox carteri f. nagariensis] >gi|300264170|gb|EFJ48367.1| metalloproteinase, extracellular matrix glycoprotein VMP22 [Volvox carteri f. nagariensis]	Neural Wiskott-Aldrich syndrome protein OS=Bos taurus GN=WASL PE=1 SV=1	--	--
Unigene11302_All	all	p2	(CT)8	16	84	99	ATCCTCTGCTTGCTGGATGT	59.834	20	TGGGCAAGGAAGGTTATGAG	60.066	20	173	Harpin-induced 1 [Medicago truncatula]	Uncharacterized 29.3 kDa protein OS=Orgyia pseudotsugata multicapsid polyhedrosis virus GN=ORF92 PE=4 SV=1	Uncharacterized protein conserved in bacteria	--
Unigene11302_All	all	c*	(CTTCT)4(TC)8*	33	155	187	ATCCTCTGCTTGCTGGATGT	59.834	20	CCAAATTGGAGTTGAAGGGA	59.903	20	213	Harpin-induced 1 [Medicago truncatula]	Uncharacterized 29.3 kDa protein OS=Orgyia pseudotsugata multicapsid polyhedrosis virus GN=ORF92 PE=4 SV=1	Uncharacterized protein conserved in bacteria	--
Unigene11303_All	all	p3	(GCC)5	15	81	95	TCATCTCTGGCCTCCAAAAC	60.195	20	ACTTGTTCCCTGACGTCGAT	59.579	20	182	uncharacterized protein [Arabidopsis thaliana] >gi|109946579|gb|ABG48468.1| At1g73090 [Arabidopsis thaliana] >gi|332197291|gb|AEE35412.1| uncharacterized protein [Arabidopsis thaliana]	--	--	--
Unigene113052_All	A.bulbifer	p2	(CT)7	14	95	108	CAGCAGCCATCTGATGAAGA	60.096	20	CTGGGCAGCACATAGTAGCA	60.035	20	123	--	--	--	--
Unigene113080_All	A.bulbifer	p3	(CCG)5	15	78	92	AGGACGGGGAGGAACAAG	60.04	18	TACGACCACATGGACGACAT	59.837	20	187	--	--	--	--
Unigene113109_All	A.bulbifer	p2	(TC)6	12	188	199	GAGAGAGAGAGAGAGGGCCG	60.77	20	GCAAGAACAACCCCAAGTGA	61.075	20	225	--	--	--	--
Unigene11311_All	all	p2	(GA)7	14	167	180	TGCAAGATCGCTAGACATGG	59.972	20	CAAGGTGAACGCCTTTGATT	60.11	20	258	LOC542639 [Zea mays] >gi|15077146|gb|AAK83084.1|AF289256_1 nuclear matrix protein 1 [Zea mays]	--	--	--
Unigene113149_All	A.bulbifer	p2	(GT)6	12	73	84	GAGAGAGGGAGAGGGAGAGG	59.489	20	AAGCGGGTATGTCTCTCACG	60.277	20	170	--	--	--	--
Unigene11316_All	all	p3	(AGG)5	15	190	204	CTTCAGTCCTCGCTCACTCC	60.135	20	CCTGTGAATGCCACAAGATG	60.112	20	277	histone deacetylase [Populus trichocarpa] >gi|222846128|gb|EEE83675.1| histone deacetylase [Populus trichocarpa]	NAD-dependent deacetylase sirtuin-6 OS=Mus musculus GN=Sirt6 PE=1 SV=1	NAD-dependent protein deacetylases, SIR2 family	mono-ADP-ribosyltransferase sirtuin 6 [EC:2.4.2.31]
Unigene11319_All	all	p3	(AAG)5	15	433	447	CAACAGCCCAAGGAGAAGAG	59.982	20	CGCCTGCTTCCGTTTAGTAG	60.032	20	258	RAC-like G-protein Rac1 [Gossypium hirsutum]	Rac-like GTP-binding protein ARAC3 OS=Arabidopsis thaliana GN=ARAC3 PE=1 SV=1	GTPase SAR1 and related small G proteins	Ras-related C3 botulinum toxin substrate 1
Unigene11320_All	all	p3	(CGG)5	15	207	221	TTCCTCTCCTGGCTGTTGAT	59.803	20	GACAGCTTCCTCAGGTGGAG	59.986	20	176	Os02g0709200 [Oryza sativa Japonica Group] >gi|113537419|dbj|BAF09802.1| Os02g0709200 [Oryza sativa Japonica Group]	Histidinol-phosphate aminotransferase, chloroplastic OS=Nicotiana plumbaginifolia GN=HPA PE=1 SV=1	Histidinol-phosphate/aromatic aminotransferase and cobyric acid decarboxylase	histidinol-phosphate aminotransferase [EC:2.6.1.9]
Unigene113245_All	A.bulbifer	p2	(AG)8	16	77	92	GAGGAGGAGGAGCTCACTAGG	59.59	21	CTGGGAGAGGAACGTTGAAG	59.837	20	203	cysteine-rich extensin-like protein-2 [Nicotiana tabacum]	--	--	--
Unigene113248_All	A.bulbifer	p2	(CT)7	14	155	168	GGGTAAGGTGGATGGGAACT	60.052	20	CTCTCAGACTTGGTTTGGGG	59.691	20	102	--	--	--	--
Unigene113249_All	A.bulbifer	p3	(CCT)5	15	45	59	TCTGCTTCTGCCTCTAGGGT	59.187	20	AGGTTGAAGGGTTCGTGTTG	60.005	20	264	vegetative cell wall protein [Chlamydomonas incerta]	Mucin-2 OS=Homo sapiens GN=MUC2 PE=1 SV=2	ATPases involved in chromosome partitioning	--
Unigene113270_All	A.bulbifer	p2	(CT)6	12	672	683	CTCTTCTTCCTCCGTGTCCC	61.16	20	TGCATGCAGTAGAGAGAGAGAGA	59.534	23	180	expressed protein [Aureococcus anophagefferens]	Octapeptide-repeat protein T2 OS=Mus musculus GN=Srst PE=2 SV=1	Ribonucleases G and E	--
Unigene113272_All	A.bulbifer	p2	(CT)6	12	219	230	TCTTGTTCCTGCCTCCTCTT	59.014	20	TGCATGCAGTAGAGAGAGAGAGA	59.534	23	127	--	--	--	--
Unigene113287_All	A.bulbifer	p3	(AGA)5	15	314	328	CGCGATCTACTTTACACGCA	60.037	20	CCACTTCCATTAGCAGCCAG	60.786	20	172	--	--	--	--
Unigene113295_All	A.bulbifer	p2	(AG)6	12	142	153	GACGGTAAGCGGAACAGAGT	59.357	20	CCCCATCTCCCTCTCTCTCT	59.76	20	244	Os01g0655400 [Oryza sativa Japonica Group] >gi|55773937|dbj|BAD72325.1| eukaryotic translation initiation factor 3 subunit 10-like [Oryza sativa Japonica Group] >gi|113533282|dbj|BAF05665.1| Os01g0655400 [Oryza sativa Japonica Group]	Octapeptide-repeat protein T2 OS=Mus musculus GN=Srst PE=2 SV=1	--	U4/U6.U5 tri-snRNP-associated protein 1
Unigene113309_All	A.bulbifer	p2	(CT)6	12	1097	1108	TTTTGTTTCCTCTCATCCCG	60.044	20	AAGAGAAAGAGAGGGGCGAG	60.088	20	210	preproMP73 [Cucurbita maxima]	DEAD-box ATP-dependent RNA helicase 42 OS=Arabidopsis thaliana GN=RH42 PE=1 SV=2	Ribonucleases G and E	ATP-dependent RNA helicase DDX46/PRP5 [EC:3.6.4.13]
Unigene113310_All	A.bulbifer	p2	(CT)6	12	1125	1136	TTTTGTTTCCTCTCATCCCG	60.044	20	AAGAGAAAGAGAGGGGCGAG	60.088	20	210	preproMP73 [Cucurbita maxima]	Pre-mRNA-splicing factor 38B OS=Danio rerio GN=prpf38b PE=2 SV=1	Ribonucleases G and E	ATP-dependent RNA helicase DDX46/PRP5 [EC:3.6.4.13]
Unigene113312_All	A.bulbifer	p3	(GCA)5	15	281	295	CCCTACAGCAGCAACAACAG	59.51	20	GAATCCGTTCTTCTTCAGCG	59.955	20	253	--	--	--	--
Unigene113313_All	A.bulbifer	p2	(CT)6	12	84	95	AATCTCACCACTGCTGGGTC	60.12	20	GGAAGGAAGCGAGGGTATTC	60.039	20	216	--	--	--	--
Unigene113344_All	A.bulbifer	p3	(GCG)6	18	343	360	TGTTGGGGGAGTTCTTGTTC	59.943	20	CGGATTGAACATCTAACATCAAA	59	23	171	--	--	--	--
Unigene113345_All	A.bulbifer	p5	(CGCGC)4	20	131	150	TGACCCTCAAAGGAAGATGG	60.042	20	GTGAGGGGAAAGAAAGGGAG	60.045	20	186	--	--	--	--
Unigene11336_All	all	p2	(GA)7	14	100	113	CTGCAGAGTCAATGGCAAAA	59.988	20	AGAGGAAGAGGAAGAAGGCG	60.088	20	189	zinc carboxy peptidase [Brachypodium sylvaticum]	Carboxypeptidase D OS=Rattus norvegicus GN=Cpd PE=2 SV=2	--	--
Unigene113367_All	A.bulbifer	p2	(AT)7	14	428	441	CTTCAGTTGGTTCATTGCGA	59.84	20	AGCAGCAGCAGCACAGATT	59.903	19	195	--	--	--	--
Unigene113369_All	A.bulbifer	p3	(GCT)5	15	355	369	CACTGTTTGCTAAGGCCCTC	59.875	20	AGAGACCAAATCCCATGTCG	59.927	20	201	acidic ribosomal protein P1a-like [Solanum tuberosum]	60S acidic ribosomal protein P1 OS=Gallus gallus GN=RPLP1 PE=3 SV=1	Ribosomal protein L12E/L44/L45/RPP1/RPP2	large subunit ribosomal protein LP1
Unigene113374_All	A.bulbifer	p2	(CT)7	14	346	359	TGGAGGATGAGAATCCTTGG	60.003	20	CCGGTGAAAAGCCATTAAAA	59.937	20	142	--	--	--	--
Unigene113380_All	A.bulbifer	p2	(GA)9	18	493	510	CTGTGTGTTGTGTGTCTGCAC	58.779	21	TTGCTTAGGCATTTGAGGCT	59.982	20	228	--	--	--	--
Unigene113385_All	A.bulbifer	p2	(GA)8	16	34	49	AGAGTGTGGACTGTCGAGGG	60.306	20	AGAGGTGTCACCAAAATGGC	59.973	20	271	--	--	--	--
Unigene113386_All	A.bulbifer	p3	(TTC)5	15	87	101	TGCTCGGTTTTCTCGTACCT	59.875	20	GATCACCGAGGAACCTTCAA	60.05	20	211	--	--	--	--
Unigene11339_All	all	p3	(TGA)5	15	995	1009	CGTCAGCTGATGTTGTTGCT	60.056	20	GCTGAAGCCAAGGAAGATTG	59.955	20	242	Os06g0731700 [Oryza sativa Japonica Group] >gi|255677431|dbj|BAF20579.2| Os06g0731700 [Oryza sativa Japonica Group]	--	--	--
Unigene113407_All	A.bulbifer	p6	(CTCCCA)4	24	434	457	TCATTGTCTCCCTCTCCCAC	60.048	20	AGACCGAGACTGTCCAAACG	60.298	20	130	preproMP73 [Cucurbita maxima]	Octapeptide-repeat protein T2 OS=Mus musculus GN=Srst PE=2 SV=1	--	ATP-dependent RNA helicase DDX46/PRP5 [EC:3.6.4.13]
Unigene113417_All	A.bulbifer	p2	(TA)6	12	175	186	TAGAAGTGGGCATCAGTCCC	60.073	20	AAAATCCTGCCGAGATCAGA	59.773	20	167	--	--	--	--
Unigene11342_All	all	p3	(CTC)5	15	1106	1120	CCTTCTTCAGAACCCCCTTC	60.045	20	AAGATCCACTCCCACTGCAC	60.12	20	211	Os09g0415700 [Oryza sativa Japonica Group] >gi|50251539|dbj|BAD28913.1| dehydration-responsive protein-like [Oryza sativa Japonica Group] >gi|50253003|dbj|BAD29253.1| dehydration-responsive protein-like [Oryza sativa Japonica Group] >gi|113631407|dbj|BAF25088.1| Os09g0415700 [Oryza sativa Japonica Group]	Probable methyltransferase PMT2 OS=Arabidopsis thaliana GN=At1g26850 PE=1 SV=2	--	--
Unigene11345_All	all	p3	(GCG)5	15	299	313	CAGCTCGACTTCCGTTCTCT	59.745	20	GTACCATAGCTCCGGGTTGA	59.955	20	258	auxin response factor 2 [Cucumis sativus]	Auxin response factor 19 OS=Oryza sativa subsp. japonica GN=ARF19 PE=2 SV=2	--	--
Unigene113454_All	A.bulbifer	p2	(AT)9	18	36	53	CCAAGAGGATTAAAGTTGAGGA	57.496	22	CTTGACTTGTTCATGCCGAA	59.84	20	135	--	--	--	--
Unigene113457_All	A.bulbifer	p2	(AT)10	20	420	439	ATCCAGCAAGATGATTTGGG	59.894	20	TGCGCGTGTTTAACTAGCTG	60.213	20	170	--	--	--	--
Unigene113488_All	A.bulbifer	p2	(AG)8	16	112	127	AGAACCAAGCGGCTAATTGA	59.845	20	CTATCCGTCTGAGCTCCTGC	60.119	20	180	--	--	--	--
Unigene11350_All	all	p3	(TCT)6	18	176	193	GCTCTCTCAATGTCTTCGGC	60.104	20	CAAGCTCAACCTCCAGAAGC	60.134	20	138	bet v I allergen family protein [Arabidopsis lyrata subsp. lyrata] >gi|297326575|gb|EFH56995.1| bet v I allergen family protein [Arabidopsis lyrata subsp. lyrata]	Abscisic acid receptor PYL2 OS=Arabidopsis thaliana GN=PYL2 PE=1 SV=1	--	--
Unigene113519_All	A.bulbifer	p3	(CTC)6	18	561	578	CCTTCTAGTTCGCCAAATGC	59.845	20	AGGAGCAGCAGCAGCAGTA	60.048	19	150	plus agglutinin [Chlamydomonas incerta]	Vegetative cell wall protein gp1 OS=Chlamydomonas reinhardtii GN=GP1 PE=2 SV=1	Type II secretory pathway, component HofQ	--
Unigene113523_All	A.bulbifer	p2	(GA)6	12	138	149	TAAGCACCAGAGAGCTGGGT	60.012	20	CAACACCAGAATTCACACCG	60.001	20	262	--	--	--	--
Unigene113556_All	A.bulbifer	p3	(GGC)5	15	329	343	TAGAGCCTTTCAGTCCACCG	60.388	20	CTAACTCCAGGGCCCACATA	59.948	20	237	--	--	--	--
Unigene11357_All	all	p6	(TTCACC)5	30	779	808	TGCATCCCAATCATCATCAC	60.3	20	CCCACCATTAGTTTGCCAGT	59.853	20	192	Os06g0505100 [Oryza sativa Japonica Group] >gi|113595755|dbj|BAF19629.1| Os06g0505100 [Oryza sativa Japonica Group]	--	--	--
Unigene113587_All	A.bulbifer	p3	(AGG)5	15	303	317	AGACGGAGGCCATGTACAAC	59.997	20	CTAAGCGGAACTCTCGTTGG	60.008	20	119	structural constituent of ribosome [Zea mays]	Splicing factor, proline- and glutamine-rich OS=Mus musculus GN=Sfpq PE=1 SV=1	--	large subunit ribosomal protein L30
Unigene113588_All	A.bulbifer	p3	(AGG)5	15	97	111	AGACGGAGGCCATGTACAAC	59.997	20	CTAAGCGGAACTCTCGTTGG	60.008	20	119	structural constituent of ribosome [Zea mays]	--	--	large subunit ribosomal protein L30
Unigene113625_All	A.bulbifer	p2	(TC)6	12	49	60	AGGGGATCGTGTTTTCTTCC	60.306	20	ATATGTATGCGGTGGAGGGA	60.177	20	159	--	--	--	--
Unigene11363_All	all	p3	(ACC)6	18	163	180	GACAGAGAGACCAACCGAGG	59.835	20	AGTTGCTCCAGGTCATACGG	60.134	20	230	At1g05520/T25N20_16 [Oryza sativa Japonica Group] >gi|77550329|gb|ABA93126.1| Sec23/Sec24 trunk domain containing protein, expressed [Oryza sativa Japonica Group]	Protein transport protein SEC23 OS=Ustilago maydis GN=SEC23 PE=3 SV=1	Vesicle coat complex COPII, subunit SEC23	protein transport protein SEC23
Unigene113633_All	A.bulbifer	p3	(GGC)5	15	315	329	TTTAATCCGCCTCATCCTTG	60.031	20	CTTCCTCTGCTTCCTGTTGG	59.982	20	240	Os02g0177800 [Oryza sativa Japonica Group] >gi|113535602|dbj|BAF07985.1| Os02g0177800 [Oryza sativa Japonica Group]	--	--	calmodulin
Unigene113639_All	A.bulbifer	p4	(TATG)4	16	515	530	GGAGAGAAAACACAACCGGA	60.088	20	TCTTCTCTTCTTCTTCGTCTGGA	59.759	23	129	sugar transport protein 14 [Zea mays] >gi|195623814|gb|ACG33737.1| sugar transport protein 14 [Zea mays]	Sugar transport protein 14 OS=Arabidopsis thaliana GN=STP14 PE=2 SV=2	--	--
Unigene113644_All	A.bulbifer	p2	(TC)9	18	397	414	CAAGCTCAGCTCACCCCTAC	60.012	20	TGGAAGGTACCAAAGCCATC	59.933	20	111	--	--	--	--
Unigene113646_All	A.bulbifer	p2	(TC)6	12	654	665	GGAGGGTCTTGCTTGAAGTG	59.844	20	TGCAGAGTGAGAGAGACGGA	59.846	20	232	JHL07K02.4 [Jatropha curcas]	Probable beta-1,4-xylosyltransferase IRX10L OS=Arabidopsis thaliana GN=IRX10L PE=2 SV=1	--	--
Unigene113653_All	A.bulbifer	p3	(GAA)5	15	157	171	GGGGAGAAGAAGATGGTGGT	60.314	20	CACTACCAGCAGCACAAGGA	60.049	20	184	VMP3 protein [Volvox carteri f. nagariensis]	Leucine-rich repeat extensin-like protein 3 OS=Arabidopsis thaliana GN=LRX3 PE=1 SV=1	Molecular chaperone	--
Unigene113654_All	A.bulbifer	p2	(AG)6	12	154	165	ACAGCACAGCAAAGATCACG	60.056	20	GGATCGAGGAGGGAAAAGAG	60.147	20	245	--	--	--	--
Unigene113669_All	A.bulbifer	p2	(CT)6	12	80	91	GAACTATCCACTCCCTCCCC	59.755	20	GTGACCGTTCGGGTGACTAT	59.851	20	227	--	--	--	--
Unigene113669_All	A.bulbifer	p2	(CT)6	12	177	188	GAACTATCCACTCCCTCCCC	59.755	20	GTGACCGTTCGGGTGACTAT	59.851	20	227	--	--	--	--
Unigene113669_All	A.bulbifer	p2	(CT)7	14	354	367	AATAGTCACCCGAACGGTCA	60.375	20	GTACACATCCACATCGAGCG	60.144	20	271	--	--	--	--
Unigene113686_All	A.bulbifer	p2	(AG)8	16	58	73	AGGGGGTGGAAGAAAGAGAG	59.671	20	GGTATGGGAGACGAAGACGA	60.073	20	131	--	--	--	--
Unigene11369_All	all	p2	(CT)8	16	950	965	AAAAGGCGGAGACTGTGAAA	59.853	20	GGCGTCGGAACCCTAATAAT	60.171	20	107	--	--	--	--
Unigene11370_All	all	p2	(GA)8	16	82	97	CCATGTTAACAGCAGGGTCA	59.566	20	CATTGTGTGTACCGCTCGTC	60.183	20	145	histone-binding protein RBBP4 [Arabidopsis thaliana] >gi|22096353|sp|O22607.3|MSI4_ARATH RecName: Full=WD-40 repeat-containing protein MSI4; AltName: Full=Altered cold-responsive gene 1 protein >gi|30268748|gb|AAP29474.1|AF498101_1 MSI4 [Arabidopsis thaliana] >gi|30268750|gb|AAP29475.1|AF498102_1 MSI4 [Arabidopsis thaliana] >gi|16323103|gb|AAL15286.1| At2g19520/F3P11.12 [Arabidopsis thaliana] >gi…	WD-40 repeat-containing protein MSI4 OS=Arabidopsis thaliana GN=MSI4 PE=1 SV=3	FOG: WD40 repeat	histone-binding protein RBBP4
Unigene113717_All	A.bulbifer	p2	(CA)6	12	172	183	CCAAGCTTAAACAGCACGGT	60.305	20	CACATAAATTCGGGTGGGAC	60.051	20	190	--	--	--	--
Unigene113721_All	A.bulbifer	p3	(TGT)5	15	38	52	CAGACGAAGATCGAGAGGCT	59.703	20	AAGGATTTGGTGATGGAACG	59.79	20	224	pherophorin-S [Volvox carteri f. nagariensis]	Leucine-rich repeat extensin-like protein 6 OS=Arabidopsis thaliana GN=LRX6 PE=2 SV=1	Endoglucanase	--
Unigene113721_All	A.bulbifer	p3	(GCC)6	18	354	371	CGTTCCATCACCAAATCCTT	59.79	20	AGCTCCATCTCCGCCAAC	61.348	18	205	pherophorin-S [Volvox carteri f. nagariensis]	Leucine-rich repeat extensin-like protein 6 OS=Arabidopsis thaliana GN=LRX6 PE=2 SV=1	Endoglucanase	--
Unigene113750_All	A.bulbifer	p4	(CAAG)4	16	144	159	GTTGTCATTCCAAAGGCTGG	60.495	20	CAGAAGAAGGATTGAAGGCG	59.948	20	174	hypoxia induced protein conserved region containing protein [Zea mays]	--	--	--
Unigene113752_All	A.bulbifer	p4	(CAAG)4	16	144	159	GTTGTCATTCCAAAGGCTGG	60.495	20	CAGAAGAAGGATTGAAGGCG	59.948	20	174	hypoxia-responsive family protein [Citrus sinensis]	--	--	--
Unigene113762_All	A.bulbifer	p2	(TC)6	12	32	43	TTCTCGTCGCCTCCGTCT	62.11	18	GAGCTTTCGATTGATGTGGC	60.754	20	127	--	--	--	--
Unigene113811_All	A.bulbifer	p4	(ATTT)5	20	118	137	ATCATCCCAGGCCTACCTCT	59.919	20	GGGTTGCTAATGGTGTTTGG	60.227	20	210	--	--	--	--
Unigene113830_All	A.bulbifer	p2	(GT)6	12	73	84	CGACGATTACTGTGTGTGGTC	59.075	21	ACACACAACCACAAGGCAAA	60.049	20	270	--	--	--	--
Unigene113885_All	A.bulbifer	p2	(AG)9	18	71	88	ATGAGCTCAGCCCACAAGAC	60.418	20	TTATGAAGGTCCCGATCCTG	59.887	20	234	Os01g0286900 [Oryza sativa Japonica Group] >gi|113532309|dbj|BAF04692.1| Os01g0286900 [Oryza sativa Japonica Group]	Auxin-responsive protein IAA4 OS=Oryza sativa subsp. japonica GN=IAA4 PE=2 SV=1	--	--
Unigene113897_All	A.bulbifer	p3	(GAG)5	15	110	124	GTTATCTGCAAGCGCTCAGG	61.071	20	GACGAGGACGAGGACGAG	59.475	18	110	--	--	--	--
Unigene113937_All	A.bulbifer	p2	(CA)7	14	95	108	CCTGTTAGATCGATGACGCC	60.624	20	CAGAGGCAGGATGGAGAGAG	60.088	20	114	--	--	--	--
Unigene113943_All	A.bulbifer	p3	(TCT)6	18	127	144	GCCACATCTTCTCCACCTGT	60.12	20	AAGATCTTTTGCCTTCCCGT	60.074	20	235	--	--	--	--
Unigene113959_All	A.bulbifer	p4	(CTCC)4	16	70	85	GTTGGTCTGCCCTGAGTCC	60.672	19	GAAACGGGGAGAAAGAGAGG	60.183	20	257	Os12g0472800 [Oryza sativa Japonica Group] >gi|113649261|dbj|BAF29773.1| Os12g0472800 [Oryza sativa Japonica Group]	Leucine-rich repeat extensin-like protein 1 OS=Arabidopsis thaliana GN=LRX1 PE=1 SV=1	16S rRNA uridine-516 pseudouridylate synthase and related pseudouridylate synthases	THO complex subunit 1
Unigene113961_All	A.bulbifer	p2	(AG)6	12	157	168	GCCCATGTGAGACCAAAAAC	60.362	20	GTTTGCCATGCCCCTTTT	60.843	18	194	--	--	--	--
Unigene113971_All	A.bulbifer	p2	(TC)6	12	71	82	CTCTTCCCCTTCCAATGACA	60.042	20	AGTGACCAGCCAAAACAAGC	60.299	20	254	--	--	--	--
Unigene1140_All	all	p3	(GCC)5	15	1175	1189	GATTCTGCTCTCCACTTCGC	60.104	20	GACGCAGATCCTCTTGAACC	59.81	20	234	expressed protein [Oryza sativa Japonica Group]	Serine/threonine-protein kinase 4 homolog B OS=Dictyostelium discoideum GN=krsB PE=3 SV=1	--
Unigene114010_All	A.bulbifer	p3	(AGA)5	15	97	111	GCGTCTCATCTTCGACCATT	60.226	20	GAGCTTTAGGCACCAACTGC	60.022	20	137	Os03g0212600 [Oryza sativa Japonica Group] >gi|108706817|gb|ABF94612.1| Targeting protein for Xklp2 containing protein, expressed [Oryza sativa Japonica Group] >gi|113547827|dbj|BAF11270.1| Os03g0212600 [Oryza sativa Japonica Group]	Targeting protein for Xklp2-B OS=Xenopus laevis GN=tpx2-b PE=2 SV=1	--	--
Unigene114012_All	A.bulbifer	p4	(ATTT)4	16	112	127	GCGCTAGAAAAATCCTTTTGAA	59.871	22	AGCATGGGAACAATATGGGA	60.155	20	241	--	--	--	--
Unigene114016_All	A.bulbifer	p3	(AGA)6	18	66	83	GTGACCACAAGGGCAAAAA	59.531	19	GCCTAATGGTCTCGTCAGGA	60.218	20	111	--	--	--	--
Unigene11403_All	all	p2	(AG)8	16	96	111	AATCCGAAAAGAAGATCGCA	59.784	20	CGTGGTGATTCTGGTGAATG	59.96	20	135	Protein kinase [Medicago truncatula]	Casein kinase I isoform alpha OS=Caenorhabditis elegans GN=kin-19 PE=2 SV=1	Serine/threonine protein kinase	casein kinase 1 [EC:2.7.11.1]
Unigene114055_All	A.bulbifer	p2	(CT)7	14	169	182	TGACCGTCCGAGTTAAGAGG	60.246	20	GCAACAAGGTGGGAGACG	60.246	18	127	--	--	--	--
Unigene11409_All	all	p2	(CT)8	16	1224	1239	AAGGTCGACTCCATCTCCCT	60.073	20	GGCCTCCCAATTTCTCTCTC	60.154	20	128	Os04g0614000 [Oryza sativa Japonica Group] >gi|38347363|emb|CAE05217.2| OSJNBa0070C17.24 [Oryza sativa Japonica Group] >gi|113565431|dbj|BAF15774.1| Os04g0614000 [Oryza sativa Japonica Group] >gi|116309871|emb|CAH66908.1| OSIGBa0126B18.1 [Oryza sativa Indica Group]	Peroxisomal 2,4-dienoyl-CoA reductase OS=Arabidopsis thaliana GN=At3g12800 PE=2 SV=1	Dehydrogenases with different specificities (related to short-chain alcohol dehydrogenases)	peroxisomal 2,4-dienoyl-CoA reductase [EC:1.3.1.34]
Unigene11412_All	all	p3	(TTA)5	15	1000	1014	TCGCTTGTTCGATTTCTCCT	59.955	20	GCCATCGGATTACACAACTG	59.002	20	177	C2H2 type zinc finger protein [Arabidopsis thaliana] >gi|332657707|gb|AEE83107.1| C2H2 type zinc finger protein [Arabidopsis thaliana]	Proline-rich receptor-like protein kinase PERK2 OS=Arabidopsis thaliana GN=PERK2 PE=2 SV=3	ATPases involved in chromosome partitioning	--
Unigene114128_All	A.bulbifer	p2	(TG)7	14	233	246	CTCTCGCGTATGTGACCAGA	60.008	20	GGAGGAGAGAGGGAGCAAA	59.47	19	209	--	--	--	--
Unigene114144_All	A.bulbifer	p4	(AAAT)5	20	244	263	CAGAAAACTCGCTTTGGTCC	59.853	20	TCTCGTTATTGTTCGTCGCA	60.401	20	270	--	--	--	--
Unigene11415_All	all	p3	(CTC)6	18	158	175	CCCTCCCGCCATTTTATTTA	60.963	20	CGGTTTTGCTTTCTTCTTGC	59.996	20	188	Os04g0573100 [Oryza sativa Japonica Group] >gi|38605946|emb|CAD41660.3| OSJNBa0019K04.7 [Oryza sativa Japonica Group] >gi|113565183|dbj|BAF15526.1| Os04g0573100 [Oryza sativa Japonica Group] >gi|116309925|emb|CAH66958.1| OSIGBa0147H17.6 [Oryza sativa Indica Group]	Protein HOTHEAD OS=Arabidopsis thaliana GN=HTH PE=1 SV=1	Choline dehydrogenase and related flavoproteins	mandelonitrile lyase [EC:4.1.2.10]
Unigene11417_All	all	p3	(TCC)5	15	2039	2053	GCAAGTTGTTCCATTTGCATT	59.996	21	TTGCCACATGGCAGATAAAG	59.688	20	276	Myosin heavy chain-related protein [Arabidopsis thaliana] >gi|332195963|gb|AEE34084.1| Myosin heavy chain-related protein [Arabidopsis thaliana]	Interaptin OS=Dictyostelium discoideum GN=abpD PE=1 SV=1	ATPase involved in DNA repair	homeobox protein cut-like
Unigene114260_All	A.bulbifer	p3	(CTT)5	15	308	322	AGGCAGAGGAGGAAAGAAGG	59.95	20	CACTCCCATCCGGTAAGAAA	59.926	20	277	--	--	--	--
Unigene114278_All	A.bulbifer	p2	(CA)6	12	282	293	CGAAGTACCAGGTCCCTTGA	60.103	20	GGTTGGTCTATCAGTGTTCCC	58.364	21	148	--	--	--	--
Unigene1144_All	all	p3	(GGT)6	18	214	231	CATCAGACTGCTCCTCCTCC	59.945	20	AGGATGATCTGACGAGCCAC	60.231	20	123	predicted protein [Populus trichocarpa] >gi|222875394|gb|EEF12525.1| predicted protein [Populus trichocarpa]	--	--	--
Unigene1144_All	all	p3	(GCT)5	15	391	405	TCGTCAGATCATCCTCCTCC	60.16	20	AGGTTGTTGCTGGAAAGGAA	59.711	20	204	predicted protein [Populus trichocarpa] >gi|222875394|gb|EEF12525.1| predicted protein [Populus trichocarpa]	--	--	--
Unigene114401_All	A.bulbifer	p2	(GA)7	14	141	154	TCACCTGAAATGGCAATGAA	60.049	20	TTGCATGGAATTTGCTCAAG	59.809	20	123	--	--	--	--
Unigene114519_All	A.bulbifer	p2	(AC)7	14	66	79	ACTGGGATTGTCATGGGGTA	60.05	20	GAGGTGGCAACATGTAGGGT	59.851	20	143	--	--	--	--
Unigene114537_All	A.bulbifer	p3	(ATG)5	15	210	224	TGTTTGGATCCTTCGTTGGT	60.353	20	TGGGTCATCATCTGTTGTGG	60.378	20	178	--	--	--	--
Unigene114538_All	A.bulbifer	p4	(AAAT)4	16	52	67	AATAGATGCACTTTTGTCCAGTTT	58.34	24	ACCCTAAAAGGGTGGCAGTT	59.864	20	181	--	--	--	--
Unigene114539_All	A.bulbifer	p2	(AG)6	12	23	34	TGGCGATGCTGTAAACACTG	60.865	20	GTTGGAATGGAGAACGATGG	60.317	20	101	--	--	--	--
Unigene114544_All	A.bulbifer	p3	(CCT)5	15	181	195	CAGCCTTCCCTCTCTTCCTT	59.95	20	GCCATCTGTCTTGCTGTTCA	59.992	20	249	metalloproteinase of VMP family [Chlamydomonas reinhardtii] >gi|158272746|gb|EDO98542.1| metalloproteinase of VMP family [Chlamydomonas reinhardtii]	Proline-rich receptor-like protein kinase PERK14 OS=Arabidopsis thaliana GN=PERK14 PE=2 SV=1	Fibrillarin-like rRNA methylase	translation initiation factor eIF-3 subunit 8
Unigene114551_All	A.bulbifer	p2	(TC)6	12	221	232	AAAACATCGGGTACGCTCAC	60	20	TGCGTCTTCGTAGATGTGCT	59.621	20	226	unnamed protein product [Vitis vinifera]	--	--	--
Unigene114590_All	A.bulbifer	p3	(CCT)5	15	98	112	GCTGTCATGTTCATGGTGCT	59.714	20	TATGCCCACAGAATGCAGAG	59.823	20	237	--	--	--	--
Unigene114592_All	A.bulbifer	p2	(CT)7	14	44	57	GGTTTATCCATAATCGGCCC	60.357	20	TCATTTGATGCCAAACAGGA	60.049	20	270	--	--	--	--
Unigene114599_All	A.bulbifer	c	(CA)7(AAAT)4	30	345	374	TTTTCCCAATACCCAGCAAG	59.931	20	TGCTATTCCTGAAGTCAGTCAGAT	59.438	24	151	--	--	--	--
Unigene114631_All	A.bulbifer	p2	(TC)6	12	1248	1259	TATACACAGCCACACGACCC	59.445	20	GAGATGGGAGAAAAGGAGGG	60.008	20	258	plus agglutinin [Chlamydomonas incerta]	Mucin-5AC (Fragments) OS=Homo sapiens GN=MUC5AC PE=1 SV=3	--	DNA-directed RNA polymerase II subunit A [EC:2.7.7.6]
Unigene114635_All	A.bulbifer	p2	(AT)7	14	161	174	TAAGCCCTGAAACGGTCATC	60.074	20	CATTATGGTAGCTGCGGGAT	59.945	20	183	--	--	--	--
Unigene114679_All	A.bulbifer	p2	(AT)6	12	808	819	GGGCTTTGTCTCATAGACGC	59.843	20	ATGGAATTCCTGCTTGCATC	60.043	20	250	saposin B domain-containing protein [Sonneratia alba] >gi|241865471|gb|ACS68768.1| saposin B domain-containing protein [Sonneratia alba]	--	--	--
Unigene11468_All	A.bulbifer	p2	(GA)6	12	28	39	TTTTCTTCTGTGCACGTGTGT	59.4	21	ATATTGGGTGGGAGGAGAGG	60.147	20	134	--	--	--	--
Unigene11468_All	A.bulbifer	p2	(CT)8	16	190	205	CTTCTGTGCACGTGTGTGTG	59.976	20	CTCCCGGAAAGAAAGAGGAG	60.311	20	237	--	--	--	--
Unigene114680_All	A.bulbifer	p2	(AT)6	12	884	895	GGGCTTTGTCTCATAGACGC	59.843	20	ATGGAATTCCTGCTTGCATC	60.043	20	250	saposin B domain-containing protein [Sonneratia alba] >gi|241865471|gb|ACS68768.1| saposin B domain-containing protein [Sonneratia alba]	--	--	--
Unigene114684_All	A.bulbifer	p3	(GAA)5	15	313	327	CAAACATGCAGCTCTTCTGG	59.591	20	TCTTCCACCACCCACTCTTC	60.088	20	215	Os03g0822900 [Oryza sativa Japonica Group] >gi|108711817|gb|ABF99612.1| hAT family dimerisation domain containing protein, expressed [Oryza sativa Japonica Group] >gi|113550209|dbj|BAF13652.1| Os03g0822900 [Oryza sativa Japonica Group]	--	--	--
Unigene11469_All	all	p2	(GA)6	12	995	1006	GGCCTAATACAAGGCCTCAA	59.182	20	GGCAGAGATGAATAGCGGAG	59.939	20	219	--	--	--	--
Unigene11469_All	all	p2	(CT)8	16	1203	1218	CTTCTGTGCACGTGTGTGTG	59.976	20	GGAAAGAAAGAGGAGCCCAG	60.319	20	278	--	--	--	--
Unigene11471_All	all	p2	(CT)9	18	93	110	AGTTCAACAACGAGGGGATG	59.966	20	CTCCTTCATACGGGACCTGA	60.065	20	228	Os08g0532900 [Oryza sativa Japonica Group] >gi|42761389|dbj|BAD11657.1| coated vesicle membrane protein-like [Oryza sativa Japonica Group] >gi|113624313|dbj|BAF24258.1| Os08g0532900 [Oryza sativa Japonica Group]	--	--	--
Unigene114710_All	A.bulbifer	p6	(GCCTCC)4	24	39	62	CAGCCGATCCCTATTCCC	60.381	18	TCTTCCTCTCCCTCCTCCTC	59.883	20	119	Os11g0146550 [Oryza sativa Japonica Group] >gi|255679784|dbj|BAH95077.1| Os11g0146550 [Oryza sativa Japonica Group]	Structure-specific endonuclease subunit slx1 OS=Schizosaccharomyces pombe (strain ATCC 38366 / 972) GN=slx1 PE=1 SV=1	--	--
Unigene114711_All	A.bulbifer	p6	(GCCTCC)4	24	39	62	CAGCCGATCCCTATTCCC	60.381	18	TCTTCCTCTCCCTCCTCCTC	59.883	20	119	Os11g0146550 [Oryza sativa Japonica Group] >gi|255679784|dbj|BAH95077.1| Os11g0146550 [Oryza sativa Japonica Group]	Structure-specific endonuclease subunit slx1 OS=Schizosaccharomyces pombe (strain ATCC 38366 / 972) GN=slx1 PE=1 SV=1	--	--
Unigene114755_All	A.bulbifer	p2	(TG)6	12	102	113	GGGAAGGCCCCATTAGAATA	60.109	20	GCGGTGGTAGTGAGAGGAAG	59.867	20	159	hypothetical protein VOLCADRAFT_105379 [Volvox carteri f. nagariensis] >gi|300262423|gb|EFJ46629.1| hypothetical protein VOLCADRAFT_105379 [Volvox carteri f. nagariensis]	WAS/WASL-interacting protein family member 3 OS=Rattus norvegicus GN=Wipf3 PE=1 SV=1	--	--
Unigene114755_All	A.bulbifer	p3	(CCT)6	18	460	477	AGTGCAGTCCAAGGGAAATG	60.111	20	GAGGTCCAAAGGGGAGTAGC	60.074	20	155	hypothetical protein VOLCADRAFT_105379 [Volvox carteri f. nagariensis] >gi|300262423|gb|EFJ46629.1| hypothetical protein VOLCADRAFT_105379 [Volvox carteri f. nagariensis]	WAS/WASL-interacting protein family member 3 OS=Rattus norvegicus GN=Wipf3 PE=1 SV=1	--	--
Unigene114755_All	A.bulbifer	p2	(CT)8	16	531	546	AGTGCAGTCCAAGGGAAATG	60.111	20	CGAGCAACAGAAGGAGGAGA	60.668	20	203	hypothetical protein VOLCADRAFT_105379 [Volvox carteri f. nagariensis] >gi|300262423|gb|EFJ46629.1| hypothetical protein VOLCADRAFT_105379 [Volvox carteri f. nagariensis]	WAS/WASL-interacting protein family member 3 OS=Rattus norvegicus GN=Wipf3 PE=1 SV=1	--	--
Unigene114798_All	A.bulbifer	p2	(AC)9	18	26	43	TTGAACCTTTCTCGGCCC	61.127	18	TGAATGCTTGCCGATGTTAG	59.833	20	144	--	--	--	--
Unigene1148_All	all	p2	(AG)7	14	318	331	TTGATGGACACGGAGAAACA	60.088	20	GTTACTGCCTAGCCCAGGTG	59.757	20	224	Os05g0335500 [Oryza sativa Japonica Group] >gi|255676262|dbj|BAF17147.2| Os05g0335500 [Oryza sativa Japonica Group]	Uncharacterized protein LOC284861 OS=Homo sapiens PE=2 SV=1	Uncharacterized protein conserved in bacteria with the myosin-like domain	alkylated DNA repair protein [EC:1.14.11.-]
Unigene114801_All	A.bulbifer	p2	(TA)8	16	155	170	ACGAGAGCCCATATGGAACA	60.483	20	GGCAAGCGAGAGCGAATA	60.205	18	166	--	--	--	--
Unigene114818_All	A.bulbifer	p3	(TCT)5	15	262	276	CTAGTGAGAGGGAAGTGCCG	60.005	20	ATGAACAGCCCAAACTCCAG	60.111	20	255	--	--	--	--
Unigene114822_All	A.bulbifer	p3	(GAC)6	18	177	194	TCAGTACATGGTCGGCGTAG	59.74	20	ATGGGCACTGGAACAAGAAC	59.973	20	222	uncharacterized protein [Arabidopsis thaliana] >gi|332009039|gb|AED96422.1| uncharacterized protein [Arabidopsis thaliana]	--	--	--
Unigene114823_All	A.bulbifer	p2	(CT)6	12	65	76	GACGGTAATCGGTCGCAG	60.225	18	GTTTCTCTGCATGCACTGGG	61.81	20	147	--	--	--	--
Unigene114824_All	A.bulbifer	p2	(CT)6	12	65	76	GACGGTAATCGGTCGCAG	60.225	18	CCCGGTCAAAAGTACAAGGA	59.964	20	245	--	--	--	--
Unigene114825_All	A.bulbifer	p3	(TTC)5	15	516	530	AAAGACGGCTTTTGAAGCAA	59.996	20	CCCTAACATGGGGAAATGTG	60.044	20	156	--	--	--	--
Unigene114829_All	A.bulbifer	p2	(CT)6	12	430	441	ATGCGGGCTACCACAATAAA	60.343	20	GGGAAACAAAATAGGGAGCC	59.777	20	103	--	--	--	--
Unigene114839_All	A.bulbifer	p3	(GGC)5	15	159	173	GTGACGGCAAGGACTGAAAT	60.119	20	AGATCTGATTCCGCCACACT	59.685	20	186	Os08g0129900 [Oryza sativa Japonica Group] >gi|255678122|dbj|BAH94095.1| Os08g0129900 [Oryza sativa Japonica Group]	--	--	--
Unigene114840_All	A.bulbifer	p3	(GGC)5	15	159	173	GTGACGGCAAGGACTGAAAT	60.119	20	AGATCTGATTCCGCCACACT	59.685	20	186	Os08g0129900 [Oryza sativa Japonica Group] >gi|255678122|dbj|BAH94095.1| Os08g0129900 [Oryza sativa Japonica Group]	--	--	--
Unigene114841_All	A.bulbifer	p3	(GGC)5	15	159	173	GTGACGGCAAGGACTGAAAT	60.119	20	AGATCTGATTCCGCCACACT	59.685	20	186	--	--	--	--
Unigene114842_All	A.bulbifer	p3	(GGC)5	15	159	173	GTGACGGCAAGGACTGAAAT	60.119	20	AGATCTGATTCCGCCACACT	59.685	20	186	--	--	--	--
Unigene114847_All	A.bulbifer	p2	(GT)7	14	76	89	TCGGTTTCGATCACAATCCT	60.461	20	CCCCGCTCTCTCTCTTCTCT	60.23	20	239	--	--	--	--
Unigene114849_All	A.bulbifer	p2	(TC)7	14	334	347	CTTCCCCCTCTCTGTTCTCC	60.186	20	GGGGAGAGTGTGCGTAGAGA	60.408	20	147	Os03g0197300 [Oryza sativa Japonica Group] >gi|113547742|dbj|BAF11185.1| Os03g0197300 [Oryza sativa Japonica Group]	--	--	ATP-dependent RNA helicase DDX46/PRP5 [EC:3.6.4.13]
Unigene114856_All	A.bulbifer	p2	(AT)6	12	391	402	CTCGGAGCATCATGGAAAAT	60.036	20	AACACCTTAGATCGCACCTTG	59.252	21	109	--	--	--	--
Unigene11486_All	all	p3	(ATA)7	21	1029	1049	CGGACTTCTCTCTCGTGGTC	59.986	20	TTTAGAGACGGGGGAATCCT	59.897	20	226	Os09g0514900 [Oryza sativa Japonica Group] >gi|113631896|dbj|BAF25577.1| Os09g0514900 [Oryza sativa Japonica Group]	Transcription factor 25 OS=Homo sapiens GN=TCF25 PE=1 SV=1	--	--
Unigene11487_All	all	p2	(GA)7	14	1406	1419	GGAGCAGTAGGATTTGAGCG	59.978	20	TATTCCCGTCTTCTCTTCGC	59.41	20	105	RecName: Full=Chaperonin CPN60-2, mitochondrial; AltName: Full=HSP60-2; Flags: Precursor >gi|12546|emb|CAA50218.1| chaperonin 60 [Cucurbita cv. Kurokawa Amakuri]	Chaperonin CPN60-2, mitochondrial OS=Cucurbita maxima GN=CPN60-2 PE=1 SV=1	Chaperonin GroEL (HSP60 family)	chaperonin GroEL
Unigene114881_All	A.bulbifer	p2	(CA)10	20	23	42	TTCTTCGGTGGAGAGCATAG	58.048	20	GGAGGGGAAGCAGCTTTATT	59.688	20	179	--	--	--	--
Unigene114881_All	A.bulbifer	p2	(CT)7	14	60	73	TTCGGTGGAGAGCATAGACC	60.218	20	GGAGGGGAAGCAGCTTTATT	59.688	20	176	--	--	--	--
Unigene114883_All	A.bulbifer	p2	(AG)6	12	131	142	TCCTCTCCGGACAAAATCAC	60.05	20	AAACGGTCATACGGAACAGC	60	20	279	--	--	--	--
Unigene114918_All	A.bulbifer	p2	(TC)7	14	159	172	TGTTTTCTTTCTGCCGCTTT	59.996	20	AAAACCAAAAGCCCTCCTGT	59.976	20	272	--	--	--	--
Unigene11493_All	all	p2	(TG)7	14	121	134	CCTTTTGAATGCCACAGGTT	59.971	20	TAGAACCCAGATGTGGAGGC	60.073	20	266	ethylene-overproduction protein 1 [Arabidopsis lyrata subsp. lyrata] >gi|297323660|gb|EFH54081.1| ethylene-overproduction protein 1 [Arabidopsis lyrata subsp. lyrata]	Ethylene-overproduction protein 1 OS=Arabidopsis thaliana GN=ETO1 PE=1 SV=2	--	--
Unigene114935_All	A.bulbifer	p2	(TC)7	14	221	234	CTCCTCTGCCTCTGCATCTC	60.246	20	GCTTTCGTTGCAGTTGTTGA	60.035	20	201	RecName: Full=Thaumatin-like protein; Flags: Precursor >gi|62733165|gb|AAX95282.1| Similar to thaumatin-like protein - Arabidopsis thaliana [Oryza sativa Japonica Group] >gi|62733294|gb|AAX95411.1| thaumatin-like protein - Arabidopsis thaliana-related [Oryza sativa Japonica Group] >gi|108864710|gb|ABG22611.1| Thaumatin family protein [Oryza sativa Japonica Group]	Thaumatin-like protein OS=Oryza sativa subsp. japonica GN=Os11g0706600 PE=2 SV=1	--	--
Unigene11496_All	all	p3	(GAT)6	18	443	460	CCTACCCTGGACCCTGAGTT	60.363	20	CATGCCTGCAAGTTCAAAGA	59.988	20	280	glycine-rich protein-like [Oryza sativa Japonica Group] >gi|53793444|dbj|BAD53167.1| glycine-rich protein-like [Oryza sativa Japonica Group]	Uncharacterized protein DDB_G0271670 OS=Dictyostelium discoideum GN=DDB_G0271670 PE=4 SV=1	--	--
Unigene114982_All	A.bulbifer	p3	(CCT)6	18	86	103	TCCGTATCTCTCTCCGTTTCA	59.822	21	GAAATAGACCGGAGAAGGGG	59.897	20	153	--	Putative uncharacterized protein DDB_G0271982 OS=Dictyostelium discoideum GN=DDB_G0271982 PE=4 SV=1	--	ATP-dependent RNA helicase DDX46/PRP5 [EC:3.6.4.13]
Unigene114983_All	A.bulbifer	p2	(AG)8	16	311	326	AGTAGTGGACACCAAAGGCG	60.171	20	AGTCGTCGACCGTTCTCTTC	59.455	20	248	--	--	--	--
Unigene115013_All	A.bulbifer	p2	(CT)6	12	351	362	AACCAGGCGAGGAAAGAAAT	60.074	20	CCGTAACTGCTACGTACGTCTCTT	61.064	24	258	--	--	--	--
Unigene115029_All	A.bulbifer	p2	(TC)6	12	150	161	GGGCCCTTTGATGGTTTAGT	60.187	20	TGGCGTCCTGTATGATTCAA	60.073	20	180	--	--	--	--
Unigene115035_All	A.bulbifer	p2	(AG)8	16	102	117	CGAGGGCAGGAAAGTCTATG	59.83	20	AAGAGCCCATACCATCCCTT	59.789	20	144	--	--	--	--
Unigene115056_All	A.bulbifer	p3	(TCT)5	15	398	412	GGCACTTGACTGGACCCTAA	60.111	20	AGGCTGCAGAGTGGAGAAGA	60.284	20	148	receptor kinase Lecrk [Gossypium hirsutum]	L-type lectin-domain containing receptor kinase I.8 OS=Arabidopsis thaliana GN=LECRK18 PE=2 SV=1	--	--
Unigene115073_All	A.bulbifer	p3	(CCG)5	15	170	184	CCCCGCTATACTTCCTCCTC	60.053	20	AATGCGTGGACTGGATTCTC	60.081	20	220	--	--	--	--
Unigene115075_All	A.bulbifer	p2	(AG)8	16	132	147	CCTCTAGCAGCGTCTGAGGT	59.769	20	TATGTGTCCAGAGTGGGGCT	60.533	20	169	--	--	--	--
Unigene115079_All	A.bulbifer	p2	(TG)6	12	359	370	CCCAGGATTCTTGACATTGG	60.309	20	TCATTGCATTCCATGCGT	59.583	18	148	--	--	--	--
Unigene115084_All	A.bulbifer	p2	(GA)8	16	167	182	ATCGTGCGCACTTAATTTCC	60.103	20	GGCCGTGGTAGGACTTGTTA	59.993	20	254	LOC100284727 [Zea mays] >gi|195644254|gb|ACG41595.1| purple acid phosphatase 1 [Zea mays]	Purple acid phosphatase 4 OS=Arabidopsis thaliana GN=PAP4 PE=2 SV=1	--	acid phosphatase [EC:3.1.3.2]
Unigene115086_All	A.bulbifer	p2	(GA)8	16	173	188	ATCGTGCGCACTTAATTTCC	60.103	20	GGCCGTGGTAGGACTTGTTA	59.993	20	254	LOC100284727 [Zea mays] >gi|195644254|gb|ACG41595.1| purple acid phosphatase 1 [Zea mays]	Purple acid phosphatase 4 OS=Arabidopsis thaliana GN=PAP4 PE=2 SV=1	--	acid phosphatase [EC:3.1.3.2]
Unigene115093_All	A.bulbifer	p2	(TC)6	12	486	497	CACCGGCAACAAACTACCTT	60.03	20	CACACACACACAAACATGCG	60.707	20	203	aux/IAA protein [Populus tremula x Populus tremuloides]	Auxin-responsive protein IAA4 OS=Oryza sativa subsp. japonica GN=IAA4 PE=2 SV=1	--	--
Unigene11510_All	all	p3	(CCA)5	15	64	78	GTAGAAAGCGCGGCTGGT	61.488	18	TATAAGGGAGGGGAGGAGGA	59.853	20	212	Predicted membrane protein (patched superfamily) (ISS) [Ostreococcus tauri] >gi|116059946|emb|CAL56005.1| Predicted membrane protein (patched superfamily) (ISS) [Ostreococcus tauri]	Pollen-specific leucine-rich repeat extensin-like protein 2 OS=Arabidopsis thaliana GN=PEX2 PE=1 SV=1	ATPases involved in chromosome partitioning	--
Unigene11510_All	all	p3	(CCT)5	15	188	202	CACCACCACCACCTTTCTCT	60.002	20	GATGAGGGCGAGGAGTTGTA	60.218	20	278	Predicted membrane protein (patched superfamily) (ISS) [Ostreococcus tauri] >gi|116059946|emb|CAL56005.1| Predicted membrane protein (patched superfamily) (ISS) [Ostreococcus tauri]	Pollen-specific leucine-rich repeat extensin-like protein 2 OS=Arabidopsis thaliana GN=PEX2 PE=1 SV=1	ATPases involved in chromosome partitioning	--
Unigene11513_All	all	p3	(CGG)5	15	211	225	ATATCACCACCAAATCCCGA	60.014	20	AGAGCTCGTCCCACTTCCTC	60.932	20	280	CLP protease regulatory subunit X [Arabidopsis thaliana] >gi|9759182|dbj|BAB09797.1| ATP-dependent Clp protease regulatory subunit CLPX [Arabidopsis thaliana] >gi|332008960|gb|AED96343.1| CLP protease regulatory subunit X [Arabidopsis thaliana]	ATP-dependent Clp protease ATP-binding subunit ClpX OS=Cyanothece sp. (strain PCC 8801) GN=clpX PE=3 SV=1	ATP-dependent protease Clp, ATPase subunit	ATP-dependent Clp protease ATP-binding subunit ClpX
Unigene115148_All	A.bulbifer	p2	(TC)8	16	139	154	GTGCGGTCCCTTTCACATAC	60.384	20	GACAGTAGCATCCCTTTCGC	59.843	20	132	--	--	--	--
Unigene115160_All	A.bulbifer	p2	(TA)7	14	75	88	CCTTGCATATCACTGCAACA	58.288	20	CGAAACACTTGGCAATCTGA	59.84	20	228	leucine-rich repeat-containing protein kinase family protein [Musa acuminata]	Probable LRR receptor-like serine/threonine-protein kinase At1g53430 OS=Arabidopsis thaliana GN=At1g53430 PE=1 SV=1	Leucine-rich repeat (LRR) protein	LRR receptor-like serine/threonine-protein kinase FLS2 [EC:2.7.11.1]
Unigene115174_All	A.bulbifer	p2	(AT)6	12	578	589	ATATTGGGCAGGCAGCATAC	59.951	20	CGCTAGTACATGGCGGTCTT	60.292	20	250	Os02g0266100 [Oryza sativa Japonica Group] >gi|113536034|dbj|BAF08417.1| Os02g0266100 [Oryza sativa Japonica Group]	--	--	U1 small nuclear ribonucleoprotein C
Unigene115177_All	A.bulbifer	p5	(GTTTG)4	20	51	70	ATTCGGTTTGGTTTGGTTTG	59.702	20	TCGAGATTGGTGAGCACAGT	59.42	20	146	--	--	--	--
Unigene115177_All	A.bulbifer	p5	(CAAAC)4	20	123	142	TTGGTTTGGGTTGACCTCTC	59.943	20	GCCATCGAGGAGGTCGTAT	60.05	19	125	--	--	--	--
Unigene115179_All	A.bulbifer	p3	(TCC)5	15	66	80	CAAAGGGTGTGGTTTTCCAT	59.688	20	CTGACAGAGGCACTCACAGC	59.764	20	121	--	--	--	--
Unigene11518_All	all	p3	(TGT)5	15	324	338	TTAACCAGTTCCTCCATGCC	59.933	20	GGGTGGCACTCAGAAATAGC	59.7	20	226	Rop guanine nucleotide exchange factor, putative [Ricinus communis] >gi|223549042|gb|EEF50531.1| Rop guanine nucleotide exchange factor, putative [Ricinus communis]	--	--	--
Unigene115184_All	A.bulbifer	p2	(TC)7	14	54	67	TTGCATGCATAGACGTAGGC	59.862	20	GGCGATCTCCCATAGTTGAA	60.036	20	153	Os01g0173900 [Oryza sativa Japonica Group] >gi|113531690|dbj|BAF04073.1| Os01g0173900 [Oryza sativa Japonica Group]	ABC transporter C family member 3 OS=Arabidopsis thaliana GN=ABCC3 PE=1 SV=1	ABC-type multidrug transport system, ATPase and permease components	ATP-binding cassette, subfamily C (CFTR/MRP), member 2
Unigene11526_All	all	p3	(GTA)6	18	91	108	ACTCCGGGAACTCGAAGAAT	60.074	20	CCACCAGTAGCACCTCCATT	59.989	20	156	CIP7 , related [Medicago truncatula]	--	--	--
Unigene115275_All	A.bulbifer	p3	(GAC)5	15	96	110	CCTTTCTTGCATGCCATTCT	60.214	20	CTTGTCGGCACTGTGACATC	60.319	20	244	benzoyl coenzyme A: benzyl alcohol benzoyl transferase [Petunia x hybrida] >gi|51556912|gb|AAU06226.1| benzoyl-CoA:benzyl alcohol/phenylethanol benzoyltransferase [Petunia x hybrida]	Basic proline-rich protein OS=Sus scrofa PE=1 SV=2	ATPases involved in chromosome partitioning	--
Unigene115293_All	A.bulbifer	p2	(AT)9	18	391	408	TTGTCGACTTCTTCCGCTTT	59.993	20	ACACTGGCCCAAGAGCATAC	60.142	20	127	--	--	--	--
Unigene115324_All	A.bulbifer	p2	(CT)7	14	216	229	CCATCTCTGAACGGCAATTT	60.074	20	TTTGTTTAGGCGAGGGTGAG	60.241	20	273	--	--	--	--
Unigene115336_All	A.bulbifer	p3	(CCT)6	18	126	143	TGCTAGCTCTTAACCTCGCC	59.752	20	GAGGACTCCGCTTTCCTTCT	59.957	20	123	--	--	--	--
Unigene115343_All	A.bulbifer	p3	(AGC)5	15	207	221	CCTGCGACAGACAGCAATAA	60.011	20	GATGGCCACCTTCTCCTTCT	60.596	20	184	--	--	--	--
Unigene115346_All	A.bulbifer	p3	(GAC)5	15	72	86	GTCGAAGAGGTCGAAGATGC	59.957	20	TCCGTTCCCTTCTTCTGCTA	59.948	20	180	RecName: Full=Calcium-binding protein CAST >gi|169481|gb|AAA33811.1| calcium-binding protein [Solanum tuberosum]	Calcium-binding protein CAST OS=Solanum tuberosum PE=2 SV=1	--	calcium-binding protein CML
Unigene115395_All	A.bulbifer	p2	(GA)7	14	313	326	TAAGAGAAGTGGACCCCACG	60.103	20	GCGTCTCTCTTCCTCACGTC	60.143	20	195	--	--	--	--
Unigene1154_All	all	p3	(GTC)6	18	108	125	GCCCAAGGTTTCTGCTTCTA	59.452	20	ATCGCCTTGCAACCAATAAG	60.096	20	145	Os01g0682500 [Oryza sativa Japonica Group] >gi|56202305|dbj|BAD73764.1| phosphoribulokinase/uridine kinase-like [Oryza sativa Japonica Group] >gi|56784876|dbj|BAD82147.1| phosphoribulokinase/uridine kinase-like [Oryza sativa Japonica Group] >gi|113533417|dbj|BAF05800.1| Os01g0682500 [Oryza sativa Japonica Group]	D-glycerate 3-kinase, chloroplastic OS=Arabidopsis thaliana GN=GLYK PE=1 SV=2	--	--
Unigene115451_All	A.bulbifer	p3	(GAT)5	15	159	173	TGTATCCGACCCCCAATAAA	60.009	20	CAATGTTGGCCATTTGACAG	59.964	20	122	--	--	--	--
Unigene115464_All	A.bulbifer	p2	(GA)8	16	92	107	AGGGCTACCCAGAGGTGTTT	59.994	20	ACCCGTCTAGGGTGAAGAGC	60.649	20	212	--	--	--	--
Unigene115479_All	A.bulbifer	p2	(TC)8	16	56	71	GGGAGAGTGGGACAGCCT	60.204	18	GTGGTTCCCAAGCAGTCAAT	59.973	20	121	--	--	--	--
Unigene11551_All	all	p3	(GCC)5	15	364	378	CATGGTACGGCACAAGAATG	59.988	20	AACACTGCTGGGTGAAGGAC	60.159	20	261	chloroplast omega-3 fatty acid desaturase [Elaeis oleifera]	Omega-3 fatty acid desaturase, chloroplastic OS=Sesamum indicum GN=FAD7 PE=2 SV=1	Fatty acid desaturase	omega-3 fatty acid desaturase (delta-15 desaturase) [EC:1.14.19.-]
Unigene11557_All	all	p3	(GAG)5	15	441	455	ACCACGTTGGACTCGATCTC	60.12	20	TACAGCGAGAAGCTCATGGA	59.697	20	227	amine oxidase family protein [Arabidopsis lyrata subsp. lyrata] >gi|297332291|gb|EFH62709.1| amine oxidase family protein [Arabidopsis lyrata subsp. lyrata]	Lysine-specific histone demethylase 1 homolog 1 OS=Arabidopsis thaliana GN=LDL1 PE=1 SV=1	DNA-directed RNA polymerase, beta' subunit/160 kD subunit	lysine-specific histone demethylase 1 [EC:1.-.-.-]
Unigene11557_All	all	p4	(TCTA)5	20	910	929	CCCATCAACCAAGTTTCTGC	60.495	20	CCCTTCCCTCTCCACTCTCT	59.801	20	196	amine oxidase family protein [Arabidopsis lyrata subsp. lyrata] >gi|297332291|gb|EFH62709.1| amine oxidase family protein [Arabidopsis lyrata subsp. lyrata]	Lysine-specific histone demethylase 1 homolog 1 OS=Arabidopsis thaliana GN=LDL1 PE=1 SV=1	DNA-directed RNA polymerase, beta' subunit/160 kD subunit	lysine-specific histone demethylase 1 [EC:1.-.-.-]
Unigene11565_All	all	p2	(TA)6	12	685	696	CGGCCATCTCCTTTGTGTAT	59.955	20	CATTCACCAGAGATCGAGCA	59.942	20	116	chloroplast oxygen-evolving enhancer protein [Manihot esculenta]	Oxygen-evolving enhancer protein 3-1, chloroplastic OS=Zea mays GN=PSBQ1 PE=2 SV=1	--	photosystem II oxygen-evolving enhancer protein 3
Unigene11565_All	all	p2	(TA)6	12	703	714	CGGCCATCTCCTTTGTGTAT	59.955	20	TCTGTTGTCCATGGCTTTGA	60.24	20	184	chloroplast oxygen-evolving enhancer protein [Manihot esculenta]	Oxygen-evolving enhancer protein 3-1, chloroplastic OS=Zea mays GN=PSBQ1 PE=2 SV=1	--	photosystem II oxygen-evolving enhancer protein 3
Unigene115675_All	A.bulbifer	p4	(AAGA)4	16	54	69	GTCAGGATCTGGTTGTGGCT	60.12	20	ATTGTTGGTCTGGTTCCGAG	59.966	20	218	--	--	--	--
Unigene115690_All	A.bulbifer	p5	(CTCCC)4	20	238	257	TCTCGACAGGACTTGCATTG	59.984	20	GAGAGTGATCGATGTTGCCA	59.794	20	120	--	--	--	--
Unigene11573_All	all	p3	(GAG)6	18	59	76	TATTCCCCCGTACCATTCCT	60.391	20	AACAAGTTTTGGAGGGAGCC	60.476	20	117	Os09g0360500 [Oryza sativa Japonica Group] >gi|113631211|dbj|BAF24892.1| Os09g0360500 [Oryza sativa Japonica Group]	3-ketoacyl-CoA synthase 11 OS=Arabidopsis thaliana GN=KCS11 PE=1 SV=1	Uncharacterized protein conserved in bacteria	--
Unigene11573_All	all	p3	(GGT)6	18	1718	1735	ACGACCGCATCCACCTATAC	59.843	20	CTTTGATGGCCACAAGGTCT	60.111	20	203	Os09g0360500 [Oryza sativa Japonica Group] >gi|113631211|dbj|BAF24892.1| Os09g0360500 [Oryza sativa Japonica Group]	3-ketoacyl-CoA synthase 11 OS=Arabidopsis thaliana GN=KCS11 PE=1 SV=1	Uncharacterized protein conserved in bacteria	--
Unigene11573_All	all	p3	(AGA)7	21	2100	2120	ATCAACAACTGGGACTTGCC	59.973	20	CCTTCGCCTCCTCTCTCTCT	60.23	20	143	Os09g0360500 [Oryza sativa Japonica Group] >gi|113631211|dbj|BAF24892.1| Os09g0360500 [Oryza sativa Japonica Group]	3-ketoacyl-CoA synthase 11 OS=Arabidopsis thaliana GN=KCS11 PE=1 SV=1	Uncharacterized protein conserved in bacteria	--
Unigene11573_All	all	p2	(GA)6	12	2135	2146	ATCAACAACTGGGACTTGCC	59.973	20	GTAGGGGACAAGCTCCATCC	60.853	20	166	Os09g0360500 [Oryza sativa Japonica Group] >gi|113631211|dbj|BAF24892.1| Os09g0360500 [Oryza sativa Japonica Group]	3-ketoacyl-CoA synthase 11 OS=Arabidopsis thaliana GN=KCS11 PE=1 SV=1	Uncharacterized protein conserved in bacteria	--
Unigene115746_All	A.bulbifer	p3	(CGG)5	15	308	322	GAGAAGGGAGGAGACTGGGT	59.661	20	TTGGTGGTAGATGCCCTTGT	60.375	20	249	nam-like protein 3 [Petunia x hybrida]	NAC domain-containing protein 48 OS=Oryza sativa subsp. japonica GN=NAC48 PE=2 SV=1	--	--
Unigene115765_All	A.bulbifer	p2	(TC)6	12	537	548	AAAAGGCGGAACATCTGTAAA	58.753	21	CCATTTATTTCTTGGGTGGG	59.131	20	130	--	--	--	--
Unigene115783_All	A.bulbifer	p6	(ATCCCG)4	24	131	154	TTGGGAAATTACTGGATCGG	59.756	20	GAGGTCTGGGTTTGTTGCAT	59.973	20	164	--	--	--	--
Unigene11581_All	all	p3	(GGC)7	21	437	457	CCGTGATCAACACAATCCTG	59.96	20	ACAAGCTCGCGAACAGACTT	60.201	20	246	C2H2L domain class transcription factor [Malus x domestica]	Zinc finger protein JACKDAW OS=Arabidopsis thaliana GN=JKD PE=1 SV=1	--	--
Unigene115827_All	A.bulbifer	p2	(CT)7	14	91	104	TTCAGGTCACAGACAATTCTCAA	59.766	23	TTCTCCCCCTTTGACATCAG	60.042	20	225	--	--	--	--
Unigene11583_All	all	p3	(GAG)5	15	930	944	GACAGCAGAAACTTGGGAGC	59.997	20	CTCCCTCCTCCTTCCAACTC	60.186	20	145	ATCRS1/CRS1 [Arabidopsis lyrata subsp. lyrata] >gi|297317544|gb|EFH47966.1| ATCRS1/CRS1 [Arabidopsis lyrata subsp. lyrata]	Chloroplastic group IIA intron splicing facilitator CRS1, chloroplastic OS=Arabidopsis thaliana GN=At5g16180 PE=3 SV=1	--	--
Unigene115862_All	A.bulbifer	p3	(GGT)5	15	121	135	AGTTTTGCGGTTGCAAATTC	60.117	20	TTTTGCCAGGAGAGAGGAGA	60.065	20	189	--	--	--	--
Unigene11588_All	all	p2	(TC)6	12	169	180	AGATTGCAAAAGCAAGGCAC	60.395	20	GAGGAGGAGGAGACCAATCC	60.012	20	130	SINA4 [Medicago truncatula]	E3 ubiquitin-protein ligase SINAT3 OS=Arabidopsis thaliana GN=SINAT3 PE=2 SV=1	--	E3 ubiquitin-protein ligase SIAH1 [EC:6.3.2.19]
Unigene115889_All	A.bulbifer	p2	(CA)6	12	63	74	TGCACATAACTGTATGACACAAAT	57.22	24	AATGCCCCTAAAAAGGCTGT	59.966	20	254	--	--	--	--
Unigene115905_All	A.bulbifer	p2	(AC)6	12	191	202	TTGGGATCATGGGGCTAATA	60.11	20	AACACATCTCTCCGTGTGTCTG	60.22	22	176	--	--	--	--
Unigene11592_All	all	p3	(TCC)5	15	455	469	CAGTTGAACCTGAAGCCCTC	59.844	20	TCTTCTTCCTCGTCCTCGTC	59.53	20	227	homeodomain-leucine zipper protein HD2 [Gossypium hirsutum]	Homeobox-leucine zipper protein HAT3 OS=Arabidopsis thaliana GN=HAT3 PE=2 SV=2	Homeodomain-containing transcription factor	homeobox-leucine zipper protein
Unigene115940_All	A.bulbifer	p2	(CA)7	14	153	166	ACCCTTTGCACAATGCTTTC	60.118	20	TTGTCTATGGCAGCAAGTGG	59.864	20	175	--	--	--	--
Unigene1160_All	all	p2	(TC)6	12	340	351	CCACCACGTCCTTCATTCTT	59.966	20	CTGCCATTGATTGAGTGTGG	60.112	20	142	--	--	--	--
Unigene116005_All	A.bulbifer	p2	(TC)6	12	66	77	ACCTAGGCGCCGAGAGTAT	58.925	19	TATATGCCAGGGTCTGGAGG	59.91	20	213	--	--	--	--
Unigene116023_All	A.bulbifer	p3	(TCC)6	18	128	145	TCGTTTGTGAGGTTTTTCCC	59.948	20	CAGAGGTGTAGAAGGAGCCG	60.005	20	133	--	--	--	--
Unigene11607_All	all	p3	(TCC)5	15	201	215	TCCTCTTCTCCTCCTCCTCC	59.883	20	CCATGAAGAAGAAGGCGCTA	60.481	20	272	RING/c3HC4/PHD zinc finger-like protein [Cucumis melo subsp. melo]	E3 ubiquitin-protein ligase ATL6 OS=Arabidopsis thaliana GN=ATL6 PE=1 SV=2	RING-finger-containing ubiquitin ligase	--
Unigene11608_All	all	p2	(TC)6	12	109	120	CGCACGATAGCACTTCAAAA	60.014	20	GATCCCAGCTTCAGGGTGTA	60.073	20	262	Os01g0507500 [Oryza sativa Japonica Group] >gi|113532684|dbj|BAF05067.1| Os01g0507500 [Oryza sativa Japonica Group]	Ell-associated factor Eaf OS=Drosophila virilis GN=Eaf PE=3 SV=1	--	--
Unigene116088_All	A.bulbifer	p4	(GTAT)5	20	330	349	GCCAGATGCTTTGGAGAGAG	60.096	20	GTTGGATACATCGGGACGTG	61.188	20	174	--	--	--	--
Unigene116090_All	A.bulbifer	p3	(GAC)6	18	172	189	TCTTTAGAGAGGCCGAAGCA	60.227	20	ATAATTGGCTCCCTGGCTTT	59.93	20	191	--	--	--	--
Unigene116101_All	A.bulbifer	p2	(TC)8	16	144	159	GATTCTTCTCCCCCAACCTC	59.874	20	TGGGCCATTTATAGGTGGAG	59.778	20	149	--	--	--	--
Unigene116109_All	A.bulbifer	p4	(TTTG)4	16	169	184	GTTTAGGGTTTTGTCCCGCT	60.352	20	ATAGATCCCCGTTAGGTGCC	60.173	20	125	--	--	--	--
Unigene116130_All	A.bulbifer	p2	(TC)6	12	419	430	GAAATCCAATCACCCTCCAA	59.727	20	CTCTCTGATGACCACAGCCA	59.98	20	107	--	--	--	--
Unigene116140_All	A.bulbifer	p3	(TTC)5	15	171	185	ACAAAGGGGGAAGAGGAAGA	60.045	20	ACCACCGTGTGCGTGTATAA	59.911	20	226	--	--	--	--
Unigene116170_All	A.bulbifer	p2	(AT)8	16	168	183	AAAACAAAACGGAGCAGCAT	59.752	20	CATGGTCTCTTGGAAGGGATT	60.313	21	168	--	--	--	--
Unigene116179_All	A.bulbifer	p4	(CGGC)4	16	220	235	CTCCCACTTCCGTCATCAGT	60.112	20	GAGTGGAAGGAGGGGATCA	59.992	19	229	Os04g0498700 [Oryza sativa Japonica Group] >gi|38345395|emb|CAD41241.2| OSJNBa0067K08.24 [Oryza sativa Japonica Group] >gi|113564785|dbj|BAF15128.1| Os04g0498700 [Oryza sativa Japonica Group]	Splicing factor 3A subunit 2 OS=Homo sapiens GN=SF3A2 PE=1 SV=2	--	--
Unigene116179_All	A.bulbifer	p4	(CCAT)4	16	247	262	CTCCCACTTCCGTCATCAGT	60.112	20	GAGTGGAAGGAGGGGATCA	59.992	19	229	Os04g0498700 [Oryza sativa Japonica Group] >gi|38345395|emb|CAD41241.2| OSJNBa0067K08.24 [Oryza sativa Japonica Group] >gi|113564785|dbj|BAF15128.1| Os04g0498700 [Oryza sativa Japonica Group]	Splicing factor 3A subunit 2 OS=Homo sapiens GN=SF3A2 PE=1 SV=2	--	--
Unigene116230_All	A.bulbifer	p2	(TC)6	12	39	50	TCTCTCTCTCTCTCCCCCGT	60.482	20	ACCAGTTTCCACGACCTCAT	59.43	20	147	--	--	--	--
Unigene116250_All	A.bulbifer	p2	(CT)7	14	149	162	GAAAGAGGTCATGGAACCCA	59.903	20	GGGAGGAGGGAAGAGAGAGA	59.883	20	243	--	--	--	--
Unigene11628_All	all	p2	(TC)6	12	67	78	CTCTCTCTCTCTCTCGGCCC	60.77	20	TCTGCTTGATCTCCTCCCTG	60.488	20	264	biotin synthase [Zea mays] >gi|195637414|gb|ACG38175.1| biotin synthase [Zea mays]	Biotin synthase OS=Arabidopsis thaliana GN=BIO2 PE=2 SV=1	Biotin synthase and related enzymes	biotin synthetase [EC:2.8.1.6]
Unigene116313_All	A.bulbifer	p3	(GTC)5	15	67	81	GAGTGGAGGCATCAGAGGAG	59.945	20	AACAACGACGGAAGGAATTG	59.971	20	144	--	--	--	--
Unigene116317_All	A.bulbifer	p3	(TTC)5	15	216	230	GCTTACTGCCTTCTCCCCAC	61.153	20	CTTGGACAGCAGGGTCGT	59.82	18	151	--	--	--	--
Unigene116326_All	A.bulbifer	p3	(GCC)6	18	385	402	CTTCATCTGCCTCAGGAACC	59.803	20	CTCTCCTGCTTCCCCTTTCT	59.95	20	244	Os06g0486000 [Oryza sativa Japonica Group] >gi|113595703|dbj|BAF19577.1| Os06g0486000 [Oryza sativa Japonica Group]	Serine/arginine repetitive matrix protein 1 OS=Gallus gallus GN=SRRM1 PE=2 SV=1	--	serine/arginine repetitive matrix protein 1
Unigene11634_All	all	p2	(TG)6	12	812	823	AGATCATGGAGGTGAGGGTG	59.92	20	ATCATTTCTCCTGCCAGTCG	60.218	20	224	sterol delta-7 reductase [Tropaeolum majus]	7-dehydrocholesterol reductase OS=Arabidopsis thaliana GN=DWF5 PE=1 SV=1	--	protein FAM32A
Unigene116366_All	A.bulbifer	p4	(TCAC)4	16	123	138	TCCATTTCTCGTTCGGATTC	60.014	20	TCAACTTCACTTTTGTGGCG	59.881	20	256	--	--	--	--
Unigene116369_All	A.bulbifer	p2	(CT)6	12	208	219	AACTGCAGCCTCCTCACATT	59.874	20	AAGTGCGAGTATTTGGGGTG	59.993	20	131	--	--	--	--
Unigene11642_All	all	p3	(GGC)5	15	243	257	GTGGACATGTACGGCAAGTG	60.032	20	GATCAAAGTGAAGGCATCGG	60.603	20	207	Os01g0764950 [Oryza sativa Japonica Group] >gi|15289901|dbj|BAB63596.1| pentatricopeptide (PPR) repeat protein-like [Oryza sativa Japonica Group] >gi|255673713|dbj|BAH91310.1| Os01g0764950 [Oryza sativa Japonica Group]	Pentatricopeptide repeat-containing protein At4g14820 OS=Arabidopsis thaliana GN=PCMP-H3 PE=2 SV=1	--	cell division protease FtsH [EC:3.4.24.-]
Unigene11642_All	all	p2	(AC)6	12	1224	1235	GCTCACCGTGAAGATTCCAT	60.081	20	TGGAGAGGAGGAATCATTGG	60.003	20	245	Os01g0764950 [Oryza sativa Japonica Group] >gi|15289901|dbj|BAB63596.1| pentatricopeptide (PPR) repeat protein-like [Oryza sativa Japonica Group] >gi|255673713|dbj|BAH91310.1| Os01g0764950 [Oryza sativa Japonica Group]	Pentatricopeptide repeat-containing protein At4g14820 OS=Arabidopsis thaliana GN=PCMP-H3 PE=2 SV=1	--	cell division protease FtsH [EC:3.4.24.-]
Unigene116447_All	A.bulbifer	p2	(GA)7	14	141	154	CATCTAGTGAGACGAGGTGGC	59.883	21	TCAGAGATATGATGACGGCG	59.781	20	109	--	--	--	--
Unigene116456_All	A.bulbifer	p2	(TG)6	12	62	73	TGAACATACTCGTGTGTGTGGAT	60.349	23	GCAAGAAGATTGCAAGGGAA	60.331	20	103	--	--	--	--
Unigene116456_All	A.bulbifer	p2	(GT)6	12	96	107	CGTTGTGTGTGTGTGTTCCA	60.088	20	ACGTCCATCCCTTACAAACG	59.853	20	111	--	--	--	--
Unigene11650_All	all	p3	(CTT)5	15	300	314	GAAGCCGAACCCTACTCCTC	60.212	20	CTTTTGATGGAGGCTGGGTA	60.066	20	234	polypyrimidine tract-binding protein 2 [Arabidopsis thaliana] >gi|75333813|sp|Q9FGL9.1|PTBP2_ARATH RecName: Full=Polypyrimidine tract-binding protein homolog 2 >gi|9757999|dbj|BAB08421.1| polypyrimidine tract-binding RNA transport protein-like [Arabidopsis thaliana] >gi|53749130|gb|AAU90050.1| At5g53180 [Arabidopsis thaliana] >gi|55733737|gb|AAV59265.1| At5g53180 [Arabidopsis thaliana] >gi|332008…	Polypyrimidine tract-binding protein homolog 2 OS=Arabidopsis thaliana GN=At5g53180 PE=2 SV=1	--	--
Unigene116505_All	A.bulbifer	p3	(GGA)5	15	258	272	TCTCTCGCGATGGCTTAAAT	59.945	20	TGGCCTTACAAAAGGAAGGA	59.679	20	176	--	--	--	--
Unigene116536_All	A.bulbifer	p3	(AAG)5	15	159	173	GGAGGAGACCCTGGTGGTAT	60.194	20	TCTCGGAGCCCCTTTTTATT	60.034	20	100	--	--	--	--
Unigene116536_All	A.bulbifer	p2	(GA)6	12	200	211	CCTTCCCCCACTACTCATCA	59.92	20	CTATGTCTTCTCTTGCCCCG	59.83	20	102	--	--	--	--
Unigene116561_All	A.bulbifer	p2	(AG)8	16	89	104	AAAATTTGGTAGGGAATTTTACAAC	58.063	25	CTATGCATGGGATCCAACCT	59.773	20	254	--	--	--	--
Unigene11657_All	all	p4	(GGAG)4	16	345	360	CGAGGTTCGTCATGGTGTC	60.105	19	CACCAGATCTCCGTCTCCAC	60.678	20	256	RecName: Full=Probable protein phosphatase 2C 15; Short=AtPP2C15	Probable protein phosphatase 2C 15 OS=Arabidopsis thaliana GN=At1g68410 PE=2 SV=1	Serine/threonine protein phosphatase	protein phosphatase [EC:3.1.3.16]
Unigene116570_All	A.bulbifer	p3	(AGC)5	15	250	264	TCGACTTGATCCGAGAGCTT	60.096	20	CGTCACTTCCGACACTTTCA	59.873	20	247	--	--	--	--
Unigene116624_All	A.bulbifer	p2	(TC)7	14	275	288	GAGAGGCAGAGGTGACGAAG	60.135	20	TTCCTATTGTCTATGTCAAGCGA	58.912	23	205	--	--	--	--
Unigene116664_All	A.bulbifer	p3	(GGA)6	18	174	191	GATCTCCAGAAGGGGCTAGG	60.169	20	GCCCGAGAAAATGAGCATAA	60.175	20	179	extracellular matrix glycoprotein pherophorin-V40 [Volvox carteri f. nagariensis] >gi|300260468|gb|EFJ44687.1| extracellular matrix glycoprotein pherophorin-V40 [Volvox carteri f. nagariensis]	rRNA 2'-O-methyltransferase fibrillarin OS=Drosophila erecta GN=Fib PE=3 SV=1	ATPases involved in chromosome partitioning	--
Unigene116666_All	A.bulbifer	p3	(ATC)5	15	70	84	AAGCGAAACAAGAATGGCAG	60.386	20	TCGTGCTGTATAAGCTTGAATGA	59.924	23	169	--	--	--	--
Unigene116667_All	A.bulbifer	p2	(TC)7	14	120	133	TCACATACACACCCACACCC	60.138	20	AACCCCTTGTCAAGCTCAGA	59.844	20	136	--	--	--	--
Unigene116668_All	A.bulbifer	p2	(AC)7	14	236	249	CTTGATGAAACACACGGTGG	60.001	20	CCCACCAACTCAACTGCTTT	60.149	20	268	Os11g0109400 [Oryza sativa Japonica Group] >gi|77548344|gb|ABA91141.1| Sodium/hydrogen exchanger family protein, expressed [Oryza sativa Japonica Group] >gi|113644256|dbj|BAF27397.1| Os11g0109400 [Oryza sativa Japonica Group]	--	--	--
Unigene11667_All	all	p2	(TC)10	20	249	268	ATCGTGGAAACAAAAGCACC	59.978	20	AAGATCCCACAGGGAGGAGT	59.929	20	244	polygalacturonase-inhibiting protein 1 [Brassica rapa subsp. pekinensis]	Polygalacturonase inhibitor OS=Pyrus communis GN=PGIP PE=1 SV=1	Leucine-rich repeat (LRR) protein	LRR receptor-like serine/threonine-protein kinase FLS2 [EC:2.7.11.1]
Unigene116692_All	A.bulbifer	p3	(TCA)6	18	503	520	ATCCGGAAGAAATGTTGCTG	60.074	20	AAGAAAGTACAGCCCTTGGGT	59.157	21	173	--	--	--	--
Unigene11671_All	all	p4	(GTTT)4	16	574	589	ACCTGCCTCGTGTTACTGCT	59.937	20	AGTTTGAGCCACAGCTGGTT	59.914	20	146	magnesium-protoporphyrin IX monomethyl ester oxidative cyclase [Epipremnum aureum]	Magnesium-protoporphyrin IX monomethyl ester [oxidative] cyclase, chloroplastic OS=Hordeum vulgare GN=CRD1 PE=1 SV=1	--	magnesium-protoporphyrin IX monomethyl ester (oxidative) cyclase [EC:1.14.13.81]
Unigene11681_All	all	p2	(AT)7	14	1010	1023	GGCAGAGCAAAGAGCTTCAC	60.285	20	CTGCTGGATGTGACAGAGGA	59.98	20	117	Harpin-induced 1 [Medicago truncatula]	Translation initiation factor IF-2 OS=Rhodococcus sp. (strain RHA1) GN=infB PE=3 SV=1	Translation initiation factor 2 (IF-2; GTPase)	--
Unigene11683_All	all	p3	(GCG)5	15	1025	1039	GAATCTCCTGCCTCATGCTC	59.917	20	GCAAGTGTCGTCCTCCTCTC	59.993	20	275	PREDICTED: similar to AtRPN1a/RPN1A (26S proteasome regulatory subunit S2 1A); binding [Vitis vinifera]	26S proteasome non-ATPase regulatory subunit 2 1A OS=Arabidopsis thaliana GN=RPN1A PE=1 SV=2	26S proteasome regulatory complex component	26S proteasome regulatory subunit N1
Unigene116830_All	A.bulbifer	p3	(CTT)5	15	576	590	GCTCGGTGTAGGGTCATCAT	59.957	20	GTGGGAGGAACAGCCGTG	62.744	18	147	multidrug resistance protein 1, 2, putative [Ricinus communis] >gi|223541652|gb|EEF43201.1| multidrug resistance protein 1, 2, putative [Ricinus communis]	--	--	--
Unigene116833_All	A.bulbifer	p4	(TTCA)4	16	138	153	ACACACACACCCTACCGTGA	59.915	20	CACAGGAGTGGGTCAGGACT	60.153	20	175	--	--	--	--
Unigene116846_All	A.bulbifer	p2	(TC)6	12	147	158	CACGCTTTCTCCCATCTCTC	59.95	20	GAAAACGAAACAGCGTGAGG	60.807	20	105	--	--	--	--
Unigene116846_All	A.bulbifer	p2	(TC)8	16	179	194	CACGCTTTCTCCCATCTCTC	59.95	20	GAAAAAGAAAACGAAACAGCG	59.042	21	111	--	--	--	--
Unigene11687_All	all	p3	(GAG)6	18	60	77	ACAACCGCGCTTATTCCAG	61.172	19	GGCGTACTTCATCTTCTGGC	59.843	20	245	ribosomal protein L13a [Elaeis guineensis]	60S ribosomal protein L13a-4 OS=Arabidopsis thaliana GN=RPL13AD PE=2 SV=1	Ribosomal protein L13	large subunit ribosomal protein L13Ae
Unigene116873_All	A.bulbifer	p3	(TCC)5	15	184	198	AGGTGAGCAGCTTCTTGGAA	60.134	20	CAGATGAATTCAGAGCGCAA	60.096	20	251	Os02g0165100 [Oryza sativa Japonica Group] >gi|113535526|dbj|BAF07909.1| Os02g0165100 [Oryza sativa Japonica Group]	Proline-rich receptor-like protein kinase PERK3 OS=Arabidopsis thaliana GN=PERK3 PE=2 SV=2	--	chitin elicitor receptor kinase 1
Unigene116874_All	A.bulbifer	p2	(TC)7	14	173	186	TTGGGAGATACCCAGTGAGC	60.073	20	GAGGAGGAAATCACGGTTGA	60.05	20	238	--	--	--	--
Unigene116875_All	A.bulbifer	p2	(TC)7	14	129	142	TGTAAACGGGTAGGTTCCCC	60.958	20	GAGGAGGAAATCACGGTTGA	60.05	20	145	--	--	--	--
Unigene116885_All	A.bulbifer	p2	(AC)8	16	155	170	GGAGCCTAAGCACTTTGACG	60.015	20	ACCTAGACGACCCATGATGC	59.957	20	233	--	--	--	--
Unigene1169_All	all	p3	(CTC)5	15	1838	1852	CCCTGAACAGGTTGATGTCC	60.363	20	CTCTGCTTCGATCTCCCAAG	60.088	20	214	RecName: Full=Seryl-tRNA synthetase; AltName: Full=Serine--tRNA ligase; Short=SerRS; AltName: Full=Seryl-tRNA(Ser/Sec) synthetase >gi|3451411|emb|CAB11470.1| seryl-tRNA synthetase [Helianthus annuus]	Seryl-tRNA synthetase OS=Helianthus annuus PE=2 SV=1	Seryl-tRNA synthetase	seryl-tRNA synthetase [EC:6.1.1.11]
Unigene116901_All	A.bulbifer	p2	(GA)6	12	630	641	TAATCTGCCAAAGGGACCAG	60.066	20	TCCCTTTATTGTGTATCTTTTTGA	57.024	24	148	--	--	--	--
Unigene116907_All	A.bulbifer	p2	(AG)8	16	414	429	GAGAGATCCTCGTTTGCTGG	59.95	20	AAATCTCCCTTCCCTGAGGA	60.008	20	203	Os05g0535500 [Oryza sativa Japonica Group] >gi|113579707|dbj|BAF18070.1| Os05g0535500 [Oryza sativa Japonica Group]	Probable tRNA(His) guanylyltransferase OS=Homo sapiens GN=THG1L PE=1 SV=2	Uncharacterized conserved protein	tRNA(His) guanylyltransferase [EC:2.7.7.-]
Unigene116914_All	A.bulbifer	p2	(AG)9	18	244	261	TCCCGTCACGTCAAATTACA	59.964	20	TTTCCTTTTCATCTTCTTCTTCTTTC	59.807	26	246	--	--	--	--
Unigene116926_All	A.bulbifer	p2	(GT)8	16	54	69	CACAGCCTTGATCACTCAGG	59.415	20	ATATGCTCTCTGGGGCCTTT	60.06	20	264	--	--	--	--
Unigene116938_All	A.bulbifer	p2	(AT)9	18	173	190	AAATAAGGGTCACGAACCCC	60.053	20	GCTCCTTCCCACAGGCTTAT	60.599	20	141	--	--	--	--
Unigene116953_All	A.bulbifer	p2	(CT)7	14	129	142	AAGGAAAGGCGTTAGAAGGG	59.72	20	GTACAAGCAGGAAGGGGACA	60.111	20	177	--	--	--	--
Unigene116956_All	A.bulbifer	p2	(TC)9	18	160	177	CACGTCGCATGCACTAGTTT	59.935	20	TGAAGAGGGGAAAGGACGTA	59.665	20	148	--	--	--	--
Unigene116965_All	A.bulbifer	p3	(TGC)5	15	58	72	CATTTAGCGAGGAAGGGGTA	59.178	20	TTTTGGTGGAGAGGAGATGG	60.042	20	131	--	--	--	--
Unigene116987_All	A.bulbifer	p2	(CA)6	12	355	366	ATGGGCTCGTATCTTTCCCT	59.925	20	CCCACAGAAGTTTTGCCTGT	60.149	20	182	--	--	--	--
Unigene116995_All	A.bulbifer	p2	(GA)6	12	548	559	CTCTTCTTCCGGCTTCACAC	59.989	20	GGGTCAAATGACTAATCTATCCG	58.899	23	212	extensin-like protein [Vigna unguiculata]	Proline-rich receptor-like protein kinase PERK9 OS=Arabidopsis thaliana GN=PERK9 PE=2 SV=1	ATPases involved in chromosome partitioning	--
Unigene117008_All	A.bulbifer	p3	(AGG)5	15	147	161	TAGGCCATGCCTCTCTGACT	59.973	20	GGAAGCGCTATGTTCCATGT	60.103	20	106	--	--	--	--
Unigene117011_All	A.bulbifer	p2	(TA)7	14	60	73	GACGGTTTGAGGGTAAGTGTTC	59.907	22	ACAATAGAGGGCCGAGGAGT	60.096	20	204	--	--	--	--
Unigene11704_All	all	p3	(TCC)5	15	202	216	GCAATCTTCTCCTCTGCCAC	59.957	20	GTCACCATGGGGTTGTAAGG	60.088	20	256	Os06g0224600 [Oryza sativa Japonica Group] >gi|51536066|dbj|BAD38192.1| mitochondrial transcription termination factor-like [Oryza sativa Japonica Group] >gi|255676842|dbj|BAH93396.1| Os06g0224600 [Oryza sativa Japonica Group]	Uncharacterized protein C2orf71 OS=Homo sapiens GN=C2orf71 PE=1 SV=1	--	--
Unigene11704_All	all	p3	(GGC)5	15	382	396	CCTTACAACCCCATGGTGAC	60.088	20	GGAGAGCGGAGGAAGAAGAT	59.919	20	130	Os06g0224600 [Oryza sativa Japonica Group] >gi|51536066|dbj|BAD38192.1| mitochondrial transcription termination factor-like [Oryza sativa Japonica Group] >gi|255676842|dbj|BAH93396.1| Os06g0224600 [Oryza sativa Japonica Group]	Uncharacterized protein C2orf71 OS=Homo sapiens GN=C2orf71 PE=1 SV=1	--	--
Unigene117084_All	A.bulbifer	p2	(TA)8	16	72	87	TTCAGTCCACACCTGCATTC	59.682	20	TGGGAGTCCTACCTGTCGTC	60.112	20	135	--	--	--	--
Unigene117088_All	A.bulbifer	p3	(TGG)5	15	49	63	CGGTACGTAAAATTAAGGACACTAA	57.973	25	TTCGATTCTCATCGGTAGGG	60.029	20	110	--	--	--	--
Unigene117088_All	A.bulbifer	p2	(AG)7	14	110	123	TGCAACATTCATCTGGTGGT	59.967	20	TTACCGTCTGCTTCTTCCGT	59.875	20	125	--	--	--	--
Unigene1171_All	all	p2	(AT)6	12	782	793	CAGACAGCACATGAGGAGGA	59.98	20	GCCACGTTTGAAAGGGATAA	59.938	20	258	blue copper protein [Zea mays] >gi|195654157|gb|ACG46546.1| blue copper protein precursor [Zea mays]	Blue copper protein OS=Pisum sativum PE=2 SV=1	Serine/threonine protein kinase	RNA-binding protein 25
Unigene117104_All	A.bulbifer	p3	(CCA)6	18	609	626	ACAACTCCGACGACAGGTTC	60.159	20	GCCGGAAGCTACAATCTCTG	59.978	20	277	MLO-like protein 3 [Vitis vinifera]	MLO-like protein 6 OS=Arabidopsis thaliana GN=MLO6 PE=2 SV=2	--	mlo protein
Unigene11712_All	all	p3	(TGA)6	18	446	463	AAAGATCCTGAGGCGGAAAT	60.039	20	TGCCACTATCATGGTCCTCA	60.072	20	173	Os07g0531700 [Oryza sativa Japonica Group] >gi|113611390|dbj|BAF21768.1| Os07g0531700 [Oryza sativa Japonica Group]	Pre-rRNA-processing protein ESF1 OS=Ashbya gossypii (strain ATCC 10895 / CBS 109.51 / FGSC 9923 / NRRL Y-1056) GN=ESF1 PE=3 SV=1	Uncharacterized conserved protein	nucleolin
Unigene11719_All	all	p2	(GA)6	12	31	42	GAGAGGGTGTGTTTTAGAGTTTGA	58.871	24	CGCTTCCCCTCTCTCTCTCT	60.23	20	101	vacuolar protein sorting 35 [Zea mays] >gi|195648240|gb|ACG43588.1| vacuolar protein sorting 35 [Zea mays]	Vacuolar protein sorting-associated protein 35 OS=Mus musculus GN=Vps35 PE=1 SV=1	--	--
Unigene11719_All	all	p2	(GA)7	14	81	94	GAGAGAGATCAAAACCCCGC	61.106	20	CGAGTACTTGAGCGCATCCT	60.559	20	215	vacuolar protein sorting 35 [Zea mays] >gi|195648240|gb|ACG43588.1| vacuolar protein sorting 35 [Zea mays]	Vacuolar protein sorting-associated protein 35 OS=Mus musculus GN=Vps35 PE=1 SV=1	--	--
Unigene117190_All	A.bulbifer	p3	(TGA)5	15	130	144	TAGTGCAGGATCCATGTCCA	60.072	20	TGCTTTTGCTTTTGATGTGC	59.999	20	177	--	--	--	--
Unigene117208_All	A.bulbifer	p2	(CT)8	16	50	65	CCGTCTCCCTCCTCTTCAA	60.324	19	CTGAGGATCGTACTTGGGGA	60.065	20	254	uncharacterized protein [Arabidopsis thaliana] >gi|330254048|gb|AEC09142.1| uncharacterized protein [Arabidopsis thaliana]	Serine/arginine repetitive matrix protein 1 OS=Mus musculus GN=Srrm1 PE=1 SV=1	--	--
Unigene117244_All	A.bulbifer	p2	(TC)6	12	174	185	TTTTTCTCCCTTGCCTTCTC	58.503	20	GTGAGGGAGAGGAGGAGGAT	59.619	20	107	preproMP73 [Cucurbita maxima]	Trichohyalin OS=Homo sapiens GN=TCHH PE=1 SV=2	Chromosome segregation ATPases	U4/U6.U5 tri-snRNP-associated protein 1
Unigene117244_All	A.bulbifer	p2	(TC)6	12	411	422	TCCTCCTCTCCCTCTCCTTC	59.883	20	GAGGACAATGAAAGCCCAAA	60.051	20	244	preproMP73 [Cucurbita maxima]	Trichohyalin OS=Homo sapiens GN=TCHH PE=1 SV=2	Chromosome segregation ATPases	U4/U6.U5 tri-snRNP-associated protein 1
Unigene117244_All	A.bulbifer	p2	(CT)6	12	487	498	TCCTCCTCTCCCTCTCCTTC	59.883	20	GAGGACAATGAAAGCCCAAA	60.051	20	244	preproMP73 [Cucurbita maxima]	Trichohyalin OS=Homo sapiens GN=TCHH PE=1 SV=2	Chromosome segregation ATPases	U4/U6.U5 tri-snRNP-associated protein 1
Unigene117245_All	A.bulbifer	p2	(TC)6	12	174	185	TTTTTCTCCCTTGCCTTCTC	58.503	20	GTGAGGGAGAGGAGGAGGAT	59.619	20	107	preproMP73 [Cucurbita maxima]	Trichohyalin OS=Homo sapiens GN=TCHH PE=1 SV=2	Chromosome segregation ATPases	U4/U6.U5 tri-snRNP-associated protein 1
Unigene117245_All	A.bulbifer	p2	(TC)6	12	411	422	TCCTCCTCTCCCTCTCCTTC	59.883	20	GAGGACAATGAAAGCCCAAA	60.051	20	244	preproMP73 [Cucurbita maxima]	Trichohyalin OS=Homo sapiens GN=TCHH PE=1 SV=2	Chromosome segregation ATPases	U4/U6.U5 tri-snRNP-associated protein 1
Unigene117245_All	A.bulbifer	p2	(CT)6	12	487	498	TCCTCCTCTCCCTCTCCTTC	59.883	20	GAGGACAATGAAAGCCCAAA	60.051	20	244	preproMP73 [Cucurbita maxima]	Trichohyalin OS=Homo sapiens GN=TCHH PE=1 SV=2	Chromosome segregation ATPases	U4/U6.U5 tri-snRNP-associated protein 1
Unigene117276_All	A.bulbifer	p2	(TC)8	16	266	281	CGGAGCTTCCGTGTTGTATT	60.132	20	GAGAGAGGAGCTTTTCAGCG	59.454	20	269	--	--	--	--
Unigene11730_All	all	p4	(AAGA)5	20	83	102	TATGCAAACTCCACAACCCA	59.964	20	GGCATCTGGTGGATCAAATC	60.289	20	225	temperature-induced lipocalin' [Solanum lycopersicum]	Outer membrane lipoprotein blc OS=Citrobacter freundii PE=3 SV=1	Bacterial lipocalin	outer membrane lipoprotein Blc
Unigene117309_All	A.bulbifer	p3	(ACC)5	15	89	103	CCGTGATCTTGTTGTTGGTG	60.001	20	GGTTCTGGGAGGAGGAGGTA	60.447	20	168	--	--	--	--
Unigene11736_All	all	p3	(TCC)6	18	360	377	CACAATCTCTTCACCCACCC	60.363	20	ATGAGGAGGGAGACCCAGAG	60.605	20	272	uncharacterized protein [Arabidopsis thaliana] >gi|332007786|gb|AED95169.1| uncharacterized protein [Arabidopsis thaliana]	Vegetative cell wall protein gp1 OS=Chlamydomonas reinhardtii GN=GP1 PE=2 SV=1	DNA-directed RNA polymerase, beta' subunit/160 kD subunit	--
Unigene117372_All	A.bulbifer	p2	(CT)7	14	86	99	TCAGTTCGAATCTGGTGGTG	59.676	20	AGGAGAAGTGGAGGGGTCAT	59.929	20	172	--	--	--	--
Unigene117375_All	A.bulbifer	p3	(CGA)6	18	193	210	ACGAGGACGACGAAGAAGAA	59.989	20	GGAGAAGGCATCGGGGAC	62.957	18	170	--	--	--	--
Unigene117385_All	A.bulbifer	p3	(TCA)5	15	46	60	TATGTCAGTCACCTGCCCAA	60.112	20	TCTTAGCATGCAGAAGGGCT	60.118	20	199	--	--	--	--
Unigene117401_All	A.bulbifer	p4	(TTAT)4	16	377	392	GTTGTGAGGTGTAGCCCGAT	59.997	20	CAGTCAATGAAGCCTCCACC	60.656	20	202	--	--	--	--
Unigene117406_All	A.bulbifer	p3	(TAT)6	18	30	47	TGGGAAGTGGAGGTGCTACT	59.721	20	TTAGAGAGGCATGGGGAAGA	59.767	20	225	--	--	--	--
Unigene11741_All	all	p2	(AT)6	12	200	211	CCTCCGCCACATCATAAACT	59.955	20	CACAGATTGCCGACTGCTT	60	19	221	--	--	--	--
Unigene117420_All	A.bulbifer	p3	(TGA)5	15	88	102	TCTCCAAAGGCTAAAAGGCA	59.953	20	GTCTGCATGGAAGGAGGAAG	59.803	20	135	--	--	--	--
Unigene117438_All	A.bulbifer	p3	(CCG)5	15	139	153	CGCCATTGTCACCACTACAG	60.175	20	AGGAGGAGATCGTGGAGGTT	60.073	20	158	pherophorin-C1 protein precursor [Chlamydomonas reinhardtii]	Vegetative cell wall protein gp1 OS=Chlamydomonas reinhardtii GN=GP1 PE=2 SV=1	Endoglucanase	--
Unigene117445_All	A.bulbifer	p5	(GTTTG)4	20	52	71	AACCGAACCAAACCGAATTA	59.315	20	GCTCAGGTTTGTTCCTGGAG	59.844	20	208	--	--	--	--
Unigene117458_All	A.bulbifer	p3	(TTA)5	15	146	160	ACCCCCACCACCCTTACTAC	59.972	20	GACAGAGCAAAGCAGCAACA	60.333	20	179	--	--	--	--
Unigene11747_All	all	p2	(TC)7	14	25	38	CGCGTGGAATTCTCTTCTTC	59.955	20	AAGATCCCGTGTGTCTACGG	59.989	20	174	Os08g0496900 [Oryza sativa Japonica Group] >gi|113624107|dbj|BAF24052.1| Os08g0496900 [Oryza sativa Japonica Group]	Transmembrane 9 superfamily member 4 OS=Bos taurus GN=TM9SF4 PE=2 SV=2	--	--
Unigene11748_All	all	p2	(AG)8	16	1040	1055	GATGGTAGTGTCGCGGTTCT	60.142	20	GGATGGAGAGGGTGGGTAAT	60.015	20	133	Os11g0544700 [Oryza sativa Japonica Group] >gi|18481624|gb|AAL73487.1|AF464904_1 repressor protein [Oryza sativa] >gi|77551402|gb|ABA94199.1| Histone-like transcription factor and archaeal histone family protein, expressed [Oryza sativa Japonica Group] >gi|113645277|dbj|BAF28418.1| Os11g0544700 [Oryza sativa Japonica Group] >gi|323388847|gb|ADX60228.1| CCAAT transcription factor [Oryza sativa Jap…	Dr1-associated corepressor homolog OS=Dictyostelium discoideum GN=drap1 PE=3 SV=1	Class 2 transcription repressor NC2, alpha subunit (DRAP1 homolog)	--
Unigene117488_All	A.bulbifer	p3	(GGA)5	15	342	356	CGCGGAGTAGAGAGAGGAGA	59.844	20	AGGAAGAAGGCGATGGAGAT	60.176	20	216	Os04g0690600 [Oryza sativa Japonica Group] >gi|255675915|dbj|BAH92886.1| Os04g0690600 [Oryza sativa Japonica Group]	Vegetative cell wall protein gp1 OS=Chlamydomonas reinhardtii GN=GP1 PE=2 SV=1	Molecular chaperone	--
Unigene11752_All	all	p2	(AG)7	14	1302	1315	CTGCTCCTCGTTGGAGGTC	60.961	19	CACCATAGTGACGTTACCGC	59.076	20	255	TMPIT-like protein [Arabidopsis thaliana] >gi|42572865|ref|NP_974529.1| TMPIT-like protein [Arabidopsis thaliana] >gi|332657481|gb|AEE82881.1| TMPIT-like protein [Arabidopsis thaliana] >gi|332657482|gb|AEE82882.1| TMPIT-like protein [Arabidopsis thaliana]	Transmembrane protein 120 homolog OS=Dictyostelium discoideum GN=tmem120 PE=3 SV=1	--	--
Unigene11736_All	all	p3	(TCC)6	18	360	377	CACAATCTCTTCACCCACCC	60.363	20	ATGAGGAGGGAGACCCAGAG	60.605	20	272	uncharacterized protein [Arabidopsis thaliana] >gi|332007786|gb|AED95169.1| uncharacterized protein [Arabidopsis thaliana]	Vegetative cell wall protein gp1 OS=Chlamydomonas reinhardtii GN=GP1 PE=2 SV=1	DNA-directed RNA polymerase, beta' subunit/160 kD subunit	--
Unigene117536_All	A.bulbifer	p2	(TC)7	14	223	236	GCGCACACTATTTCTGACGA	60.019	20	GGGTGTCGGAATTTAAAGCA	59.938	20	193	--	--	--	--
Unigene117541_All	A.bulbifer	p3	(GAA)6	18	147	164	GCGATGAAGAAGAAAACCCA	60.192	20	CCATAGGCGTCCTCTCAATC	59.653	20	139	hypothetical protein VITISV_033760 [Vitis vinifera]	--	--	--
Unigene117556_All	A.bulbifer	p2	(AT)10	20	187	206	AGTACAAAGCCGTCAATGGG	59.993	20	ATATATCAGGCGTCGCAAGC	60.225	20	229	RNA-dependent RNA polymerase 1 [Arabidopsis lyrata subsp. lyrata] >gi|297316317|gb|EFH46740.1| RNA-dependent RNA polymerase 1 [Arabidopsis lyrata subsp. lyrata]	RNA-dependent RNA polymerase 1 OS=Arabidopsis thaliana GN=RDR1 PE=2 SV=1	--	--
Unigene117566_All	A.bulbifer	p2	(AG)7	14	291	304	ATATACGCACCCTCCACAGC	59.985	20	GAGGATCCTACTCCCCTTCG	60.03	20	197	Os09g0542900 [Oryza sativa Japonica Group] >gi|113632058|dbj|BAF25739.1| Os09g0542900 [Oryza sativa Japonica Group]	Uncharacterized protein At1g76070 OS=Arabidopsis thaliana GN=At1g76070 PE=1 SV=1	--	--
Unigene117591_All	A.bulbifer	p2	(GA)6	12	157	168	GTCAACGAAGAGGCAATGGT	60.119	20	TCTTTGTCAACTGCTTCCCC	60.232	20	114	--	--	--	--
Unigene117598_All	A.bulbifer	p2	(TG)7	14	161	174	CTCATGTCTTTGTGCTCGGA	59.984	20	TCCCACCCATTAGCAAAGTC	59.933	20	185	--	--	--	--
Unigene117598_All	A.bulbifer	p2	(TG)6	12	271	282	GACTTTGCTAATGGGTGGGA	59.933	20	TGGCTTTTTGAATAGGTGGG	59.931	20	172	--	--	--	--
Unigene117627_All	A.bulbifer	p2	(CT)6	12	248	259	GAGATCTTCTCTCCCCCACC	60.012	20	GAAAGAAAGTGTGAGAGAGTGTGG	59.474	24	212	--	Octapeptide-repeat protein T2 OS=Mus musculus GN=Srst PE=2 SV=1	--	--
Unigene117635_All	A.bulbifer	p3	(CTT)6	18	29	46	AACAGTCCCCCAACCACAC	60.684	19	GGTTGCGATGTGGGTTATCT	59.82	20	183	--	--	--	--
Unigene11765_All	all	p3	(GGC)5	15	137	151	CCTCTTTCCTCGTGTTCCCT	60.619	20	GTAAATGGCCTCGCACAAAT	59.967	20	262	Os06g0170500 [Oryza sativa Japonica Group] >gi|75321585|sp|Q5SNN4.1|C3H40_ORYSJ RecName: Full=Zinc finger CCCH domain-containing protein 40; Short=OsC3H40 >gi|55773636|dbj|BAD72175.1| RRM-containing RNA-binding protein-like [Oryza sativa Japonica Group] >gi|113594971|dbj|BAF18845.1| Os06g0170500 [Oryza sativa Japonica Group]	Zinc finger CCCH domain-containing protein 40 OS=Oryza sativa subsp. japonica GN=Os06g0170500 PE=2 SV=1	RNA-binding proteins (RRM domain)	pre-mRNA-splicing factor RBM22/SLT11
Unigene117663_All	A.bulbifer	p2	(CT)6	12	63	74	GCAAATCTAGCGGTTACCCA	60.096	20	CAAGCACTCGTTCAAGCAAG	59.781	20	219	--	--	--	--
Unigene117673_All	A.bulbifer	p2	(TC)7	14	122	135	GGTGCTGCTCTTGTTCTTCC	59.997	20	CAGCCATCTCCAATTCTGGT	60.073	20	171	--	--	--	--
Unigene117683_All	A.bulbifer	p2	(GA)6	12	31	42	GGAGAGAGAGAGAGAGAGAGTTGG	59.42	24	AAGCCCTATTTGGAGCACCT	60.096	20	147	--	--	--	--
Unigene117748_All	A.bulbifer	p2	(AC)7	14	592	605	CCCTAGAGTCGCTTCCTGTG	60.005	20	AACCTAGATGGGAAGGGAGC	59.536	20	178	--	--	--	--
Unigene117767_All	A.bulbifer	p3	(TTC)6	18	130	147	TGGCTATACGCACTTCAGGA	59.444	20	GTGGGCATGTGAAGGAAACT	59.973	20	122	--	--	--	--
Unigene11779_All	all	p2	(TG)7	14	1672	1685	GACTGGTAGAGGGGGTAGGC	59.957	20	TAGAGAGGATTAGCAGCCCG	59.569	20	189	Os03g0851100 [Oryza sativa Japonica Group] >gi|18001149|gb|AAL55261.1|AF327062_1 translational elongation factor Tu [Oryza sativa] >gi|21685576|gb|AAM74563.1|AF303468_1 elongation factor Tu [Oryza sativa] >gi|27573344|gb|AAO20062.1| translational elongation factor Tu [Oryza sativa Japonica Group] >gi|113550383|dbj|BAF13826.1| Os03g0851100 [Oryza sativa Japonica Group]	Elongation factor Tu, mitochondrial OS=Arabidopsis thaliana GN=TUFA PE=1 SV=1	GTPases - translation elongation factors	elongation factor EF-Tu [EC:3.6.5.3]
Unigene11781_All	all	p6	(TGGCGA)4	24	81	104	AGAAGCAGACCGCACACTCT	60.205	20	GGAGACGTGGGAGGAAGAC	59.628	19	209	ADP-glucose pyrophosphorylase small subunit [Metroxylon sagu]	Glucose-1-phosphate adenylyltransferase small subunit 2, chloroplastic OS=Vicia faba GN=AGPP PE=2 SV=1	ADP-glucose pyrophosphorylase	glucose-1-phosphate adenylyltransferase [EC:2.7.7.27]
Unigene11782_All	all	p2	(CT)9	18	152	169	GGGTAGGATTCCTGGTGGAT	60.015	20	AAGAACGGTCGGACAAGATG	60.111	20	228	Os03g0213100 [Oryza sativa Japonica Group] >gi|113547830|dbj|BAF11273.1| Os03g0213100 [Oryza sativa Japonica Group]	Protein transport protein Sec61 subunit alpha OS=Dictyostelium discoideum GN=sec61a PE=3 SV=1	Preprotein translocase subunit SecY	protein transport protein SEC61 subunit alpha
Unigene117864_All	A.bulbifer	p3	(TCT)5	15	275	289	CCGGGAAGATGATCCCTATT	60.11	20	GCCATCAGAATGCCAATTTT	59.907	20	210	--	--	--	--
Unigene11788_All	all	p3	(CTG)5	15	1780	1794	AGGTCCTCCTTGACACCCTT	59.968	20	ATCATCGCAGCAGAGTAGCC	60.535	20	278	Os01g0766600 [Oryza sativa Japonica Group] >gi|255673717|dbj|BAF06271.2| Os01g0766600 [Oryza sativa Japonica Group]	Uncharacterized protein DDB_G0271670 OS=Dictyostelium discoideum GN=DDB_G0271670 PE=4 SV=1	--	serine/arginine repetitive matrix protein 1
Unigene117893_All	A.bulbifer	p2	(TA)6	12	108	119	GCTCCTTCTGGAAGCTCCTT	60.096	20	GCGATGGTGTTGGAAGAGAT	60.081	20	239	--	--	--	--
Unigene117914_All	A.bulbifer	p2	(CT)7	14	106	119	CCCTTTTCAAAGGCCCTAGT	59.588	20	GGGCAAAAGACAAGAATGGA	60.051	20	181	--	--	--	--
Unigene117951_All	A.bulbifer	p3	(TCT)5	15	79	93	GTCCCAATGCCAGATTTCTC	59.488	20	CTGGAGAAGGAGCATGGAAG	59.943	20	116	hydroxyproline-rich glycoprotein [Pennisetum glaucum]	Deneddylase ORF24 OS=Equine herpesvirus 1 (strain Ab4p) GN=24 PE=3 SV=1	--	--
Unigene11799_All	all	p3	(AGA)5	15	1176	1190	TCCAATGAGAAATCCTTGCC	60.014	20	GAGGGACAGAAGTGCGTCTC	59.993	20	204	phosphatidylinositol-4-phosphate 5-kinase 8 [Arabidopsis thaliana] >gi|75158988|sp|Q8RY89.1|PI5K8_ARATH RecName: Full=Phosphatidylinositol-4-phosphate 5-kinase 8; Short=AtPIP5K8; AltName: Full=1-phosphatidylinositol-4-phosphate kinase 8; AltName: Full=Diphosphoinositide kinase 8; AltName: Full=PtdIns(4)P-5-kinase 8 >gi|332195623|gb|AEE33744.1| phosphatidylinositol-4-phosphate 5-kinase 8 [Arabidop…	Phosphatidylinositol-4-phosphate 5-kinase 8 OS=Arabidopsis thaliana GN=PIP5K8 PE=2 SV=1	Uncharacterized protein conserved in bacteria	1-phosphatidylinositol-4-phosphate 5-kinase [EC:2.7.1.68]
Unigene11799_All	all	p2	(TC)7	14	1362	1375	GAGACGCACTTCTGTCCCTC	59.993	20	GCAGAGGAGAACCTGAGGAG	59.127	20	142	phosphatidylinositol-4-phosphate 5-kinase 8 [Arabidopsis thaliana] >gi|75158988|sp|Q8RY89.1|PI5K8_ARATH RecName: Full=Phosphatidylinositol-4-phosphate 5-kinase 8; Short=AtPIP5K8; AltName: Full=1-phosphatidylinositol-4-phosphate kinase 8; AltName: Full=Diphosphoinositide kinase 8; AltName: Full=PtdIns(4)P-5-kinase 8 >gi|332195623|gb|AEE33744.1| phosphatidylinositol-4-phosphate 5-kinase 8 [Arabidop…	Phosphatidylinositol-4-phosphate 5-kinase 8 OS=Arabidopsis thaliana GN=PIP5K8 PE=2 SV=1	Uncharacterized protein conserved in bacteria	1-phosphatidylinositol-4-phosphate 5-kinase [EC:2.7.1.68]
Unigene118022_All	A.bulbifer	p2	(CT)7	14	98	111	AAACGGTTCCTTTTCTGTCG	59.215	20	GCAGAGGAGAAATCCACGAG	59.95	20	222	--	--	--	--
Unigene118036_All	A.bulbifer	p3	(GGA)5	15	54	68	GGGGCACACTGGTAAGTACA	58.497	20	CCTTCCTCCTCCGTCTGTCT	60.78	20	100	--	--	--	--
Unigene11806_All	all	p3	(ACC)5	15	624	638	TCCTCCCCTTCCACTCTTCT	60.186	20	AGCTGCTCAGGAGGCTACAG	59.914	20	271	endonuclease 4 [Arabidopsis thaliana] >gi|332659076|gb|AEE84476.1| endonuclease 4 [Arabidopsis thaliana]	Nuclease S1 OS=Aspergillus oryzae (strain ATCC 42149 / RIB 40) GN=nucS PE=1 SV=2	--	--
Unigene118104_All	A.bulbifer	p2	(GA)6	12	65	76	TCCCCCTCTGTCTCTTTGTC	59.228	20	CATGTATCATTGTCTTCCCCC	59.115	21	102	--	--	--	--
Unigene118123_All	A.bulbifer	p2	(CT)7	14	130	143	ACACCTGCTTTTGCCTCTGT	59.914	20	GCATCTCGTCCAGACTCTCA	59.078	20	162	--	--	--	--
Unigene118131_All	A.bulbifer	p3	(AAT)5	15	363	377	TCTTTCTTGGGAGGCAGGTA	59.807	20	GCAAAGGAATCTGTTGAACG	58.352	20	206	--	--	--	--
Unigene118162_All	A.bulbifer	p2	(TG)6	12	42	53	TGTAACTTCGATATTTGTTGCTCTC	58.938	25	ACACACACACACACACACGC	60.177	20	144	DEAH-box RNA helicase [Chlamydomonas reinhardtii] >gi|158271237|gb|EDO97061.1| DEAH-box RNA helicase [Chlamydomonas reinhardtii]	Uncharacterized protein U88 OS=Human herpesvirus 6A (strain Uganda-1102) GN=U88 PE=4 SV=1	--	pre-mRNA-splicing factor ATP-dependent RNA helicase PRP16 [EC:3.6.4.13]
Unigene118162_All	A.bulbifer	p2	(GT)9	18	128	145	GTGTAAACGGTCGTGGTTGA	59.465	20	CGCTACCGAAGTAGCACACA	60.073	20	154	DEAH-box RNA helicase [Chlamydomonas reinhardtii] >gi|158271237|gb|EDO97061.1| DEAH-box RNA helicase [Chlamydomonas reinhardtii]	Uncharacterized protein U88 OS=Human herpesvirus 6A (strain Uganda-1102) GN=U88 PE=4 SV=1	--	pre-mRNA-splicing factor ATP-dependent RNA helicase PRP16 [EC:3.6.4.13]
Unigene118162_All	A.bulbifer	p2	(GT)9	18	160	177	GTGTAAACGGTCGTGGTTGA	59.465	20	CGCTACCGAAGTAGCACACA	60.073	20	154	DEAH-box RNA helicase [Chlamydomonas reinhardtii] >gi|158271237|gb|EDO97061.1| DEAH-box RNA helicase [Chlamydomonas reinhardtii]	Uncharacterized protein U88 OS=Human herpesvirus 6A (strain Uganda-1102) GN=U88 PE=4 SV=1	--	pre-mRNA-splicing factor ATP-dependent RNA helicase PRP16 [EC:3.6.4.13]
Unigene11820_All	all	p3	(AAT)5	15	73	87	CCCCCAACTAGACAAGCAGA	60.246	20	GGTCCGTCCGGGTATTATTT	59.909	20	182	glycosyltransferase [Populus trichocarpa] >gi|222833448|gb|EEE71925.1| glycosyltransferase [Populus trichocarpa]	Probable galacturonosyltransferase 7 OS=Arabidopsis thaliana GN=GAUT7 PE=1 SV=2	--	alpha-1,4-galacturonosyltransferase [EC:2.4.1.43]
Unigene11821_All	all	p3	(GGT)6	18	277	294	CCTCCTTGAAGAAGCACAGG	59.982	20	GAAACCCAACGTCCTAAGCA	60.11	20	183	exocyst complex component 7 [Arabidopsis thaliana] >gi|332645825|gb|AEE79346.1| exocyst complex component 7 [Arabidopsis thaliana]	Proline-rich receptor-like protein kinase PERK8 OS=Arabidopsis thaliana GN=PERK8 PE=1 SV=1	Serine/threonine protein kinase	exocyst complex component 7
Unigene11828_All	all	p4	(GAGG)4	16	513	528	CCTCACCAATGGAGATCGTT	59.927	20	CACAGTGATGTCCTCGGCTA	59.855	20	181	predicted protein [Chlamydomonas reinhardtii] >gi|158279593|gb|EDP05353.1| predicted protein [Chlamydomonas reinhardtii]	--	--	--
Unigene118287_All	A.bulbifer	p2	(CT)6	12	30	41	CTTCTCTCCTCCCTCTCGC	59.217	19	GACGCCGCACAATAAATAGC	60.617	20	157	--	--	--	--
Unigene11832_All	all	p3	(CCT)5	15	319	333	ACCATGCTTGCCATAACTCC	59.962	20	GATCCTCCCGAGCCAGTT	60.16	18	177	methionine sulfoxide reductase type [Populus trichocarpa] >gi|222869319|gb|EEF06450.1| methionine sulfoxide reductase type [Populus trichocarpa]	Peptide methionine sulfoxide reductase A1 OS=Arabidopsis thaliana GN=MSRA1 PE=2 SV=1	Peptide methionine sulfoxide reductase	peptide-methionine (S)-S-oxide reductase [EC:1.8.4.11]
Unigene118320_All	A.bulbifer	p3	(GGA)5	15	152	166	GGACACCAGGTTCGTCAGAG	60.713	20	CAGCAAGCAGTGGAAGGG	60.547	18	175	--	--	--	--
Unigene118321_All	A.bulbifer	p3	(GGA)5	15	152	166	GTGAGGGGATAAGGGTGGAG	60.704	20	AGAGGGCCGAAACCCTAGT	60.081	19	181	hypothetical protein VITISV_015722 [Vitis vinifera]	--	--	--
Unigene11834_All	all	p3	(CGG)5	15	525	539	CGCTTCACCTCTACGTCCTC	60.012	20	AGAAGAAGAAACACGCAGCC	59.621	20	160	Os08g0178300 [Oryza sativa Japonica Group] >gi|113623097|dbj|BAF23042.1| Os08g0178300 [Oryza sativa Japonica Group]	BUD13 homolog OS=Gallus gallus GN=BUD13 PE=2 SV=1	--	pre-mRNA-splicing factor CWC26
Unigene11834_All	all	p3	(TTC)6	18	554	571	CGCTTCACCTCTACGTCCTC	60.012	20	GCCCTCAAGGAGTACCTCAA	59.284	20	218	Os08g0178300 [Oryza sativa Japonica Group] >gi|113623097|dbj|BAF23042.1| Os08g0178300 [Oryza sativa Japonica Group]	BUD13 homolog OS=Gallus gallus GN=BUD13 PE=2 SV=1	--	pre-mRNA-splicing factor CWC26
Unigene118344_All	A.bulbifer	p2	(CT)8	16	74	89	CCCAAATGCACACACGATTA	60.379	20	TTCGTCTTCGTCTTCTGCCT	60.134	20	105	--	--	--	--
Unigene118377_All	A.bulbifer	p2	(AG)6	12	488	499	GTCTCCTTCGTGGCTCTCAC	59.993	20	GGGACATCCATGTTTTCTCG	60.317	20	237	protein kinase family protein [Musa acuminata]	Uncharacterized protein ORF4 OS=Grapevine fleck virus (isolate Italy/MT48) GN=ORF4 PE=4 SV=1	--	--
Unigene11840_All	all	p3	(GAG)5	15	276	290	GGAGAGCAAGAAGACAACGG	59.989	20	ACTGGATGAACGGGTTGAAG	59.966	20	123	Os01g0505700 [Oryza sativa Japonica Group] >gi|255673279|dbj|BAF05061.2| Os01g0505700 [Oryza sativa Japonica Group]	Histone-lysine N-methyltransferase SETD1B OS=Mus musculus GN=Setd1b PE=2 SV=2	--	--
Unigene118418_All	A.bulbifer	p2	(TA)6	12	296	307	TCAAGCGGTCGTTCTTTTCT	59.993	20	CAGGCTATCGGATGCAAATC	60.574	20	231	--	--	--	--
Unigene118429_All	A.bulbifer	p2	(AG)6	12	850	861	GGAGTGAGAGACGTCCAAGG	59.835	20	TGTGTCCCTTCCAAGCTACC	60.111	20	148	SAUR family protein [Populus trichocarpa] >gi|222860686|gb|EEE98233.1| SAUR family protein [Populus trichocarpa]	--	--	--
Unigene118474_All	A.bulbifer	p2	(CA)6	12	118	129	TGTAGCAGGTACCGCCAGAT	60.678	20	TCTCTGTTCAGCAGCCCTTT	60.134	20	162	--	--	--	--
Unigene118482_All	A.bulbifer	p2	(AG)6	12	268	279	AGTCCGGTGGATTCCTTCTT	59.935	20	CTCGTAGGGCTCCGCCTA	61.436	18	245	--	--	--	--
Unigene118483_All	A.bulbifer	p2	(AG)6	12	255	266	AAGATAAGGCGAGAGAGGGG	59.805	20	CTCGTAGGGCTCCGCCTA	61.436	18	232	--	--	--	--
Unigene118485_All	A.bulbifer	p2	(TC)8	16	268	283	CTAATTCAGACCGAGCCCTG	59.83	20	CGAGCAGTGTCACCAGAGAA	60.178	20	249	--	--	--	--
Unigene118486_All	A.bulbifer	p3	(TCC)5	15	108	122	CGAGACCGACGAGTACATGA	59.855	20	GCTCCTGGAAGAGATTGTGC	59.957	20	190	acetyltransferase [Zea mays] >gi|195642518|gb|ACG40727.1| acetyltransferase [Zea mays]	--	--	--
Unigene118552_All	A.bulbifer	p2	(GA)8	16	53	68	GGAGCAAGGGATCTAGAGGG	60.169	20	ATCGTCCAATTTCCTCCTCC	60.272	20	133	--	--	--	--
Unigene11856_All	all	p3	(TTC)6	18	579	596	CACGAGTTGTAGTTCCGGGT	60.028	20	ACCGTAGCAGGAGAGGGATT	60.096	20	269	hypothetical protein SORBIDRAFT_03g009870 [Sorghum bicolor] >gi|241929562|gb|EES02707.1| hypothetical protein SORBIDRAFT_03g009870 [Sorghum bicolor]	--	--	H/ACA ribonucleoprotein complex subunit 4 [EC:5.4.99.-]
Unigene118584_All	A.bulbifer	p2	(TG)6	12	184	195	TGGTCCCCTTCAAGATTCTG	60.042	20	GGCTTTTGCCAAAGGTGAAT	61.339	20	197	--	--	--	--
Unigene11859_All	all	p3	(TCC)5	15	149	163	ACAGCAGCAGATAGGAGGGA	59.973	20	GGATAGGTGGGGGAAAGGTA	60.011	20	159	--	--	--	--
Unigene11862_All	all	p2	(GA)6	12	789	800	CCACACCAAAGGTGGACTCT	60.002	20	ACTGTCTAATGGCAGGGCAC	60.142	20	279	f-box family protein [Populus trichocarpa] >gi|222860863|gb|EEE98405.1| f-box family protein [Populus trichocarpa]	F-box protein PP2-A13 OS=Arabidopsis thaliana GN=PP2A13 PE=1 SV=1	--	--
Unigene118626_All	A.bulbifer	p2	(TA)6	12	87	98	GCCGCACCCTAGCTTTTTAT	60.585	20	TTTGGTGCATCGATGATGTT	59.931	20	247	--	--	--	--
Unigene118661_All	A.bulbifer	p3	(CTC)5	15	410	424	TTCTCTGATCTGTCCACCCC	60.048	20	CCTCTCGCTCTACTGCGTCT	59.914	20	156	Os04g0629400 [Oryza sativa Japonica Group] >gi|113565538|dbj|BAF15881.1| Os04g0629400 [Oryza sativa Japonica Group]	Uncharacterized protein Os04g0629400 OS=Oryza sativa subsp. japonica GN=Os04g0629400 PE=2 SV=2	--	--
Unigene11869_All	all	p3	(GCC)5	15	345	359	AGTTCTCGTCCCCCTTCG	60.191	18	GCCTGATCAGTATCCTTGCG	60.765	20	279	pathogenesis-related protein 1-like protein [Volvox carteri f. nagariensis] >gi|300268585|gb|EFJ52765.1| pathogenesis-related protein 1-like protein [Volvox carteri f. nagariensis]	Neural Wiskott-Aldrich syndrome protein OS=Rattus norvegicus GN=Wasl PE=1 SV=2	ATPases involved in chromosome partitioning	--
Unigene118705_All	A.bulbifer	p3	(ATA)5	15	26	40	CAAGGCACATAAAACTGCTTCA	60.298	22	ATGGTTTCTAGGGGGATTGG	60.011	20	219	--	--	--	--
Unigene118708_All	A.bulbifer	p5	(CTTCC)4	20	120	139	GGCTGTCACGTTACCATCCT	59.997	20	GGAATTGACGGAGGGAAAAT	60.131	20	211	--	--	--	--
Unigene118715_All	A.bulbifer	p3	(TCT)6	18	89	106	TAAGAGGAACCCAAAAGCCC	60.423	20	GGCATCACCAACAGTTCCTT	59.973	20	271	Leucine Rich Repeat family protein, expressed [Oryza sativa Japonica Group]	Probable LRR receptor-like serine/threonine-protein kinase At3g47570 OS=Arabidopsis thaliana GN=At3g47570 PE=1 SV=1	Leucine-rich repeat (LRR) protein	LRR receptor-like serine/threonine-protein kinase FLS2 [EC:2.7.11.1]
Unigene118720_All	A.bulbifer	p3	(GAT)5	15	168	182	ACAGAGGCCTGGTCTTCCTT	60.252	20	CAATGTGCACTAGGAGGAAATG	59.632	22	143	H(+)-ATPase 4 [Arabidopsis thaliana] >gi|83305346|sp|Q9SU58.2|PMA4_ARATH RecName: Full=ATPase 4, plasma membrane-type; AltName: Full=Proton pump 4 >gi|332644829|gb|AEE78350.1| H(+)-ATPase 4 [Arabidopsis thaliana]	ATPase 4, plasma membrane-type OS=Arabidopsis thaliana GN=AHA4 PE=1 SV=2	--	H+-transporting ATPase [EC:3.6.3.6]
Unigene118745_All	A.bulbifer	p2	(CT)7	14	40	53	CCCCCGCAAAAAGTTATTCT	60.305	20	TACCAGCAAACCACCAAACA	60.004	20	106	--	--	--	--
Unigene118762_All	A.bulbifer	p3	(GGC)5	15	274	288	CTTCCTTCCCTACCCTCGTC	60.067	20	GCCGTCGTCGATCTAGTAGC	60.007	20	226	hypothetical protein VOLCADRAFT_89729 [Volvox carteri f. nagariensis] >gi|300265180|gb|EFJ49372.1| hypothetical protein VOLCADRAFT_89729 [Volvox carteri f. nagariensis]	Probable nuclear antigen OS=Suid herpesvirus 1 (strain Kaplan) PE=4 SV=1	--	--
Unigene118772_All	A.bulbifer	p2	(AG)6	12	174	185	GGTCACCAACTGGCACTTTT	60.012	20	TCATATAGGCACATCCTGCAA	59.151	21	261	Os01g0920400 [Oryza sativa Japonica Group] >gi|113534751|dbj|BAF07134.1| Os01g0920400 [Oryza sativa Japonica Group]	Dynamin-1-like protein OS=Danio rerio GN=dnm1l PE=2 SV=1	Predicted GTPases (dynamin-related)	dynamin GTPase [EC:3.6.5.5]
Unigene118798_All	A.bulbifer	p3	(TGA)7	21	651	671	TGACGCTGAACCTCAAGATG	59.984	20	ACATGCAGAAGCTGGTGTTG	59.905	20	162	MYBR domain class transcription factor [Malus x domestica]	Myb family transcription factor APL OS=Arabidopsis thaliana GN=APL PE=2 SV=2	--	--
Unigene118828_All	A.bulbifer	p3	(GAA)5	15	78	92	AAGGAGGAGAGGAGTCGAGG	59.945	20	AGAGAGAAGGGGGAATTGGA	60.008	20	124	Os07g0230500 [Oryza sativa Japonica Group] >gi|113610767|dbj|BAF21145.1| Os07g0230500 [Oryza sativa Japonica Group]	Structure-specific endonuclease subunit SLX1 OS=Rattus norvegicus GN=Slx1b PE=2 SV=1	--	--
Unigene118840_All	A.bulbifer	p2	(AG)8	16	52	67	TGGGGCTTCTTCAGATTGAC	60.195	20	GGTTGGAAAGAGGAGGAAGG	60.045	20	199	--	--	--	--
Unigene118849_All	A.bulbifer	p3	(TTC)5	15	182	196	TCCTTGCCGTACTCCTTGTC	60.255	20	GGCTGTGGAGCCTAGTTCAG	60.012	20	207	--	--	--	--
Unigene118851_All	A.bulbifer	p2	(AC)7	14	68	81	GCCAAGGGTGTCAGAAAACA	61.075	20	TTCCGGTATCTCTGTGGAGG	60.065	20	181	--	--	--	--
Unigene118859_All	A.bulbifer	p3	(CCG)5	15	257	271	CCTTCATTTCATCCCTCCAA	59.864	20	GCTGTGGACAGCAATCTGAG	59.577	20	275	LOC100282361 [Zea mays] >gi|195621800|gb|ACG32730.1| e2 protein isoform 5 [Zea mays]	Enhancer of yellow 2 transcription factor homolog OS=Danio rerio GN=eny2 PE=2 SV=1	--	enhancer of yellow 2 transcription factor
Unigene11887_All	all	p3	(CAC)7	21	28	48	CACCACCACCACCACCTA	58.697	18	CGGAGACTGGGTCGACAG	60.405	18	252	ethylene-overproduction protein 1 [Arabidopsis lyrata subsp. lyrata] >gi|297323660|gb|EFH54081.1| ethylene-overproduction protein 1 [Arabidopsis lyrata subsp. lyrata]	Ethylene-overproduction protein 1 OS=Arabidopsis thaliana GN=ETO1 PE=1 SV=2	Translation initiation factor 2 (IF-2; GTPase)	--
Unigene11887_All	all	p3	(CGT)5	15	479	493	CACCACAAGGTCGTCCTCTC	60.713	20	CCTCCTTCGCCTGTTCCT	60.34	18	280	ethylene-overproduction protein 1 [Arabidopsis lyrata subsp. lyrata] >gi|297323660|gb|EFH54081.1| ethylene-overproduction protein 1 [Arabidopsis lyrata subsp. lyrata]	Ethylene-overproduction protein 1 OS=Arabidopsis thaliana GN=ETO1 PE=1 SV=2	Translation initiation factor 2 (IF-2; GTPase)	--
Unigene118878_All	A.bulbifer	p2	(GT)7	14	80	93	CCCACGTGTGTGTGTGAGA	60.196	19	CTCCCCCTCTCGTTCTCTCT	59.945	20	215	--	--	--	--
Unigene118911_All	A.bulbifer	p2	(TG)6	12	273	284	TGGTTTCAAGCGATGAAGAA	59.395	20	GGTTATGCAAAAGCTCTGCC	59.851	20	275	Os06g0691000 [Oryza sativa Japonica Group] >gi|113596459|dbj|BAF20333.1| Os06g0691000 [Oryza sativa Japonica Group]	--	--	DNA repair protein REV1 [EC:2.7.7.-]
Unigene119014_All	A.bulbifer	p2	(TG)7	14	40	53	TGCTTCAGAGTGAAGGAACCA	60.959	21	CTGGGTCTCCATGTCCAGTT	59.962	20	203	--	--	--	--
Unigene119057_All	A.bulbifer	p4	(GTGC)4	16	77	92	CTCCTTTTTCCAGGTCTCCC	60.045	20	GAGGCTGCCATTCTAAGCAA	60.49	20	131	--	--	--	--
Unigene119137_All	A.bulbifer	p2	(CT)8	16	185	200	CTACTTTCAAAAGCGGTGGG	59.741	20	TTTTTCACGCACGCATGT	59.833	18	193	--	--	--	--
Unigene11919_All	all	p2	(AG)7	14	967	980	TACGCTTGCAGAATGGACAC	59.871	20	CTCCTCCTCCTCCCCCTC	61.109	18	273	fertilization-independent endosperm protein [Nicotiana tabacum]	Polycomb group protein FIE2 OS=Zea mays GN=FIE2 PE=2 SV=1	FOG: WD40 repeat	polycomb protein EED
Unigene119196_All	A.bulbifer	p2	(GA)6	12	147	158	ATGCTACAACTGTCCCCGAC	59.997	20	TCGAAATCCACCCAGAAGTC	60.05	20	112	--	--	--	--
Unigene119270_All	A.bulbifer	p3	(TCT)5	15	48	62	TACCCTTCTCTCTCCATCGC	59.386	20	TCAAATCAAAGGGCAGATCC	60.014	20	190	--	--	--	--
Unigene11932_All	all	p2	(TC)6	12	1684	1695	TCTCCGCGAAGAGGAGAATA	60.051	20	GAACAAAGAGGAGCGCAGAT	59.579	20	176	transcription factor [Lycoris longituba]	Zinc finger CCCH domain-containing protein 63 OS=Oryza sativa subsp. japonica GN=Os11g0472000 PE=2 SV=2	--	--
Unigene119330_All	A.bulbifer	p3	(TTC)5	15	141	155	CAATAAGACGAGCGCATTGA	59.976	20	GCTTTGGAGTTGGAGGCTCT	60.903	20	223	PREDICTED: hypothetical protein [Vitis vinifera]	--	--	--
Unigene11936_All	all	p3	(AGA)5	15	639	653	GTGAAGGCGAGTCTGGAAGA	60.533	20	GATACCAGCTTAACTGCCGC	59.873	20	209	RecName: Full=22.0 kDa class IV heat shock protein; Flags: Precursor >gi|18661|emb|CAA44882.1| heat shock protein [Glycine max]	22.0 kDa class IV heat shock protein OS=Glycine max GN=HSP22.0 PE=3 SV=1	Molecular chaperone (small heat shock protein)	--
Unigene119370_All	A.bulbifer	p3	(TCG)5	15	204	218	TCACGCTTGTCCTCTCCTCT	60.135	20	TAGGTGGTTCGTCCTTTTGC	60.11	20	240	--	--	--	--
Unigene119377_All	A.bulbifer	p3	(AGC)5	15	370	384	AAAGGATGAAACCTGACCCC	60.169	20	TTCACAGTTGTGAGTTGTGGC	59.785	21	133	--	--	--	--
Unigene119378_All	A.bulbifer	p3	(GGA)6	18	91	108	GAGCAGAACAGCCTGCTACC	60.164	20	CGTTGCTGCTACCTCTTTCC	60.015	20	188	AlNc14C340G10781 [Albugo laibachii Nc14]	Neural Wiskott-Aldrich syndrome protein OS=Homo sapiens GN=WASL PE=1 SV=2	--	--
Unigene1194_All	all	p2	(TA)8	16	141	156	GAAAACATGAACGAAGGGGA	59.91	20	GAGCCTAATGGTTGAGGACG	59.694	20	101	Os05g0363200 [Oryza sativa Japonica Group] >gi|49387469|dbj|BAD24936.1| UDP-glucuronic acid decarboxylase [Oryza sativa Japonica Group] >gi|113578869|dbj|BAF17232.1| Os05g0363200 [Oryza sativa Japonica Group]	UDP-glucuronic acid decarboxylase 1 OS=Rattus norvegicus GN=Uxs1 PE=1 SV=1	Nucleoside-diphosphate-sugar epimerases	dTDP-glucose 4,6-dehydratase [EC:4.2.1.46]
Unigene1194_All	all	p2	(CT)6	12	331	342	CGTCCTCAACCATTAGGCTC	59.694	20	AGAGGGTAGATGATGGGGCT	59.919	20	219	Os05g0363200 [Oryza sativa Japonica Group] >gi|49387469|dbj|BAD24936.1| UDP-glucuronic acid decarboxylase [Oryza sativa Japonica Group] >gi|113578869|dbj|BAF17232.1| Os05g0363200 [Oryza sativa Japonica Group]	UDP-glucuronic acid decarboxylase 1 OS=Rattus norvegicus GN=Uxs1 PE=1 SV=1	Nucleoside-diphosphate-sugar epimerases	dTDP-glucose 4,6-dehydratase [EC:4.2.1.46]
Unigene119400_All	A.bulbifer	p3	(CTC)6	18	67	84	TCTCTCTCTCTAGTGTATGCGACA	58.446	24	CGACAGAATAAAGGGGTGGA	59.926	20	198	--	--	--	--
Unigene119401_All	A.bulbifer	p3	(CTC)6	18	59	76	ATGTAAAGAGTGCGAAGGGG	59.195	20	CGACAGAATAAAGGGGTGGA	59.926	20	196	--	--	--	--
Unigene119422_All	A.bulbifer	p2	(CG)7	14	44	57	CCCCCTCCCTCTCTATATGTG	59.791	21	TTTGAGACCCCAAGTATGCC	59.933	20	174	--	--	--	--
Unigene119424_All	A.bulbifer	p2	(TA)10	20	150	169	GGTTGGATAGGGATCGAGTG	59.361	20	ATTTATGGGGTGGCATTCCT	60.399	20	228	--	--	--	--
Unigene119429_All	A.bulbifer	p2	(AT)6	12	181	192	TGCTTTGGCATTTGAATTTG	59.679	20	TGTGTGTGTGTGTGTGTGTATGT	58.292	23	196	--	--	--	--
Unigene119459_All	A.bulbifer	p2	(GA)6	12	74	85	TCAAATCTCCTTTGGCTCTGA	59.94	21	GCGACCCTAGTGCTCCTATG	59.859	20	226	--	--	--	--
Unigene119485_All	A.bulbifer	p2	(AC)7	14	131	144	ACAACATAGGTCGGCCTCAC	59.997	20	TTGTTCAGGACATCAAGGTACG	60.03	22	111	--	--	--	--
Unigene119494_All	A.bulbifer	p3	(CAT)5	15	161	175	TTTCTCATAAATCCGCAGCC	60.175	20	TGGATAATAATAATCTGCTCTCTTTGA	58.876	27	152	--	--	--	--
Unigene119506_All	A.bulbifer	p4	(GAGG)4	16	62	77	GAGGGAACAGGAAGCACAAC	59.703	20	GACGATGGGAGAGGCAATAA	60.036	20	137	--	--	--	--
Unigene11954_All	all	p4	(TTCT)4	16	1175	1190	GATCCGTGTTCCCAAGACAT	59.786	20	TGATTTCAACAATGAATCCAAAA	59.332	23	185	ribosomal protein L23 [Spinacia oleracea]	60S ribosomal protein L23A OS=Fritillaria agrestis GN=RPL23A PE=2 SV=1	Ribosomal protein L23	large subunit ribosomal protein L23Ae
Unigene119545_All	A.bulbifer	p4	(CTAT)4	16	184	199	CAACCCATACCTCGTGGAGT	59.844	20	ATCCCTGCCCCTCAGTTAGT	59.957	20	157	Os03g0105800 [Oryza sativa Japonica Group] >gi|113547152|dbj|BAF10595.1| Os03g0105800 [Oryza sativa Japonica Group]	--	--	--
Unigene119546_All	A.bulbifer	p4	(CTAT)4	16	317	332	AGCAAATTTTCGGCAAGAGA	59.96	20	ATCCCTGCCCCTCAGTTAGT	59.957	20	269	Os03g0105800 [Oryza sativa Japonica Group] >gi|113547152|dbj|BAF10595.1| Os03g0105800 [Oryza sativa Japonica Group]	--	--	--
Unigene119562_All	A.bulbifer	p3	(TTC)5	15	201	215	GCGAGGAGAGGGAGTGACTA	59.555	20	ATGGAACGGGCCAAATAAAT	60.389	20	193	--	--	--	--
Unigene11957_All	all	p5	(TAATT)5	25	23	47	TGACACGTGTGACGGTCG	61.486	18	AGCGAAAGCTGAGAACCAAG	59.757	20	254	Os07g0445600 [Oryza sativa Japonica Group] >gi|33146927|dbj|BAC79948.1| COP1-interacting protein 7 (CIP7)-like protein [Oryza sativa Japonica Group] >gi|50509609|dbj|BAD31401.1| COP1-interacting protein 7 (CIP7)-like protein [Oryza sativa Japonica Group] >gi|113611069|dbj|BAF21447.1| Os07g0445600 [Oryza sativa Japonica Group]	--	--	--
Unigene11957_All	all	p2	(AC)6	12	835	846	CCATCTCTAGCTGAGGCGAG	60.255	20	AATTGGCAGAGGATGAGTCG	60.218	20	180	Os07g0445600 [Oryza sativa Japonica Group] >gi|33146927|dbj|BAC79948.1| COP1-interacting protein 7 (CIP7)-like protein [Oryza sativa Japonica Group] >gi|50509609|dbj|BAD31401.1| COP1-interacting protein 7 (CIP7)-like protein [Oryza sativa Japonica Group] >gi|113611069|dbj|BAF21447.1| Os07g0445600 [Oryza sativa Japonica Group]	--	--	--
Unigene119689_All	A.bulbifer	p2	(GT)6	12	249	260	ATGAATGACGACCCTGGAAG	59.927	20	CAGCAAGGTGCTGACCTACA	60.049	20	277	--	--	--	--
Unigene119690_All	A.bulbifer	p2	(GT)6	12	249	260	ATGAATGACGACCCTGGAAG	59.927	20	CAGCAAGGTGCTGACCTACA	60.049	20	277	--	--	--	--
Unigene119699_All	A.bulbifer	p3	(CGA)5	15	700	714	GCTGGTACCTCGCTGACTTC	60.02	20	GGATGGAGGGAACAGATCAA	59.862	20	171	Os05g0141700 [Oryza sativa Japonica Group] >gi|113578157|dbj|BAF16520.1| Os05g0141700 [Oryza sativa Japonica Group]	Mucin-19 OS=Mus musculus GN=Muc19 PE=2 SV=2	Response regulators consisting of a CheY-like receiver domain and a winged-helix DNA-binding domain	--
Unigene119747_All	A.bulbifer	p3	(CTC)5	15	70	84	TCTTGAATTCCAAGGCGAAC	60.192	20	CGTGTAGCTTGGGGAAGAAG	59.869	20	229	--	--	--	--
Unigene119747_All	A.bulbifer	p5	(CTTCT)4	20	136	155	CCTATTCCTTGACCCACCCT	60.183	20	ACCTCCTTACCAGAGGCCAT	59.957	20	271	--	--	--	--
Unigene119769_All	A.bulbifer	p3	(CTC)6	18	246	263	TCCGCCAATTTCTCTGTTTC	60.192	20	TGAGACTGGGAGGAGGAGAA	59.913	20	154	unnamed protein product [Blastocystis hominis]	--	--	--
Unigene119786_All	A.bulbifer	p2	(AT)7	14	220	233	TGATGATCATTCATGCACCC	60.3	20	GCAAGTACATAACAAAGGGAGATT	57.887	24	216	--	--	--	--
Unigene11980_All	all	p3	(CTC)5	15	57	71	CCCGATACCTTCCACCTGTA	59.807	20	GTCCAGAATGGAGAGGACCA	60.048	20	105	Os12g0104300 [Oryza sativa Japonica Group] >gi|108862072|gb|ABA95594.2| expressed protein [Oryza sativa Japonica Group] >gi|113648432|dbj|BAF28944.1| Os12g0104300 [Oryza sativa Japonica Group]	Translation initiation factor IF-2 OS=Synechococcus sp. (strain WH7803) GN=infB PE=3 SV=1	Translation initiation factor 2 (IF-2; GTPase)	--
Unigene119802_All	A.bulbifer	p2	(TC)8	16	165	180	GGGCCATATATTGCTCTCTTCA	60.428	22	AGAGTCACGATGGCCCTCTA	59.827	20	108	--	--	--	--
Unigene11981_All	all	p3	(CGG)5	15	366	380	GAGATCGTCCTCTGGAGCTG	60.096	20	ACGAGTACGTCCTCAAGGGA	59.721	20	248	Os08g0561600 [Oryza sativa Japonica Group] >gi|113624482|dbj|BAF24427.1| Os08g0561600 [Oryza sativa Japonica Group]	Serine/arginine repetitive matrix protein 1 OS=Gallus gallus GN=SRRM1 PE=2 SV=1	--	--
Unigene119830_All	A.bulbifer	p4	(TTCA)5	20	160	179	AAATAGGGCACCGAATTGTG	59.823	20	CCATTGTCAAGCAGAGACGA	59.984	20	270	--	--	--	--
Unigene11987_All	all	p3	(TGC)5	15	312	326	TGCCCTTCTTATTGGACCAC	59.933	20	GTTTGGATGCAAGGAGGTGT	59.973	20	246	Os06g0167200 [Oryza sativa Japonica Group] >gi|113594959|dbj|BAF18833.1| Os06g0167200 [Oryza sativa Japonica Group]	RING-H2 finger protein ATL47 OS=Arabidopsis thaliana GN=ATL47 PE=2 SV=1	--	--
Unigene119875_All	A.bulbifer	p2	(CT)9	18	27	44	GAGAGAGTGTGTGTGTGTGTGC	59.414	22	TGTTCAGGAGGTAACAGGGG	59.959	20	104	ribosomal protein L7 [Hyacinthus orientalis]	NHP2-like protein 1 OS=Xenopus tropicalis GN=nhp2l1 PE=2 SV=1	--	U4/U6 small nuclear ribonucleoprotein SNU13
Unigene119883_All	A.bulbifer	p2	(TA)7	14	165	178	AGCTTCCTCCTCCACCTCAT	60.216	20	TAGTGGGTCGATAGATCGGG	59.91	20	146	--	--	--	--
Unigene11992_All	all	p3	(GAT)7	21	247	267	CCTGTATGTGGCAGAGCAGA	60.008	20	TGCTCCCTCTCCTCTTTTGA	60.065	20	270	Os02g0759800 [Oryza sativa Japonica Group] >gi|113537715|dbj|BAF10098.1| Os02g0759800 [Oryza sativa Japonica Group]	Puff-specific protein Bx42 OS=Drosophila melanogaster GN=Bx42 PE=1 SV=1	Membrane protein involved in colicin uptake	SNW domain-containing protein 1
Unigene119933_All	A.bulbifer	p2	(GA)8	16	304	319	CGGGAACCTATTCAGACCAA	59.926	20	TCCGAGGCAGTCTCTCTCTC	59.817	20	189	--	--	--	--
Unigene119933_All	A.bulbifer	p2	(GA)6	12	366	377	CGGGAACCTATTCAGACCAA	59.926	20	AAAATGAGGGAACCTATCCGA	59.785	21	205	--	--	--	--
Unigene119974_All	A.bulbifer	p2	(GA)6	12	60	71	AGAATGGAGAACAAGGGAGAGA	59.323	22	GGCTCTGATGAATGGAAGGA	60.158	20	216	--	--	--	--
Unigene119978_All	A.bulbifer	p4	(AAAT)4	16	72	87	AATAGACGGGTGCTGAATGG	59.955	20	CCGATTTTAAAACCAGGGAT	57.924	20	257	--	--	--	--
Unigene11998_All	all	p3	(GGA)5	15	488	502	GGGTCTCCGACGAGTTCATA	60.073	20	CCGACTCTCTGATCGTCTCC	59.945	20	177	Os11g0536000 [Oryza sativa Japonica Group] >gi|77551285|gb|ABA94082.1| expressed protein [Oryza sativa Japonica Group] >gi|255680149|dbj|BAF28389.2| Os11g0536000 [Oryza sativa Japonica Group]	Translation initiation factor IF-2 OS=Mycobacterium gilvum (strain PYR-GCK) GN=infB PE=3 SV=1	Translation initiation factor 2 (IF-2; GTPase)	argonaute
Unigene12000_All	all	p4	(CGGA)4	16	758	773	TCTCTCTTTTCCCCCAATCC	60.38	20	GAGGTTGGAGGAGGACGACT	60.648	20	266	conserved unknown protein [Ectocarpus siliculosus]	--	--	--
Unigene120235_All	A.bulbifer	p3	(AAC)5	15	87	101	TCATCAAACTCTTGGTCCCC	59.903	20	ACGATGGAATGCATGATTGA	59.89	20	211	--	--	--	--
Unigene120242_All	A.bulbifer	p2	(GA)8	16	112	127	TGTGCCCCTTTAATTGTGGT	60.227	20	TGTGAACAAGGCAAAGCATC	59.847	20	148	--	--	--	--
Unigene120281_All	A.bulbifer	p2	(TA)6	12	133	144	ACATGCATGCCACTGACAAT	59.999	20	AAATCTGGGACAAAATATAGGTACA	57.287	25	180	--	--	--	--
Unigene12029_All	all	p3	(GCA)6	18	82	99	TACTTGGAAAACGTACGCGA	59.368	20	GATGCCGATCATCACCTTCT	60.042	20	248	L-ascorbate oxidase precursor [Zea mays]	L-ascorbate oxidase OS=Nicotiana tabacum GN=AAO PE=2 SV=1	Putative multicopper oxidases	--
Unigene120331_All	A.bulbifer	p2	(AC)6	12	236	247	AAAATGGATTAGATCCGCCC	60.116	20	GCAATCTCCAACAGCTAGTCAA	59.522	22	211	--	--	--	--
Unigene120369_All	A.bulbifer	p2	(GA)9	18	54	71	CCTCCAATAACCGGCAACT	59.94	19	AGGGTGAGGCTCTCTCTGGT	60.404	20	103	--	--	--	--
Unigene120371_All	A.bulbifer	p2	(GT)7	14	131	144	CCGACTCCGTGCCTAATAAA	60.089	20	TTTCCACATTAGAGGGACGC	60.074	20	108	--	--	--	--
Unigene12042_All	all	p4	(GGAG)4	16	1019	1034	TCTCTCCCTCATGTATGCCC	60.034	20	GAGTCCGTGCTTTGTGTGTC	59.315	20	271	cytochrome P450 CYP724B3 [Zea mays]	Cytochrome P450 724B1 OS=Oryza sativa subsp. japonica GN=CYP724B1 PE=1 SV=1	Cytochrome P450	cytochrome P450, family 724, subfamily B, polypeptide 1 [EC:1.14.-.-]
Unigene12045_All	all	p2	(GA)8	16	307	322	TTTCACGCTCCTCCACCTAT	59.694	20	GGAATCCAACGGAACGTAGA	59.933	20	119	--	--	--	--
Unigene120460_All	A.bulbifer	p3	(AGA)5	15	83	97	TGATCAACTCCTCCCCAGTC	60.048	20	ATGTGTGGAACCTCGGAAAG	59.966	20	161	--	--	--	--
Unigene120531_All	A.bulbifer	p2	(CT)6	12	98	109	GCAGAAGGTGAGTGGTCGAT	60.269	20	GATGCAGAACGCCTGTGTAA	59.871	20	186	--	--	--	--
Unigene120545_All	A.bulbifer	p2	(GA)6	12	236	247	GGGTGGGAGTCAGACTGTGT	60.006	20	TGACGTCCGGTAACTTCCTC	60.111	20	220	--	--	--	--
Unigene12056_All	all	p4	(AGCT)4	16	74	89	TCTTCTTCCCCAAACACGAC	60.088	20	AGAGGGGAGGAGAGGAGATG	59.76	20	243	beta-glucan-binding protein 4 [Medicago truncatula]	Mucin-2 OS=Homo sapiens GN=MUC2 PE=1 SV=2	Predicted glycosyl hydrolase	--
Unigene12057_All	all	p3	(AAG)6	18	660	677	CAAGAAGCAGTGCGTGAGAG	59.922	20	GGAAGAAGGATTCTCATTTATGG	58.164	23	259	AP2 domain class transcription factor [Malus x domestica]	AP2/ERF and B3 domain-containing transcription repressor RAV2 OS=Arabidopsis thaliana GN=RAV2 PE=2 SV=1	Type II secretory pathway, component HofQ	RAV-like factor
Unigene120639_All	A.bulbifer	p2	(CT)7	14	51	64	TCGAGGAATTGCACATCTTG	59.799	20	TCACATCCAGGAGCAGAGTG	59.98	20	117	--	--	--	--
Unigene120660_All	A.bulbifer	p2	(GT)8	16	61	76	CCTGTCCAGGTGACTGTGTG	60.198	20	CCCCTCTTTCTCCCTCTGTT	59.671	20	155	--	--	--	--
Unigene12068_All	all	p2	(GA)6	12	1125	1136	CTACAGCCTACAGATCCGCC	59.859	20	CTCTCTCCATTTCGCTCCTG	60.088	20	194	LIM1 [Hevea brasiliensis]	Pollen-specific protein SF3 OS=Helianthus annuus GN=SF3 PE=2 SV=1	--	cysteine and glycine-rich protein
Unigene12081_All	all	p6	(GGATTA)4	24	874	897	GGTATCTCTGTCCTGCGCTC	59.981	20	CCAGAACCGTGCTAACCCTA	60.125	20	224	Os06g0643500 [Oryza sativa Japonica Group] >gi|113596218|dbj|BAF20092.1| Os06g0643500 [Oryza sativa Japonica Group]	36.4 kDa proline-rich protein OS=Solanum lycopersicum GN=TPRP-F1 PE=2 SV=1	Uncharacterized protein conserved in bacteria	--
Unigene120833_All	A.bulbifer	p2	(GT)6	12	55	66	GGGAGCATCCTTGAGAGAGA	59.486	20	ATCGTACAACCCAGACAGCC	59.997	20	145	Os05g0198400 [Oryza sativa Japonica Group] >gi|75261631|sp|Q6L8F7.1|ZIP7_ORYSJ RecName: Full=Zinc transporter 7; AltName: Full=ZRT/IRT-like protein 7; Short=OsZIP7; Flags: Precursor >gi|47169689|dbj|BAD18968.1| zinc transporter [Oryza sativa Japonica Group] >gi|113578426|dbj|BAF16789.1| Os05g0198400 [Oryza sativa Japonica Group]	Zinc transporter 7 OS=Oryza sativa subsp. japonica GN=ZIP7 PE=2 SV=1	--	--
Unigene120989_All	A.bulbifer	p2	(TG)6	12	114	125	CCCTTAGTCTCTGGTGTGTGC	59.777	21	ATGGAGGACAGGTTGGTGAG	59.962	20	144	--	--	--	--
Unigene121_All	A.konjac	p2	(CT)8	16	45	60	CTTTTCCTCATCTTCCCGC	59.759	19	CCCGCAAAAATGGAATAGAA	59.901	20	190	embryo defective 1379 protein [Arabidopsis thaliana] >gi|45752662|gb|AAS76229.1| At5g21140 [Arabidopsis thaliana] >gi|46402448|gb|AAS92326.1| At5g21140 [Arabidopsis thaliana] >gi|332005556|gb|AED92939.1| embryo defective 1379 protein [Arabidopsis thaliana]	--	--	--
Unigene121005_All	A.bulbifer	p2	(GA)6	12	38	49	AATGAGGATCGAAGGGAAGG	60.401	20	TTGGTTGGTGGCATGACTTA	59.964	20	144	--	--	--	--
Unigene121009_All	A.bulbifer	p4	(TTTA)4	16	85	100	TGAAACCCATGAGAAGGAAGA	59.656	21	CACTTGAAGGCATCAGGTCA	59.831	20	220	--	--	--	--
Unigene121024_All	A.bulbifer	p5	(AAATA)4	20	206	225	CTCCCCAGCAGCGAATAATA	60.188	20	CGAAAGAAAGCGGAGTCTTG	60.125	20	137	--	--	--	--
Unigene12113_All	all	p2	(TC)8	16	25	40	CTCTCTTTCCCCCACCCTT	60.431	19	GCGCAGAGAGTAACAGAGGG	60.156	20	103	ATPP2-A13 [Zea mays] >gi|195635731|gb|ACG37334.1| ATPP2-A13 [Zea mays]	F-box protein PP2-A15 OS=Arabidopsis thaliana GN=PP2A15 PE=2 SV=1	--	small nuclear ribonucleoprotein B and B'
Unigene12115_All	all	p3	(GGC)7	21	473	493	AGAGCCAGAGAGCACAAAGC	59.898	20	TCTGACGCTGAGGAGGAAAT	59.95	20	244	AlNc14C340G10781 [Albugo laibachii Nc14]	--	--	glycerol-3-phosphate acyltransferase [EC:2.3.1.15]
Unigene12117_All	all	p2	(CA)6	12	193	204	GGTGGTGACCAGTGAGGAGT	60.006	20	CGGGTGTGTGTGTGTGTGTA	59.95	20	277	--	--	--	--
Unigene12117_All	all	p2	(AC)8	16	276	291	GATGTGTGCTGCAAGCCTAA	60.019	20	GAGTGGGAGAGAAGCGACTG	60.135	20	274	--	--	--	--
Unigene12118_All	all	p3	(TGG)6	18	435	452	TTCTGATGGCTTCACTCCCT	59.803	20	ACTTCGTCCCTAACCACACC	58.917	20	265	photoperiod responsive protein [Solanum tuberosum subsp. andigenum]	U-box domain-containing protein 29 OS=Arabidopsis thaliana GN=PUB29 PE=1 SV=1	--	DNA polymerase sigma subunit [EC:2.7.7.7]
Unigene121185_All	A.bulbifer	p3	(CTT)5	15	128	142	GTCTTCGGTTGCCAGCTTT	60.39	19	ATATACACCGCCCCACAGAC	59.7	20	127	--	--	--	--
Unigene121186_All	A.bulbifer	p3	(TCA)6	18	195	212	GTCACGTACAGCGTCAAGGA	59.905	20	CGGGGTTGAGTTCCTGTAAA	59.964	20	238	--	Filamin-C OS=Mus musculus GN=Flnc PE=1 SV=3	--	--
Unigene121202_All	A.bulbifer	p4	(ATCT)4	16	134	149	TTGCGGATTTTCTACGCTCT	59.982	20	GCGTCAATGTATCCATCATGT	58.313	21	186	--	--	--	--
Unigene12124_All	all	p3	(CTG)5	15	274	288	GAAACAAGGATGGCCTGAAA	60.051	20	GCTCCATCACACCCAATTCT	59.934	20	269	NAD kinase 1 [Zea mays] >gi|195651329|gb|ACG45132.1| NAD kinase 1 [Zea mays]	NAD(H) kinase 1 OS=Arabidopsis thaliana GN=NADK1 PE=1 SV=2	--	NAD+ kinase [EC:2.7.1.23]
Unigene12126_All	all	p2	(TG)6	12	54	65	GGAGGAGATCCTCGAATCTTG	60.162	21	ACACCTTGGACGAACTGACC	60.009	20	133	3-deoxy-manno-octulosonate cytidylyltransferase/nucleotidyltransferase [Elaeis guineensis]	3-deoxy-manno-octulosonate cytidylyltransferase OS=Protochlamydia amoebophila (strain UWE25) GN=kdsB PE=3 SV=1	CMP-2-keto-3-deoxyoctulosonic acid synthetase	3-deoxy-manno-octulosonate cytidylyltransferase (CMP-KDO synthetase) [EC:2.7.7.38]
Unigene121283_All	A.bulbifer	p2	(TA)6	12	184	195	TGAACGATTGTGATTATGCTCTC	59.242	23	CCAGCCAGGGTGAGTTTTT	60.096	19	140	--	--	--	--
Unigene12129_All	all	p2	(AG)8	16	121	136	CTTCAGTCCACCCCTCACTC	59.682	20	GAGGTGAGATCCGCAAAAAG	59.813	20	130	light harvesting-like protein 3 [Populus trichocarpa] >gi|222833802|gb|EEE72279.1| light harvesting-like protein 3 [Populus trichocarpa]	--	--	--
Unigene121323_All	A.bulbifer	p3	(GAA)5	15	35	49	TCTCCAACGTTTGGAAGAGG	60.224	20	TGAACCGAGCTGTTCATCTG	59.984	20	190	--	--	--	--
Unigene12134_All	all	p2	(GA)7	14	736	749	GAGGTCAGTCTCGTCGAAGC	60.143	20	TCCTCCTCCTCCTCTTCCTC	59.883	20	263	sucrose phosphate synthase [Oncidium Goldiana]	Sucrose-phosphate synthase 1 OS=Citrus unshiu GN=SPS1 PE=2 SV=1	Glycosyltransferase	sucrose-phosphate synthase [EC:2.4.1.14]
Unigene12135_All	all	p3	(TTC)5	15	168	182	GATCCCCCAATGCTGATCTA	59.854	20	TCCATGGGGGTTTTGTTAAA	60.024	20	255	Acyl-CoA-binding protein [Panax ginseng]	Acyl-CoA-binding protein OS=Ricinus communis PE=3 SV=1	Acyl-CoA-binding protein	diazepam-binding inhibitor (GABA receptor modulator, acyl-CoA-binding protein)
Unigene12136_All	all	p3	(GCG)5	15	496	510	TCATCACTCTCGTCGTCGTC	59.988	20	GGTACCGGTCCGAGAAGAAG	61.008	20	205	PREDICTED: similar to transcription factor [Vitis vinifera]	Serine/arginine repetitive matrix protein 1 OS=Gallus gallus GN=SRRM1 PE=2 SV=1	Phosphopantothenoylcysteine synthetase/decarboxylase	ubiquitin-conjugating enzyme E2 O [EC:6.3.2.19]
Unigene121360_All	A.bulbifer	p2	(AC)7	14	522	535	ACACTTGGGAGGAGTGATGG	59.962	20	CCAAATCCGGCTAATTCTGA	60.031	20	202	--	--	--	--
Unigene1214_All	all	p2	(GA)8	16	121	136	TTACTAATGCTCGGGTTCCG	60.089	20	TCAGCCAAAAGGAGGAAGAA	59.926	20	177	Os08g0531000 [Oryza sativa Japonica Group] >gi|111036652|dbj|BAF02354.1| nucleotide pyrophosphatase [Oryza sativa Japonica Group] >gi|113624299|dbj|BAF24244.1| Os08g0531000 [Oryza sativa Japonica Group]	Probable inactive purple acid phosphatase 27 OS=Arabidopsis thaliana GN=PAP27 PE=2 SV=1	--	--
Unigene12140_All	all	p2	(AC)6	12	265	276	AGAGAGCATACCATGCCACC	60.104	20	GCCTTGGTGCAAATCCTAAA	60.074	20	177	Os07g0101400 [Oryza sativa Japonica Group] >gi|113610213|dbj|BAF20591.1| Os07g0101400 [Oryza sativa Japonica Group]	BTB/POZ and MATH domain-containing protein 1 OS=Arabidopsis thaliana GN=BPM1 PE=1 SV=1	--	--
Unigene12145_All	all	p2	(TA)8	16	141	156	GAAAACATGAACGAAGGGGA	59.91	20	GAGCCTAATGGTTGAGGACG	59.694	20	101	Os05g0363200 [Oryza sativa Japonica Group] >gi|49387469|dbj|BAD24936.1| UDP-glucuronic acid decarboxylase [Oryza sativa Japonica Group] >gi|113578869|dbj|BAF17232.1| Os05g0363200 [Oryza sativa Japonica Group]	UDP-glucuronic acid decarboxylase 1 OS=Rattus norvegicus GN=Uxs1 PE=1 SV=1	Nucleoside-diphosphate-sugar epimerases	dTDP-glucose 4,6-dehydratase [EC:4.2.1.46]
Unigene12145_All	all	p2	(CT)6	12	331	342	CGTCCTCAACCATTAGGCTC	59.694	20	AGAGGGTAGATGATGGGGCT	59.919	20	219	Os05g0363200 [Oryza sativa Japonica Group] >gi|49387469|dbj|BAD24936.1| UDP-glucuronic acid decarboxylase [Oryza sativa Japonica Group] >gi|113578869|dbj|BAF17232.1| Os05g0363200 [Oryza sativa Japonica Group]	UDP-glucuronic acid decarboxylase 1 OS=Rattus norvegicus GN=Uxs1 PE=1 SV=1	Nucleoside-diphosphate-sugar epimerases	dTDP-glucose 4,6-dehydratase [EC:4.2.1.46]
Unigene121462_All	A.bulbifer	p2	(AG)7	14	168	181	ATCCGTTGGCAGCATCTATC	60.066	20	GTGGAGTTTTCTAGTGGGCG	59.734	20	193	--	--	--	--
Unigene121467_All	A.bulbifer	p2	(GA)7	14	211	224	CCCAATCACTGACCTCCAAT	59.779	20	ACATGGTTTGCAGACTGGAC	58.568	20	161	--	--	--	--
Unigene12153_All	all	p3	(CCT)6	18	95	112	AGACCGGAGGAGGAGAAAAA	60.183	20	TCTACAGCAGCCAAGACCCT	60.012	20	141	Os07g0194000 [Oryza sativa Japonica Group] >gi|50509098|dbj|BAD30158.1| synaptobrevin-like protein [Oryza sativa Japonica Group] >gi|60543737|emb|CAD70274.1| synaptobrevin 1 [Oryza sativa Japonica Group] >gi|113610645|dbj|BAF21023.1| Os07g0194000 [Oryza sativa Japonica Group]	Vesicle-associated membrane protein 725 OS=Arabidopsis thaliana GN=VAMP725 PE=2 SV=2	Synaptobrevin/VAMP-like protein	vesicle-associated membrane protein 72
Unigene121555_All	A.bulbifer	p2	(AT)6	12	214	225	TCCAGTTGCTCCTGAGTCCT	59.986	20	GCATCTCTCTTCCGTTGTCC	59.81	20	103	--	--	--	--
Unigene12156_All	all	p3	(CGG)5	15	43	57	AAGCAGCGGCTCAGAGAAG	60.97	19	GCCTTCTTCTCGTTGGTGTC	59.851	20	191	Os07g0689800 [Oryza sativa Japonica Group] >gi|113612244|dbj|BAF22622.1| Os07g0689800 [Oryza sativa Japonica Group]	Vegetative cell wall protein gp1 OS=Chlamydomonas reinhardtii GN=GP1 PE=2 SV=1	--	--
Unigene121582_All	A.bulbifer	p3	(CTC)5	15	47	61	CTCCACCACTACCGACCG	60.105	18	GAATAAGTCGACGCAGAGGC	59.985	20	156	OSIGBa0135L04.4 [Oryza sativa Indica Group]	Probable LRR receptor-like serine/threonine-protein kinase At3g47570 OS=Arabidopsis thaliana GN=At3g47570 PE=1 SV=1	--	LRR receptor-like serine/threonine-protein kinase EFR [EC:2.7.11.1]
Unigene121595_All	A.bulbifer	p3	(CGC)5	15	70	84	TCTTCCATGCACAGTAACGC	59.871	20	ATCGCCTCCATCTACAGGCT	61.145	20	137	--	--	--	--
Unigene1216_All	all	p4	(ACAT)4	16	329	344	ATTTGGCCAGAACCAAATCA	60.309	20	CAGGATAAAGGGAAGGAGGG	59.89	20	274	--	--	--	--
Unigene121628_All	A.bulbifer	p2	(CT)7	14	252	265	TTTCAAGTGGGAGTTGGGAC	59.943	20	ACAATGAGAGAAGGGGCTGA	59.803	20	258	--	--	--	--
Unigene121649_All	A.bulbifer	p2	(AT)8	16	180	195	TAATTTCCGGTGGAGTGAGC	60.074	20	CAGCAAGAAGGGTTCCCATA	60.066	20	150	--	--	--	--
Unigene12165_All	all	p3	(CCT)5	15	1875	1889	GAAGTAGCAGCACCAGGAGG	60.012	20	CAGAGAGCAGAGCACTGTGG	59.915	20	222	expressed protein [Prunus persica]	DUF246 domain-containing protein At1g04910 OS=Arabidopsis thaliana GN=At1g04910 PE=1 SV=1	--	--
Unigene121652_All	A.bulbifer	p2	(TA)6	12	167	178	GTAAGATCTGAACCCAGCGG	59.694	20	CCATTCTTGAGCAAGTTCTCTG	59.122	22	152	--	--	--	--
Unigene12166_All	all	p2	(AG)6	12	54	65	CACGAGAGGAAGAGGCCA	60.063	18	ACGGAGCAGAACATCCAAAC	60.119	20	244	central motor kinesin 1 [Gossypium hirsutum]	--	--	kinesin family member 2/24
Unigene121690_All	A.bulbifer	p3	(CTG)6	18	44	61	GGGAGAGGCTAGGATTTTGC	60.173	20	GTGATGGTATGTGCAGTGGC	59.999	20	132	--	--	--	--
Unigene121690_All	A.bulbifer	p2	(CT)6	12	190	201	GCCACTGCACATACCATCAC	59.999	20	TCAGTGCCTGAGCACATAGG	60.008	20	112	--	--	--	--
Unigene121708_All	A.bulbifer	p2	(AG)7	14	139	152	GGTGAGGTTTTTCCTGAGCA	60.232	20	AGCTGCTCCCAAACAAGAAA	59.993	20	174	--	--	--	--
Unigene121717_All	A.bulbifer	p4	(TATT)4	16	166	181	TTATGTCGATGCCCTTTTCC	59.901	20	CGATGAGTGACCACGAGAGA	59.98	20	118	--	--	--	--
Unigene121754_All	A.bulbifer	p2	(AT)6	12	34	45	GAGCCATCAGGATTACCTGG	59.508	20	GGAGCAAATTCTTGGGGTTT	60.299	20	138	--	--	--	--
Unigene121812_All	A.bulbifer	p4	(CCTC)4	16	183	198	AAAGCTCGAAGCTAACAGCG	59.926	20	CTCGTGAAATTTGCAGGATCT	59.326	21	216	--	--	--	--
Unigene12182_All	all	p3	(GCG)5	15	775	789	CTCACTCTCTGCTGCCCTCT	59.883	20	AGCACGACATCTCCGAAACT	59.874	20	280	extensin-like protein [Zea mays]	--	--	--
Unigene121823_All	A.bulbifer	p2	(AG)7	14	75	88	GAAACGTAGTGGAGACGGGA	60.111	20	TTCCAAGTGGAAATCGAAGG	60.044	20	266	--	--	--	--
Unigene121823_All	A.bulbifer	p3	(TCT)5	15	221	235	AGGAGAAGGCAAGAAGGAGG	59.95	20	TTCCAAGTGGAAATCGAAGG	60.044	20	145	--	--	--	--
Unigene121824_All	A.bulbifer	p2	(TA)9	18	186	203	GGGAACCACAGATCCACAAA	60.758	20	TGTGTCATCGCAGAAACCAT	60.12	20	253	--	--	--	--
Unigene121995_All	A.bulbifer	p2	(CT)6	12	40	51	TGTTCTACCGATGGAGGCA	60.209	19	ATGTCGGACTTCACCTGCTC	60.269	20	196	ribose 5-phosphate isomerase A [Arabidopsis thaliana] >gi|6226027|sp|Q9ZU38.1|RPIA_ARATH RecName: Full=Probable ribose-5-phosphate isomerase; AltName: Full=Phosphoriboisomerase >gi|15809810|gb|AAL06833.1| At2g01290/F10A8.17 [Arabidopsis thaliana] >gi|17978867|gb|AAL47405.1| At2g01290/F10A8.17 [Arabidopsis thaliana] >gi|330250335|gb|AEC05429.1| ribose 5-phosphate isomerase A [Arabidopsis thaliana]	Probable ribose-5-phosphate isomerase OS=Arabidopsis thaliana GN=At2g01290 PE=2 SV=1	Ribose 5-phosphate isomerase	ribose 5-phosphate isomerase A [EC:5.3.1.6]
Unigene122_All	all	p2	(CT)8	16	45	60	CTTTTCCTCATCTTCCCGC	59.759	19	CCACATGATCGATCCAAGAA	59.451	20	139	embryo defective 1379 protein [Arabidopsis thaliana] >gi|45752662|gb|AAS76229.1| At5g21140 [Arabidopsis thaliana] >gi|46402448|gb|AAS92326.1| At5g21140 [Arabidopsis thaliana] >gi|332005556|gb|AED92939.1| embryo defective 1379 protein [Arabidopsis thaliana]	Non-structural maintenance of chromosomes element 1 homolog OS=Xenopus laevis GN=nsmce1 PE=2 SV=1	--	--
Unigene1220_All	all	p2	(TG)7	14	107	120	TCCTCTCTTTTCCCAGAGCA	60.065	20	GAGTACGGTTATTGGCGGAA	59.96	20	239	violaxanthin de-epoxidase-related protein [Arabidopsis thaliana] >gi|4417279|gb|AAD20404.1| expressed protein [Arabidopsis thaliana] >gi|14532484|gb|AAK63970.1| At2g21860/F7D8.18 [Arabidopsis thaliana] >gi|330252136|gb|AEC07230.1| violaxanthin de-epoxidase-related protein [Arabidopsis thaliana]	Violaxanthin de-epoxidase, chloroplastic OS=Nicotiana tabacum GN=VDE1 PE=2 SV=1	--	violaxanthin de-epoxidase [EC:1.10.99.3]
Unigene122015_All	A.bulbifer	p4	(GTAC)4	16	119	134	CGAACAAAACGGAACAAAGTT	59.164	21	CAGGGCTCAGGACGACTAAC	59.867	20	111	Os05g0344400 [Oryza sativa Japonica Group] >gi|75110699|sp|Q5W6M3.1|U497J_ORYSJ RecName: Full=UPF0497 membrane protein Os05g0344400 >gi|113578805|dbj|BAF17168.1| Os05g0344400 [Oryza sativa Japonica Group]	UPF0497 membrane protein Os05g0344400 OS=Oryza sativa subsp. japonica GN=Os05g0344400 PE=2 SV=1	--	--
Unigene122069_All	A.bulbifer	p2	(CA)6	12	197	208	GCTCGATCTCCATAAGCAGG	59.939	20	AGCTTGTGGTGTACTTGCCC	60.179	20	194	protease Do-like 7 [Arabidopsis thaliana] >gi|75330785|sp|Q8RY22.1|DEGP7_ARATH RecName: Full=Protease Do-like 7 >gi|19310429|gb|AAL84951.1| AT3g03380/T21P5_20 [Arabidopsis thaliana] >gi|27363448|gb|AAO11643.1| At3g03380/T21P5_20 [Arabidopsis thaliana] >gi|332640417|gb|AEE73938.1| protease Do-like 7 [Arabidopsis thaliana]	Protease Do-like 7 OS=Arabidopsis thaliana GN=DEGP7 PE=2 SV=1	--	--
Unigene122070_All	A.bulbifer	p2	(GA)6	12	40	51	GCCTGAAGATAGACATACTCAACAA	58.902	25	CCTGGGATGATCCTGCTCTA	60.173	20	164	--	--	--	--
Unigene122080_All	A.bulbifer	p3	(TCC)5	15	197	211	ATCAAGGTCGGCTGTCATCT	59.685	20	ATTCCAACTGATCACCAGGG	59.779	20	201	--	--	--	--
Unigene122086_All	A.bulbifer	p2	(AC)6	12	196	207	CAGGGACCTTGGTATCCCTT	60.183	20	GGTCGGACAACACTAGGCAT	59.997	20	245	--	--	--	--
Unigene122147_All	A.bulbifer	p2	(CT)6	12	239	250	CAGCGTATGGTGAGTGGTTG	60.175	20	CAACGAGTGAGAGAGGGTCC	59.835	20	135	--	--	--	--
Unigene122147_All	A.bulbifer	p2	(AC)6	12	260	271	CAGCGTATGGTGAGTGGTTG	60.175	20	CAACGAGTGAGAGAGGGTCC	59.835	20	135	--	--	--	--
Unigene122147_All	A.bulbifer	p2	(CA)6	12	284	295	CAGCGTATGGTGAGTGGTTG	60.175	20	CAACGAGTGAGAGAGGGTCC	59.835	20	135	--	--	--	--
Unigene122156_All	A.bulbifer	p2	(TC)7	14	143	156	TTGGTATCGGTTAAGGCCAG	59.953	20	AGGAGAACAAGGGTGGGACT	59.968	20	275	--	--	--	--
Unigene122177_All	A.bulbifer	p3	(CCT)5	15	226	240	CAGTGCTGCTGTTGCTCTTC	59.929	20	CAAGAGATGGGAAGGATGGA	60.003	20	114	hypothetical protein AURANDRAFT_71404 [Aureococcus anophagefferens]	--	--	--
Unigene122180_All	A.bulbifer	p2	(GA)8	16	30	45	TTCGATCTCCGAGTAACCCA	60.594	20	CCCAGACCTCTCTCCTCCTC	60.336	20	158	Os04g0373400 [Oryza sativa Japonica Group] >gi|255675383|dbj|BAF14487.2| Os04g0373400 [Oryza sativa Japonica Group]	MATE efflux family protein 7 OS=Arabidopsis thaliana GN=DTXL3 PE=2 SV=1	Na+-driven multidrug efflux pump	--
Unigene122198_All	A.bulbifer	p2	(TC)6	12	34	45	GCTTCTCTCTCTGCGTTGCT	60.043	20	TCTCTCTCTCTCTGTGGGGG	59.503	20	243	--	--	--	--
Unigene122204_All	A.bulbifer	p4	(TTAA)4	16	539	554	GGTGGGAACATCACGATAGG	60.195	20	TTGCTCTCTCGACACCTTGTT	60.043	21	270	roline-rich extensin-like receptor kinase 4 [Arabidopsis thaliana] >gi|75338798|sp|Q9ZNQ8.1|PERK4_ARATH RecName: Full=Proline-rich receptor-like protein kinase PERK4; AltName: Full=Proline-rich extensin-like receptor kinase 4; Short=AtPERK4 >gi|330251678|gb|AEC06772.1| roline-rich extensin-like receptor kinase 4 [Arabidopsis thaliana]	Proline-rich receptor-like protein kinase PERK4 OS=Arabidopsis thaliana GN=PERK4 PE=1 SV=1	--	--
Unigene122257_All	A.bulbifer	p2	(CA)6	12	205	216	AAGGGAAGGTGTTAATGGGG	60.046	20	TGCTTTCTTGACCATCTTGTG	58.912	21	242	--	--	--	--
Unigene12226_All	all	p2	(TC)8	16	133	148	CAAATCCCCAACCCTCTTCT	60.298	20	AAAGCAGGAGGAGGAGGAAG	59.95	20	190	protein brassinosteroid insensitive 1 [Arabidopsis thaliana] >gi|29427562|sp|O22476.1|BRI1_ARATH RecName: Full=Protein BRASSINOSTEROID INSENSITIVE 1; Short=AtBRI1; AltName: Full=Brassinosteroid LRR receptor kinase; Flags: Precursor >gi|2392895|gb|AAC49810.1| brassinosteroid insensitive 1 [Arabidopsis thaliana] >gi|5042156|emb|CAB44675.1| brassinosteroid insensitive 1 gene (BRI1) [Arabidopsis thal…	Protein BRASSINOSTEROID INSENSITIVE 1 OS=Arabidopsis thaliana GN=BRI1 PE=1 SV=1	ATPases involved in chromosome partitioning	protein brassinosteroid insensitive 1 [EC:2.7.10.1 2.7.11.1]
Unigene12227_All	all	p3	(GCC)6	18	456	473	CACCTTCATGGCGAATACCT	59.955	20	TCATTTCCTCCCCCTTCTTC	60.38	20	263	Os03g0334000 [Oryza sativa Japonica Group] >gi|113548498|dbj|BAF11941.1| Os03g0334000 [Oryza sativa Japonica Group]	Serine/threonine-protein kinase AtPK2/AtPK19 OS=Arabidopsis thaliana GN=ATPK2 PE=1 SV=2	Serine/threonine protein kinase	p70 ribosomal S6 kinase [EC:2.7.11.1]
Unigene122438_All	A.bulbifer	p2	(CA)7	14	152	165	TGCTGAAATTTGTGTGGGAA	60.088	20	ATTAATCTCATTGGCCGCAC	59.929	20	171	--	--	--	--
Unigene12245_All	all	p4	(CAAA)4	16	101	116	CCCATCGAAGGTTAACGAAA	59.931	20	GCCTAGAGCTGTGAACCGTC	60.02	20	206	--	--	--	--
Unigene122452_All	A.bulbifer	p2	(TC)6	12	43	54	AACACGCCACAGTTCCTCAC	61.176	20	CCCCTACTACTCAGGTGGCA	60.126	20	266	--	--	--	--
Unigene12246_All	all	p3	(CCT)5	15	1064	1078	ATCTCCTCTTCTGCGCTCTG	59.851	20	TCCAAGAATGCCAAGGACTC	60.195	20	280	Os04g0527800 [Oryza sativa Japonica Group] >gi|38344450|emb|CAE05656.2| OSJNBa0038O10.22 [Oryza sativa Japonica Group] >gi|113564941|dbj|BAF15284.1| Os04g0527800 [Oryza sativa Japonica Group] >gi|116310971|emb|CAH67907.1| OSIGBa0115K01-H0319F09.13 [Oryza sativa Indica Group]	Protein enabled homolog OS=Mus musculus GN=Enah PE=1 SV=2	--	--
Unigene122531_All	A.bulbifer	p3	(GCA)5	15	301	315	GCTCCTTCTGGTGTTCTTGG	59.844	20	GTGAAAAGGTCGGCAGAAAA	60.227	20	241	--	--	--	--
Unigene122538_All	A.bulbifer	p2	(GA)7	14	140	153	GTTTTGCTTTCTCTGCCAGC	60.14	20	TAGAGATGAGGGCCCTTGAA	59.767	20	124	--	--	--	--
Unigene122563_All	A.bulbifer	p3	(CGA)5	15	259	273	GGCATCTGATGAGAGCATGA	59.907	20	GTGGACGTCGTCACCTTCTT	60.159	20	172	expressed protein [Chlorella variabilis]	Mucin-2 OS=Homo sapiens GN=MUC2 PE=1 SV=2	--	--
Unigene122563_All	A.bulbifer	p3	(ACG)5	15	309	323	GGCATCTGATGAGAGCATGA	59.907	20	GTGGACGTCGTCACCTTCTT	60.159	20	172	expressed protein [Chlorella variabilis]	Mucin-2 OS=Homo sapiens GN=MUC2 PE=1 SV=2	--	--
Unigene122582_All	A.bulbifer	p2	(AG)7	14	298	311	CCAATCAGAGGCGCAGTAGT	60.419	20	CGGTGCGAGTCCTCTCTTAC	60.012	20	207	--	--	--	--
Unigene122583_All	A.bulbifer	p2	(AG)7	14	281	294	CCACCTTCTCGCTACCTTGA	60.388	20	CGGTGCGAGTCCTCTCTTAC	60.012	20	238	--	--	--	--
Unigene122676_All	A.bulbifer	p2	(CT)6	12	183	194	AATCGATCAATTCGCCACTC	60.043	20	ACGTAAACAGACGCCATTCC	60	20	122	Os11g0162200 [Oryza sativa Japonica Group] >gi|113644531|dbj|BAF27672.1| Os11g0162200 [Oryza sativa Japonica Group]	Cytochrome b-c1 complex subunit 6 OS=Solanum tuberosum PE=1 SV=2	--	ubiquinol-cytochrome c reductase subunit 6 [EC:1.10.2.2]
Unigene12269_All	all	p3	(GGC)5	15	750	764	GTCCGGTTCACAGACTTGGT	60.009	20	GACGGAGGAGGGATAGGAAG	60.03	20	273	uncharacterized protein [Arabidopsis thaliana] >gi|33589810|gb|AAQ22671.1| At5g19860 [Arabidopsis thaliana] >gi|332005375|gb|AED92758.1| uncharacterized protein [Arabidopsis thaliana]	Leucine-rich repeat extensin-like protein 5 OS=Arabidopsis thaliana GN=LRX5 PE=2 SV=2	Uncharacterized protein conserved in bacteria with the myosin-like domain	splicing factor, arginine/serine-rich 7
Unigene122758_All	A.bulbifer	p2	(AT)6	12	172	183	ATTGGAGGAAGGAAGGAAGG	59.508	20	TTTCACATGTGTGGAATGGG	60.216	20	213	--	--	--	--
Unigene122776_All	A.bulbifer	p2	(AC)6	12	239	250	CGAAAAGTTGCTGATCCGTC	60.776	20	GAACATTTGGAGGGCAACTG	60.495	20	243	--	--	--	--
Unigene12281_All	all	p3	(GCG)5	15	477	491	AGTCCTGAATCGTGCGTCTT	59.874	20	CCCTTGCATTCCAGTTTGTT	59.971	20	278	RecName: Full=Cyclin-T1-3; Short=CycT1;3	Cyclin-T1-3 OS=Oryza sativa subsp. japonica GN=CYCT1-3 PE=3 SV=2	Cdk activating kinase (CAK)/RNA polymerase II transcription initiation/nucleotide excision repair factor TFIIH/TFIIK, cyclin H subunit	--
Unigene122904_All	A.bulbifer	p3	(CTC)5	15	212	226	TAAGCAAGTCAGGCACGTTG	60.05	20	CCTCAACACCTGCAGCCT	59.98	18	201	--	--	--	--
Unigene122910_All	A.bulbifer	p2	(TC)6	12	666	677	ATGTGGTGTGTGCTGCAAAT	60.04	20	AAGGGTGGTGAGGAAGGG	59.889	18	267	--	--	--	--
Unigene122923_All	A.bulbifer	p2	(AG)6	12	354	365	GAAAGTTGGGGGCTTTCTTC	60.053	20	GGGGAGTGTTTCTGTCCAAA	59.943	20	242	--	--	--	--
Unigene122928_All	A.bulbifer	p3	(CAA)7	21	223	243	GGAAGAAGGCAAATGAACGA	60.192	20	CACCTTCGCATACGATTCCT	60.096	20	243	ATP binding protein [Zea mays] >gi|195607206|gb|ACG25433.1| ATP binding protein [Zea mays]	Probable LRR receptor-like serine/threonine-protein kinase At1g14390 OS=Arabidopsis thaliana GN=At1g14390 PE=2 SV=1	--	--
Unigene122935_All	A.bulbifer	p2	(TC)7	14	205	218	TATGATCGACGCAGAGGGAG	61.309	20	AGCCACTGCCTCCAAAGAG	60.539	19	256	--	--	--	--
Unigene122945_All	A.bulbifer	p2	(CT)6	12	249	260	GTCTCTTCTACCTTGGCCCC	60.074	20	ACATGCATCTTTGTCTCCCC	59.934	20	132	--	--	--	--
Unigene122945_All	A.bulbifer	p2	(CT)9	18	295	312	GTCTCTTCTACCTTGGCCCC	60.074	20	ACATGCATCTTTGTCTCCCC	59.934	20	132	--	--	--	--
Unigene122956_All	A.bulbifer	p2	(TC)9	18	54	71	GGAGCTGTTCCCCTCTCTCT	59.952	20	GGGGTGGAGAGGGATATCAT	59.977	20	157	--	--	--	--
Unigene122980_All	A.bulbifer	p6	(GCGAGA)4	24	719	742	TGCCATTCTTCCACTGTCAA	60.24	20	TATTCCCCCTTCTGCTGTTG	60.066	20	172	defender against apoptotic death 1 [Elaeis guineensis]	Defender against cell death 1 OS=Solanum lycopersicum GN=DAD1 PE=3 SV=1	--	oligosaccharyltransferase complex subunit epsilon
Unigene122991_All	A.bulbifer	p2	(GA)8	16	139	154	GGAGCAGGGAGAAGGAAGAA	60.842	20	TCTATGCTCCCCCTCTCTTTT	59.316	21	167	--	--	--	ATP-dependent RNA helicase DDX46/PRP5 [EC:3.6.4.13]
Unigene122994_All	A.bulbifer	p4	(CCAG)5	20	136	155	TAAGCTCAGCCTCAGATGGG	60.495	20	AGGGAAATTCCTGACACCG	59.911	19	150	--	--	--	--
Unigene122997_All	A.bulbifer	p3	(TCC)6	18	160	177	AATCCGGACGCTTCCTCTAT	60.06	20	GCCGATTAGGGTATGGGACT	60.173	20	184	pherophorin-C1 protein precursor [Chlamydomonas reinhardtii]	Translation initiation factor IF-2 OS=Rhodococcus sp. (strain RHA1) GN=infB PE=3 SV=1	Translation initiation factor 2 (IF-2; GTPase)	--
Unigene122998_All	A.bulbifer	p3	(CCT)6	18	198	215	ATCCGAATCCCTAGCCCTTA	59.888	20	CGAGTTGCTGACGACACTTC	59.622	20	219	PREDICTED: similar to Zinc finger, RING-type [Vitis vinifera]	E3 ubiquitin-protein ligase RHF2A OS=Arabidopsis thaliana GN=RHF2A PE=2 SV=1	--	--
Unigene123000_All	A.bulbifer	p3	(CCT)6	18	253	270	CCGGAAGCTCTTCTCTTCCT	60.088	20	CATTTTTGCTGTCTCGTCCA	59.84	20	237	PREDICTED: similar to Zinc finger, RING-type [Vitis vinifera]	E3 ubiquitin-protein ligase RHF2A OS=Arabidopsis thaliana GN=RHF2A PE=2 SV=1	--	--
Unigene12301_All	all	p3	(TGC)5	15	99	113	CACCAGGAGGAAGCTAGGGT	60.64	20	GAGATACGGAGACACCCAGG	59.53	20	139	--	--	--	--
Unigene123032_All	A.bulbifer	p3	(TCC)6	18	334	351	TCCATTTGCGTCGTAGTCTG	59.864	20	AAATGCTGGCCCTCAACTC	60.211	19	104	Os05g0121000 [Oryza sativa Japonica Group] >gi|113578046|dbj|BAF16409.1| Os05g0121000 [Oryza sativa Japonica Group]	--	--	--
Unigene123055_All	A.bulbifer	p2	(TC)6	12	127	138	CGTTGGTCACCTGTGCATAC	60.032	20	CCATGTGGGCTAGTTGTGTG	60.025	20	176	ubiquitin-conjugating enzyme 13, E2 [Selaginella moellendorffii] >gi|302767688|ref|XP_002967264.1| ubiquitin-conjugating enzyme 13, E2 [Selaginella moellendorffii] >gi|300165255|gb|EFJ31863.1| ubiquitin-conjugating enzyme 13, E2 [Selaginella moellendorffii] >gi|300171395|gb|EFJ37995.1| ubiquitin-conjugating enzyme 13, E2 [Selaginella moellendorffii]	Ubiquitin-conjugating enzyme E2 7 OS=Arabidopsis thaliana GN=UBC7 PE=2 SV=1	--	ubiquitin-conjugating enzyme E2 G1 [EC:6.3.2.19]
Unigene123059_All	A.bulbifer	p3	(CTC)5	15	184	198	ATGTGGAGAGACGGGTGAAG	60.112	20	GGACCAACCCTGTGAAAAGA	59.943	20	236	--	--	--	--
Unigene12306_All	all	p3	(CGA)7	21	28	48	CAGCTTCTTCCACCCGCT	61.507	18	GAGCATGAAGGCCAAGTACC	59.7	20	139	non-phototropic hypocotyl 3 [Arabidopsis thaliana]	Root phototropism protein 3 OS=Arabidopsis thaliana GN=RPT3 PE=1 SV=1	Translation initiation factor 2 (IF-2; GTPase)	serine/arginine repetitive matrix protein 1
Unigene12306_All	all	p3	(CGC)6	18	282	299	CTCCAGGTACTTGGCCTTCA	60.246	20	GTCGTGCAGGTCCTCTTCTC	59.993	20	261	non-phototropic hypocotyl 3 [Arabidopsis thaliana]	Root phototropism protein 3 OS=Arabidopsis thaliana GN=RPT3 PE=1 SV=1	Translation initiation factor 2 (IF-2; GTPase)	serine/arginine repetitive matrix protein 1
Unigene123069_All	A.bulbifer	p2	(CT)8	16	615	630	GTGACAGCAGGACACCCAC	60.157	19	GGAAATGGAAATGAGAGGGG	60.632	20	176	hydroxyproline-rich glycoprotein DZ-HRGP [Volvox carteri f. nagariensis]	Deneddylase BPLF1 OS=Epstein-Barr virus (strain B95-8) GN=BPLF1 PE=1 SV=1	--	serine/arginine repetitive matrix protein 1
Unigene123072_All	A.bulbifer	p2	(TC)6	12	90	101	GGAAAATGGCAGCACAGATT	60.081	20	AAGAAATACCCCTCCTGCGT	59.962	20	176	PREDICTED: similar to UBC9 (UBIQUITIN CONJUGATING ENZYME 9); ubiquitin-protein ligase [Vitis vinifera]	Ubiquitin-conjugating enzyme E2-17 kDa OS=Solanum lycopersicum PE=2 SV=1	Ubiquitin-protein ligase	ubiquitin-conjugating enzyme E2 D/E [EC:6.3.2.19]
Unigene123092_All	A.bulbifer	p3	(AGC)6	18	170	187	CAGTGTGTGGGTAATGGCAG	60.025	20	AGATTGGATTAGTGCCTGCG	60.235	20	278	time for coffee [Arabidopsis lyrata subsp. lyrata] >gi|297329200|gb|EFH59619.1| time for coffee [Arabidopsis lyrata subsp. lyrata]	--	--	--
Unigene123093_All	A.bulbifer	p3	(AGC)6	18	253	270	CAGTGTGTGGGTAATGGCAG	60.025	20	AGATTGGATTAGTGCCTGCG	60.235	20	278	time for coffee [Arabidopsis lyrata subsp. lyrata] >gi|297329200|gb|EFH59619.1| time for coffee [Arabidopsis lyrata subsp. lyrata]	--	--	--
Unigene123129_All	A.bulbifer	p3	(GGC)6	18	68	85	CTACCGGATCTCCCTCTTCG	61.103	20	CCAAACGTAAGGGTTCGGTA	59.855	20	158	--	--	--	--
Unigene123141_All	A.bulbifer	p2	(CT)7	14	431	444	GGCGAGGGTGTTTCTAACAA	60.11	20	GTTCACTTGTGTGTGGGTGC	60.055	20	255	--	--	--	--
Unigene123143_All	A.bulbifer	p2	(TA)9	18	130	147	ATGCCCAACTTACTGGCGTA	60.523	20	TTGGGTGAAATTTTCGAAGC	60.053	20	278	chitinase/lysozyme [Nicotiana tabacum]	Acidic mammalian chitinase OS=Bos taurus GN=CHIA PE=1 SV=1	Chitinase	--
Unigene123145_All	A.bulbifer	p2	(GT)6	12	82	93	TTTACTCTGCGAGGCCATTT	59.845	20	AATATGGCTACATCGGGTGG	59.668	20	103	WW domain containing protein, expressed [Oryza sativa Japonica Group]	--	--	--
Unigene123173_All	A.bulbifer	p2	(GA)8	16	32	47	ACATCATCTTGTTCCCCTCG	59.927	20	ACGGTCTTTCCACTGGTTTG	60.005	20	187	--	--	--	--
Unigene123173_All	A.bulbifer	p3	(CTG)5	15	123	137	CCTCGCTGGAGAGAGAGAGA	59.962	20	ACGGTCTTTCCACTGGTTTG	60.005	20	172	--	--	--	--
Unigene123175_All	A.bulbifer	p3	(GAG)6	18	300	317	TCGAGATGATACGCAACCTG	59.823	20	CGGCATCATCTTTGACCTCT	60.218	20	122	--	--	--	--
Unigene123176_All	A.bulbifer	p3	(GAG)6	18	300	317	TCGAGATGATACGCAACCTG	59.823	20	ACAAGCATGCAATTTGTCCA	60.119	20	262	--	--	--	--
Unigene123192_All	A.bulbifer	p2	(AT)6	12	439	450	TGGATACATTCGGAGCAACA	60.073	20	AGGAGACGCTGCAGCAGATA	61.248	20	145	--	--	--	--
Unigene123193_All	A.bulbifer	p2	(AT)6	12	424	435	TGGATACATTCGGAGCAACA	60.073	20	AGGAGACGCTGCAGCAGATA	61.248	20	145	--	--	--	--
Unigene123199_All	A.bulbifer	p2	(AT)9	18	415	432	AGAAGGTGACTGTGGTTGGG	60.002	20	ATCTTTCTCCTCGGGTTGGT	59.935	20	279	LOC100282516 [Zea mays] >gi|195623014|gb|ACG33337.1| metal ion binding protein [Zea mays]	--	--	--
Unigene123213_All	A.bulbifer	p2	(CT)6	12	34	45	TCCCCCTTTCTCTCTCCAAG	60.695	20	AAACACACGGCAGGGTTTAG	60.03	20	273	--	--	--	--
Unigene123213_All	A.bulbifer	p2	(CT)9	18	92	109	CCAAGACTCTCTGTCCCCCT	60.638	20	AAACACACGGCAGGGTTTAG	60.03	20	258	--	--	--	--
Unigene123247_All	A.bulbifer	p3	(GAT)5	15	119	133	GGTCTGGAAGCAAGCAAACT	59.478	20	AGCACATACTTGGAGGCCAT	59.579	20	238	EMB2730 [Arabidopsis lyrata subsp. lyrata] >gi|297316802|gb|EFH47224.1| EMB2730 [Arabidopsis lyrata subsp. lyrata]	Uncharacterized ribonuclease sll1290 OS=Synechocystis sp. (strain ATCC 27184 / PCC 6803 / N-1) GN=sll1290 PE=3 SV=1	Exoribonuclease R	exoribonuclease II [EC:3.1.13.1]
Unigene123256_All	A.bulbifer	p2	(CT)7	14	340	353	TAGGCGACCCCCTTCTATCT	60.053	20	GAAGAGGGAAAGGGGAGAGA	59.749	20	217	--	--	--	--
Unigene123257_All	A.bulbifer	p2	(TC)7	14	223	236	TTGGGATGAAAAAGAGCAGG	60.184	20	TTGCGCAGAAGAAAATTTATG	58.125	21	108	--	--	--	--
Unigene123264_All	A.bulbifer	p2	(TA)6	12	339	350	CTCCACCCATTTTTGCCTTA	59.931	20	CAGGCATCTGGAAGAAGAGG	59.943	20	191	Emr1 [Triticum aestivum]	Protein SUPPRESSOR OF GENE SILENCING 3 homolog OS=Zea mays GN=SGS3 PE=1 SV=1	--	--
Unigene12327_All	all	p2	(AG)7	14	567	580	CCACAGAATGCAGATGATGG	60.072	20	TTATTGCGGGCAAAAGAGAC	60.209	20	253	RecName: Full=Putative xyloglucan glycosyltransferase 10; AltName: Full=Cellulose synthase-like protein C10; AltName: Full=OsCslC10 >gi|171769907|sp|A2YHR9.1|CSLCA_ORYSI RecName: Full=Putative xyloglucan glycosyltransferase 10; AltName: Full=Cellulose synthase-like protein C10; AltName: Full=OsCslC10	Probable xyloglucan glycosyltransferase 7 OS=Oryza sativa subsp. japonica GN=CSLC7 PE=2 SV=1	ATPases involved in chromosome partitioning	--
Unigene123285_All	A.bulbifer	p2	(AG)6	12	78	89	GGGAGGAGAGGGAGATAGGA	59.588	20	AGTTCCCACGCCAACAATAC	59.859	20	272	receptor-like kinase [Closterium ehrenbergii]	Mucin-7 OS=Homo sapiens GN=MUC7 PE=1 SV=2	--	--
Unigene12329_All	all	p2	(TG)8	16	381	396	TTGGAAATAAGGTGGCTTGC	60.074	20	GAATGCAACTCCCAAGCAAT	60.081	20	223	--	--	--	--
Unigene123301_All	A.bulbifer	p2	(TG)6	12	113	124	AATCTTCCTTCCGGTCTGGT	59.935	20	AGGTCGTCGTAAGTCACCGT	59.646	20	208	3-deoxy-arabino heptulosonate 7-phosphate synthase [Gossypium hirsutum]	Phospho-2-dehydro-3-deoxyheptonate aldolase 2, chloroplastic OS=Solanum tuberosum GN=SHKB PE=2 SV=1	3-deoxy-D-arabino-heptulosonate 7-phosphate (DAHP) synthase	3-deoxy-7-phosphoheptulonate synthase [EC:2.5.1.54]
Unigene123329_All	A.bulbifer	p2	(AG)9	18	356	373	CCCTGCTCCTCCTCTTTCTT	59.95	20	AGCGAACTAGTTGCAGAGGC	59.786	20	127	--	--	--	--
Unigene123329_All	A.bulbifer	p2	(TC)9	18	440	457	TTTCAAGCAACCAGGGACTT	59.711	20	TGCTTCTGTGTCGGAACTTG	60.025	20	274	--	--	--	--
Unigene123336_All	A.bulbifer	p3	(CTC)6	18	447	464	CCGCTCGTGACACTAACTCA	60.049	20	GAAGGAGATGGAGATGGACG	59.612	20	148	pherophorin-dz1 protein [Volvox carteri f. nagariensis]	Extensin OS=Nicotiana tabacum GN=HRGPNT3 PE=2 SV=1	--	transformation/transcription domain-associated protein
Unigene123344_All	A.bulbifer	p3	(TCC)5	15	605	619	GAGGGGAGGAGAAAAGGTTG	60.045	20	AACTATCCTCTTCCGCCACA	59.694	20	132	RNA splicing factor [Cucumis melo subsp. melo]	CRS2-associated factor 2, chloroplastic OS=Oryza sativa subsp. japonica GN=Os01g0323300 PE=2 SV=1	ATPases involved in chromosome partitioning	--
Unigene123345_All	A.bulbifer	p2	(CT)7	14	76	89	AAGTGATCGAACCCTACGGA	59.55	20	GCTGGTTTCACTGTTTGGGT	60.012	20	217	leucine rich repeat family protein with ABC domain [Populus trichocarpa] >gi|222833206|gb|EEE71683.1| leucine rich repeat family protein with ABC domain [Populus trichocarpa]	Receptor-like protein 12 OS=Arabidopsis thaliana GN=RLP12 PE=2 SV=2	--	--
Unigene123349_All	A.bulbifer	p2	(TA)8	16	65	80	CCCTCTCTCCCACCTCTTTT	59.671	20	GAGGGAGAGCAGAAGGAAGG	60.468	20	102	preproMP73 [Cucurbita maxima]	Zinc finger CCCH domain-containing protein 13 OS=Homo sapiens GN=ZC3H13 PE=1 SV=1	Ribonucleases G and E	ATP-dependent RNA helicase DDX46/PRP5 [EC:3.6.4.13]
Unigene123349_All	A.bulbifer	p2	(AT)6	12	201	212	TCTGCTCTTCTCTCTCCCCA	60.214	20	CAGAGGAACTGACAGGGAGG	59.828	20	138	preproMP73 [Cucurbita maxima]	Zinc finger CCCH domain-containing protein 13 OS=Homo sapiens GN=ZC3H13 PE=1 SV=1	Ribonucleases G and E	ATP-dependent RNA helicase DDX46/PRP5 [EC:3.6.4.13]
Unigene123349_All	A.bulbifer	p2	(CT)6	12	436	447	CCCTCTGTCTCTCCCCTTCT	59.801	20	TATGCCATGTGCCAGAGAGA	60.376	20	113	preproMP73 [Cucurbita maxima]	Zinc finger CCCH domain-containing protein 13 OS=Homo sapiens GN=ZC3H13 PE=1 SV=1	Ribonucleases G and E	ATP-dependent RNA helicase DDX46/PRP5 [EC:3.6.4.13]
Unigene123375_All	A.bulbifer	p2	(TA)9	18	644	661	TCCCGCTCTGTCTCTCCTTA	60.088	20	ACTGTTCGGGTCTTGCTGTT	59.769	20	227	preproMP73 [Cucurbita maxima]	DEAD-box ATP-dependent RNA helicase 42 OS=Arabidopsis thaliana GN=RH42 PE=1 SV=2	--	ATP-dependent RNA helicase DDX46/PRP5 [EC:3.6.4.13]
Unigene123406_All	A.bulbifer	p2	(GA)8	16	432	447	CCAAGCCTGCTAAGAAGTGG	60.008	20	GACGCAGAGAGAAGAAGTGGA	59.736	21	256	LOC541680 [Zea mays] >gi|2642213|gb|AAB86937.1| nitrate-induced NOI protein [Zea mays] >gi|2895781|gb|AAC03022.1| nitrate-induced NOI protein [Zea mays]	RPM1-interacting protein 4 OS=Arabidopsis thaliana GN=RIN4 PE=1 SV=1	--	RPM1-interacting protein 4
Unigene123407_All	A.bulbifer	p2	(GA)8	16	445	460	CCAAGCCTGCTAAGAAGTGG	60.008	20	GACGCAGAGAGAAGAAGTGGA	59.736	21	256	LOC541680 [Zea mays] >gi|2642213|gb|AAB86937.1| nitrate-induced NOI protein [Zea mays] >gi|2895781|gb|AAC03022.1| nitrate-induced NOI protein [Zea mays]	RPM1-interacting protein 4 OS=Arabidopsis thaliana GN=RIN4 PE=1 SV=1	--	RPM1-interacting protein 4
Unigene123411_All	A.bulbifer	p2	(AG)6	12	157	168	CGATCTCACCGACCCTATGT	59.95	20	ACAGAAGGAGAGTTTCGCCA	59.989	20	223	--	--	--	--
Unigene123416_All	A.bulbifer	p2	(AC)6	12	105	116	ATGCACACCTTCATGCGTAA	60.142	20	TAGAGGACACCCATTTTGGC	59.933	20	162	signal recognition particle receptor subunit beta [Cucumis melo subsp. melo]	Signal recognition particle receptor subunit beta OS=Mus musculus GN=Srprb PE=1 SV=1	Predicted GTPase	signal recognition particle receptor subunit beta
Unigene123417_All	A.bulbifer	p3	(GCA)7	21	443	463	CATCTGTGGATCGGGAAATC	60.281	20	CACCTGGTCGAAGAAGTCGT	60.298	20	232	LOC100284814 [Zea mays] >gi|195644858|gb|ACG41897.1| BHLH transcription factor [Zea mays]	Translation initiation factor IF-2 OS=Micrococcus luteus (strain ATCC 4698 / DSM 20030 / JCM 1464 / NBRC 3333 / NCIMB 9278 / NCTC 2665 / VKM Ac-2230) GN=infB PE=3 SV=1	Translation initiation factor 2 (IF-2; GTPase)	--
Unigene123424_All	A.bulbifer	p4	(CCTT)5	20	139	158	CCTCTCCCCAATTCAACTCA	60.042	20	TGTCCGAGGTGGGAAGATAG	60.065	20	205	--	--	--	--
Unigene12343_All	all	p2	(CA)6	12	1035	1046	TGCCCATTCTGAGCTAGGTT	59.836	20	CTTTTCGAAGCAAGGGAGTG	59.986	20	219	uncharacterized protein [Arabidopsis thaliana] >gi|60543361|gb|AAX22278.1| At5g20130 [Arabidopsis thaliana] >gi|332005415|gb|AED92798.1| uncharacterized protein [Arabidopsis thaliana]	--	--	--
Unigene12344_All	all	p3	(CAG)6	18	1364	1381	GTCTCAGCAATCCAAGGAGC	59.957	20	GGGGTACTTTCCCGGTGTAT	59.94	20	221	Os01g0139200 [Oryza sativa Japonica Group] >gi|255672859|dbj|BAF03890.2| Os01g0139200 [Oryza sativa Japonica Group]	Homeobox-leucine zipper protein HOX16 OS=Oryza sativa subsp. indica GN=HOX16 PE=2 SV=1	Uncharacterized protein conserved in bacteria	homeobox-leucine zipper protein
Unigene123464_All	A.bulbifer	p3	(CCT)5	15	1245	1259	TGGTGACTGCAGCAGGTAAG	60.049	20	TGGTTTTGGGTATGTCCGAT	60.051	20	187	Os01g0193600 [Oryza sativa Japonica Group] >gi|113531813|dbj|BAF04196.1| Os01g0193600 [Oryza sativa Japonica Group]	Uncharacterized RNA methyltransferase BT_0643 OS=Bacteroides thetaiotaomicron GN=BT_0643 PE=3 SV=1	--	[EC:2.1.1.-]
Unigene123476_All	A.bulbifer	p2	(TC)9	18	78	95	TCGACACCCTTACCCATAGC	59.955	20	ATCTGCAGCAATGAAAAGGC	60.361	20	128	--	--	--	--
Unigene12348_All	all	p3	(GCG)5	15	737	751	GCTTGCTGCAAAAGGGTTAC	59.889	20	CTGTTCTCCCTCTGCCTTTG	59.982	20	173	Os03g0304500 [Oryza sativa Japonica Group] >gi|108707718|gb|ABF95513.1| TPR Domain containing protein, expressed [Oryza sativa Japonica Group] >gi|113548348|dbj|BAF11791.1| Os03g0304500 [Oryza sativa Japonica Group]	Translation initiation factor IF-2 OS=Corynebacterium jeikeium (strain K411) GN=infB PE=3 SV=1	--	pre-mRNA-processing factor 40
Unigene123483_All	A.bulbifer	p2	(TC)9	18	929	946	TTCATACTGGCAGCAGGTTG	59.864	20	GGTGCAATTTAACTTGTGCGT	60.053	21	249	Os09g0250700 [Oryza sativa Japonica Group] >gi|47848636|dbj|BAD22484.1| ABC1 family protein-like [Oryza sativa Japonica Group] >gi|113630912|dbj|BAF24593.1| Os09g0250700 [Oryza sativa Japonica Group]	Uncharacterized protein sll1770 OS=Synechocystis sp. (strain ATCC 27184 / PCC 6803 / N-1) GN=sll1770 PE=3 SV=1	Predicted unusual protein kinase	aarF domain-containing kinase
Unigene123485_All	A.bulbifer	p2	(TC)9	18	813	830	TTCATACTGGCAGCAGGTTG	59.864	20	GGTGCAATTTAACTTGTGCGT	60.053	21	249	Os09g0250700 [Oryza sativa Japonica Group] >gi|47848636|dbj|BAD22484.1| ABC1 family protein-like [Oryza sativa Japonica Group] >gi|113630912|dbj|BAF24593.1| Os09g0250700 [Oryza sativa Japonica Group]	Uncharacterized protein sll1770 OS=Synechocystis sp. (strain ATCC 27184 / PCC 6803 / N-1) GN=sll1770 PE=3 SV=1	Predicted unusual protein kinase	aarF domain-containing kinase
Unigene123491_All	A.bulbifer	p2	(TC)8	16	311	326	TCTGTTTCAGATGACCGCAC	59.837	20	GCTGCTGGCACTTACCAAAT	60.278	20	250	--	--	--	--
Unigene123496_All	A.bulbifer	p2	(GA)7	14	665	678	CCTTCTCTCCTGAGCTCCCT	60.088	20	TCCCCTTCAGGCATCATTAC	59.894	20	219	flavin-containing monooxygenase-like protein [Arabidopsis thaliana] >gi|75170143|sp|Q9FF12.1|GSXL9_ARATH RecName: Full=Flavin-containing monooxygenase FMO GS-OX-like 9; AltName: Full=Flavin-monooxygenase glucosinolate S-oxygenase-like 9 >gi|10176714|dbj|BAB09944.1| dimethylaniline monooxygenase-like protein [Arabidopsis thaliana] >gi|332003823|gb|AED91206.1| flavin-containing monooxygenase-like p…	Flavin-containing monooxygenase FMO GS-OX-like 9 OS=Arabidopsis thaliana GN=At5g07800 PE=2 SV=1	Predicted flavoprotein involved in K+ transport	dimethylaniline monooxygenase (N-oxide forming) [EC:1.14.13.8]
Unigene123547_All	A.bulbifer	p3	(GGA)6	18	107	124	TAGGCTTAGCCCCTTGGTTT	60.089	20	AGTAAAGAACCCGACGCAGA	59.875	20	142	--	--	--	--
Unigene123547_All	A.bulbifer	p2	(AT)6	12	617	628	TGGCACGTTAAGGGTAGAATG	60.004	21	TATCAATGACGGGAGCATCT	58.117	20	268	--	--	--	--
Unigene123642_All	A.bulbifer	p3	(TAG)6	18	53	70	ATGGGGTGGGTCAGAAATTA	59.101	20	GCCAACCAAACACACATCAC	59.862	20	236	--	--	--	--
Unigene123664_All	A.bulbifer	p2	(GA)6	12	77	88	GTGGGGGCAGTGAGAAGTAG	59.721	20	CTTACAGGCTTGCAGGGTTC	59.875	20	261	--	--	--	--
Unigene12367_All	all	p3	(CGT)5	15	364	378	TCTTGGGAGTGGGGTTAGTG	59.959	20	CTTGGTGTTGGTGGAGTCG	60.137	19	212	f-box family protein [Populus trichocarpa] >gi|222853656|gb|EEE91203.1| f-box family protein [Populus trichocarpa]	--	--	--
Unigene123681_All	A.bulbifer	p2	(AC)7	14	202	215	GAGACATGGCCATTCCGTAG	60.483	20	TTCCTCCCATTCTTCCCTTC	60.38	20	176	65kD microtubule associated protein [Daucus carota]	65-kDa microtubule-associated protein 2 OS=Arabidopsis thaliana GN=MAP65-2 PE=1 SV=1	--	--
Unigene123690_All	A.bulbifer	p4	(TCTG)4	16	53	68	CATTCTAGAGGAGAAAGTTCGTCA	59.088	24	CCTCCCGTCAGCTACACAGT	60.321	20	158	--	--	--	--
Unigene123700_All	A.bulbifer	p2	(CA)6	12	206	217	TTCCAGATACGCACTCCCTT	59.694	20	AAGTTTTCGCATGGCGTATC	60.103	20	276	--	--	--	--
Unigene123734_All	A.bulbifer	p2	(AG)8	16	29	44	CTCTCTCTCATACACACACGCA	59.112	22	GGCAAACCAACAAGGTTCTC	59.574	20	264	--	--	--	--
Unigene123749_All	A.bulbifer	p2	(CT)6	12	274	285	CCCGTGTAAACCTTCCTCAA	59.964	20	CCATTCCCTCCACCACATAC	60.05	20	113	--	--	--	--
Unigene12377_All	all	p6	(GTGGTC)4	24	382	405	GGATGGCGAGTAGAGCTGTC	59.981	20	CTAGTCCTCTGGAGCCGATG	59.966	20	160	Os06g0187900 [Oryza sativa Japonica Group] >gi|113595058|dbj|BAF18932.1| Os06g0187900 [Oryza sativa Japonica Group]	Serine/arginine-rich splicing factor 7 OS=Mus musculus GN=Srsf7 PE=1 SV=1	--	--
Unigene123772_All	A.bulbifer	p2	(AT)7	14	312	325	GCCCCTCTATGTGCAATCAT	59.923	20	ATCCACAAAACAAACCAGCC	59.836	20	242	--	--	--	--
Unigene123777_All	A.bulbifer	p2	(CT)6	12	337	348	CGCCGACACTTCTCCTACTC	60.012	20	GAGTGTGTGTGTGTGTGGCA	60.267	20	145	--	--	--	--
Unigene12379_All	all	p3	(CGC)5	15	304	318	CGAGCAATTCCTCCTCCTC	59.895	19	GACGCCATTACCGTATCCAC	60.221	20	229	Aminotransferase-like, plant mobile domain family protein [Arabidopsis thaliana] >gi|332194473|gb|AEE32594.1| Aminotransferase-like, plant mobile domain family protein [Arabidopsis thaliana]	Translation initiation factor IF-2 OS=Thermobifida fusca (strain YX) GN=infB PE=3 SV=1	Translation initiation factor 2 (IF-2; GTPase)	protein transport protein SEC24
Unigene123825_All	A.bulbifer	p2	(CA)6	12	88	99	CCTTCACCCGTAAGTAGGCA	60.125	20	GTCCACACTCGTGTACGTGG	60.072	20	252	--	--	--	--
Unigene123880_All	A.bulbifer	p2	(AG)9	18	177	194	ACGGGGAAGAAAGTCGAGTC	60.628	20	TCCAAGTCACTTCTCCGAGC	60.533	20	214	--	--	--	--
Unigene123882_All	A.bulbifer	p2	(TA)6	12	49	60	GTGGGAAGCTCTTTCGTGTC	59.851	20	TTCATAGTTCTCAAGCCGGG	60.206	20	171	--	--	--	--
Unigene123883_All	A.bulbifer	p2	(TA)6	12	49	60	GTGGGAAGCTCTTTCGTGTC	59.851	20	TTCATAGTTCTCAAGCCGGG	60.206	20	151	--	--	--	--
Unigene123910_All	A.bulbifer	p3	(CCG)5	15	90	104	TTTCTCCCACCAAATCTCTTC	58.227	21	TCCAAAAATCAGCTCCATCC	60.014	20	201	--	--	--	--
Unigene123911_All	A.bulbifer	p2	(CT)7	14	369	382	CCATTTTGGAGATCAATGCC	60.274	20	ATCTAGAGGGTTTGGGGGAA	59.761	20	123	--	--	--	--
Unigene123951_All	A.bulbifer	p3	(TCT)5	15	339	353	TTGGAGTTTCACGAGGGAAC	60.088	20	ATCTCGCCAATGAACGGTAG	60.096	20	204	--	--	--	--
Unigene123955_All	A.bulbifer	p2	(GA)7	14	59	72	GGTTAGGAAAGGAGAGGGAATG	60.302	22	GGTTCTTTGCATGATGCCTT	60.081	20	225	--	--	--	--
Unigene123963_All	A.bulbifer	p3	(CAT)5	15	188	202	TGAAGACCCCCTTATCTTCG	59.122	20	GGAAAGACATTAACTTCTTGGGTT	59.02	24	110	--	--	--	--
Unigene123965_All	A.bulbifer	p3	(CAT)5	15	305	319	TGAAGACCCCCTTATCTTCG	59.122	20	GGAAAGACATTAACTTCTTGGGTT	59.02	24	110	--	--	--	--
Unigene123972_All	A.bulbifer	p3	(TAT)5	15	36	50	TTCAGCTATTTGGGTCTTTTTG	58.432	22	AAGCCATAGGTCGCAGAGAA	59.978	20	112	--	--	--	--
Unigene123976_All	A.bulbifer	p2	(CT)7	14	137	150	ACACCCATCTCCCTTCCTCT	59.929	20	AACTCCTTCCCTGTCACCCT	59.968	20	194	--	--	--	--
Unigene12398_All	all	p3	(CTC)7	21	760	780	GTGCATTGATGTGTGGCTCT	59.714	20	CAGGAAACCCACAAAGGAGA	60.081	20	238	RING zinc finger protein [Amaranthus hypochondriacus]	E3 ubiquitin-protein ligase EL5 OS=Oryza sativa subsp. japonica GN=EL5.1 PE=1 SV=1	RING-finger-containing ubiquitin ligase	--
Unigene12399_All	all	p3	(CGG)5	15	495	509	AGGGGCTTCTTCTTCTCAGG	59.95	20	GGGGAAGGTAGTGACGACAA	59.966	20	147	receptor-like protein kinase [Elaeis guineensis]	Probably inactive leucine-rich repeat receptor-like protein kinase At3g28040 OS=Arabidopsis thaliana GN=At3g28040 PE=2 SV=1	--	LRR receptor-like serine/threonine-protein kinase FLS2 [EC:2.7.11.1]
Unigene124012_All	A.bulbifer	p3	(CAC)5	15	319	333	TCGATGTCAAGCTGTTGGAG	59.984	20	ACAGCTTCCTGGTGAGCAAT	59.874	20	247	RecName: Full=Protein CYPRO4 >gi|17959|emb|CAA49354.1| cypro4 [Cynara cardunculus]	Protein CYPRO4 OS=Cynara cardunculus GN=CYPRO4 PE=2 SV=1	--	--
Unigene124014_All	A.bulbifer	p3	(CTC)6	18	148	165	GGGTCAAGACCCAGTACCAG	59.425	20	ACAGCATTGGATTCTCTGGG	60.073	20	134	Os03g0574600 [Oryza sativa Japonica Group] >gi|108709442|gb|ABF97237.1| expressed protein [Oryza sativa Japonica Group] >gi|113548999|dbj|BAF12442.1| Os03g0574600 [Oryza sativa Japonica Group]	--	--	--
Unigene12405_All	all	p3	(TTC)5	15	521	535	TTCAGAGCCTCCTTGGAGAA	60.065	20	GGGACATGGAGGAGAGAGG	59.577	19	263	Putative ubiquitin carrier protein [Arabidopsis thaliana]	Ubiquitin-conjugating enzyme E2 20 OS=Arabidopsis thaliana GN=UBC20 PE=2 SV=1	Ubiquitin-protein ligase	ubiquitin-conjugating enzyme E2 C [EC:6.3.2.19]
Unigene124084_All	A.bulbifer	p2	(TA)6	12	94	105	ATCTTGTGGGTGGAACATCC	59.636	20	TGTCAACCAGCAAGAGATGC	59.992	20	264	Os10g0522601 [Oryza sativa Japonica Group] >gi|255679571|dbj|BAH94972.1| Os10g0522601 [Oryza sativa Japonica Group]	--	--	--
Unigene12409_All	all	p2	(TC)6	12	72	83	AATGTAACGCAGACACACGC	59.794	20	TCCTCTGCAAGGAGATGGTC	60.349	20	257	--	Translation initiation factor IF-2 OS=Myxococcus xanthus (strain DK 1622) GN=infB PE=3 SV=1	--	--
Unigene1241_All	all	p3	(GCT)6	18	653	670	AGTCCGTTTGTGTGGAGGAG	60.151	20	GAACATCATCGGTGGTTGTG	59.812	20	215	Os03g0166800 [Oryza sativa Japonica Group] >gi|108706369|gb|ABF94164.1| Endonuclease/Exonuclease/phosphatase family protein, expressed [Oryza sativa Japonica Group] >gi|108706370|gb|ABF94165.1| Endonuclease/Exonuclease/phosphatase family protein, expressed [Oryza sativa Japonica Group] >gi|113547548|dbj|BAF10991.1| Os03g0166800 [Oryza sativa Japonica Group]	Carbon catabolite repressor protein 4 homolog 2 OS=Arabidopsis thaliana GN=CCR4-2 PE=2 SV=2	--	CCR4-NOT transcription complex subunit 6 [EC:3.1.-.-]
Unigene12419_All	all	p3	(ATC)5	15	251	265	TCTTGTTTGCAATTTCGCTG	59.992	20	CAAGATCAAGAACCACCCGT	59.966	20	170	mitochondrial intermediate peptidase [Arabidopsis thaliana] >gi|332008712|gb|AED96095.1| mitochondrial intermediate peptidase [Arabidopsis thaliana]	Mitochondrial intermediate peptidase OS=Pongo abelii GN=MIPEP PE=2 SV=1	Zn-dependent oligopeptidases	mitochondrial intermediate peptidase [EC:3.4.24.59]
Unigene124194_All	A.bulbifer	p2	(TC)8	16	147	162	TGTCTCTCTCTCTCTCGCCC	59.817	20	AGTCGCCGTCTACGAAATCA	60.796	20	198	--	--	--	--
Unigene124217_All	A.bulbifer	p2	(AT)8	16	73	88	CCGATAGCATGCAGTCGATA	59.816	20	GCGCTTAGAGGCAAGACAAG	60.292	20	112	--	--	--	--
Unigene124245_All	A.bulbifer	p2	(GA)8	16	54	69	GTCCCTCCTTGCTTGCGA	62.504	18	CCACAAAAAGCAGTATGCGA	59.872	20	247	uncharacterized protein [Arabidopsis thaliana] >gi|332196951|gb|AEE35072.1| uncharacterized protein [Arabidopsis thaliana]	--	--	--
Unigene124245_All	A.bulbifer	p2	(GA)7	14	97	110	GCGAAAGGGGAGAGAGAGAG	60.607	20	CCACAAAAAGCAGTATGCGA	59.872	20	233	uncharacterized protein [Arabidopsis thaliana] >gi|332196951|gb|AEE35072.1| uncharacterized protein [Arabidopsis thaliana]	--	--	--
Unigene124245_All	A.bulbifer	p2	(GA)8	16	203	218	AGAGAGGGGGTTGTGAGGAC	60.504	20	ATGAGGTCCTTTGCTTCCCT	60.074	20	239	uncharacterized protein [Arabidopsis thaliana] >gi|332196951|gb|AEE35072.1| uncharacterized protein [Arabidopsis thaliana]	--	--	--
Unigene124250_All	A.bulbifer	p2	(CT)6	12	168	179	AATCCCTGCCATTCATGTCT	59.366	20	CACCACATTGTGCCCTACAG	60.025	20	261	arginine decarboxylase [Citrus trifoliata]	Arginine decarboxylase 1 OS=Oryza sativa subsp. japonica GN=ADC1 PE=1 SV=1	Arginine decarboxylase (spermidine biosynthesis)	arginine decarboxylase [EC:4.1.1.19]
Unigene124250_All	A.bulbifer	p2	(TC)7	14	275	288	TCTCTCTCTCTCCCCGCATA	60.05	20	CAGAGTGAGGAGGAACGGAG	59.978	20	206	arginine decarboxylase [Citrus trifoliata]	Arginine decarboxylase 1 OS=Oryza sativa subsp. japonica GN=ADC1 PE=1 SV=1	Arginine decarboxylase (spermidine biosynthesis)	arginine decarboxylase [EC:4.1.1.19]
Unigene12431_All	all	p2	(AG)8	16	44	59	AAGAAGAGTAAGCGTTTTGGGA	59.433	22	CCTGAGCATGCAAGAAAACA	59.988	20	191	Protein kinase [Medicago truncatula]	Shaggy-related protein kinase kappa OS=Arabidopsis thaliana GN=ASK10 PE=1 SV=2	Serine/threonine protein kinase	glycogen synthase kinase 3 beta [EC:2.7.11.26]
Unigene12433_All	all	p2	(AG)10	20	74	93	GAACGCAAAACGACCAAAAC	60.523	20	ACTAGGGAGGGAGAACGGAA	60.067	20	209	GAGA-binding transcriptional activator [Zea mays] >gi|323388793|gb|ADX60201.1| BBR/BPC transcription factor [Zea mays]	--	--	--
Unigene124409_All	A.bulbifer	p2	(AT)6	12	37	48	CCGGTTCAATATCCAATTTCC	60.375	21	TGAATGTGGGCGTCATTAAA	59.93	20	201	--	--	--	--
Unigene124420_All	A.bulbifer	p2	(TC)6	12	101	112	TAGACACACGCACACACACG	60.437	20	CCCCGCATACAGAGAGAGAG	59.966	20	192	--	--	--	--
Unigene124423_All	A.bulbifer	p3	(GCA)5	15	29	43	GAAGGGAGAGATAAGAAGAAGCA	58.31	23	TTCTGTGCATTGGAAGGATG	59.648	20	192	--	--	--	--
Unigene124485_All	A.bulbifer	p2	(TC)6	12	251	262	GCCTGTCTCTCTTCCCCTCT	59.952	20	GTTGCTCCCCCGTTTCTAGT	60.496	20	116	--	--	--	--
Unigene124502_All	A.bulbifer	p2	(CT)7	14	74	87	TACTGACTGGTCTTGCGTGC	60.056	20	GCTTGTCCAGTGGGTAGGAA	60.111	20	180	--	--	--	--
Unigene124532_All	A.bulbifer	p3	(GTT)6	18	144	161	AGCGCTAGTTTGCTCCACAT	60.044	20	ACCGATCGGAGTTGGTGTTA	60.375	20	265	--	--	--	--
Unigene124548_All	A.bulbifer	p3	(AAT)5	15	119	133	GATTGTTGGCTGCTCTGTGA	59.992	20	AGGGCGTGGATAGCAACTAA	59.73	20	135	--	--	--	--
Unigene124565_All	A.bulbifer	p2	(AG)7	14	64	77	GGGGGAGAAATGGGAAAGTA	60.124	20	TGCACGGTCTCTGTTCTCTG	60.178	20	217	--	--	--	--
Unigene12459_All	all	p2	(TC)8	16	1157	1172	TTTGTCACGGAGGTTCAACA	60.128	20	GCAACTCTAGGCCCAAAAGA	59.452	20	154	Os03g0264700 [Oryza sativa Japonica Group] >gi|113548114|dbj|BAF11557.1| Os03g0264700 [Oryza sativa Japonica Group]	BTB/POZ domain-containing protein At3g09030 OS=Arabidopsis thaliana GN=At3g09030 PE=2 SV=1	ATPases involved in chromosome partitioning	--
Unigene124590_All	A.bulbifer	p2	(AT)8	16	255	270	ATTTTGTCATCATGTGCGGA	59.931	20	TGCAGTCTCTCCCTATTGAAGAT	59.384	23	137	--	--	--	--
Unigene1246_All	A.konjac	p2	(CA)8	16	234	249	GTGCATGCTGATCTGATGGT	59.669	20	TCTTCGGAGACGAGGAATTG	60.331	20	172	Os07g0179400 [Oryza sativa Japonica Group] >gi|34393473|dbj|BAC83033.1| bifunctional phosphopantetheine adenylyl transferase dephospho CoA kinase-like protein [Oryza sativa Japonica Group] >gi|113610571|dbj|BAF20949.1| Os07g0179400 [Oryza sativa Japonica Group]	Phosphopantetheine adenylyltransferase OS=Arabidopsis thaliana GN=COAD PE=1 SV=1	Predicted nucleotidyltransferase	--
Unigene124605_All	A.bulbifer	p3	(CCA)6	18	67	84	GGGGGTGTCCTTTTTCATCT	60.169	20	CCAGTGGGATTTTGCATTTT	59.801	20	132	--	--	--	--
Unigene124607_All	A.bulbifer	p2	(TG)6	12	50	61	AGTTACGGAGTGCGTGTGTG	59.819	20	GAACCCGAGGCTCAACAATA	60.074	20	147	Os08g0493800 [Oryza sativa Japonica Group] >gi|113624093|dbj|BAF24038.1| Os08g0493800 [Oryza sativa Japonica Group]	Probable LRR receptor-like serine/threonine-protein kinase At4g26540 OS=Arabidopsis thaliana GN=At4g26540 PE=1 SV=1	Leucine-rich repeat (LRR) protein	LRR receptor-like serine/threonine-protein kinase FLS2 [EC:2.7.11.1]
Unigene124623_All	A.bulbifer	p4	(CATG)4	16	198	213	TCTCCTAATTGGTTTTGCCG	60.067	20	GTACCTTCGTGACCAGGCTC	59.727	20	254	RecName: Full=Pectate lyase; Flags: Precursor >gi|19451|emb|CAA78976.1| pectate lyase [Lilium longiflorum] >gi|308902|gb|AAA33398.1| pectate lyase [Lilium longiflorum]	Pectate lyase OS=Lilium longiflorum PE=2 SV=1	--	--
Unigene124675_All	A.bulbifer	p2	(TA)6	12	464	475	TCCTGCCATGATGAATCAAA	60.009	20	AGCTTCCTTTGACGGTCCTT	60.247	20	271	--	--	--	--
Unigene12468_All	all	p3	(CAG)5	15	206	220	GTGATGTGGTTGCTTGGTTG	60.008	20	GAGGGTACACCCTGAGCAGA	60.261	20	235	basic leucine zipper transcription factor-like protein [Arabidopsis thaliana] >gi|79326483|ref|NP_001031810.1| basic leucine zipper transcription factor-like protein [Arabidopsis thaliana] >gi|332661589|gb|AEE86989.1| basic leucine zipper transcription factor-like protein [Arabidopsis thaliana] >gi|332661590|gb|AEE86990.1| basic leucine zipper transcription factor-like protein [Arabidopsis thalia…	Proline-rich receptor-like protein kinase PERK9 OS=Arabidopsis thaliana GN=PERK9 PE=2 SV=1	--	--
Unigene1247_All	all	p2	(CA)8	16	234	249	GTGCATGCTGATCTGATGGT	59.669	20	TCTTCGGAGACGAGGAATTG	60.331	20	172	Os07g0179400 [Oryza sativa Japonica Group] >gi|34393473|dbj|BAC83033.1| bifunctional phosphopantetheine adenylyl transferase dephospho CoA kinase-like protein [Oryza sativa Japonica Group] >gi|113610571|dbj|BAF20949.1| Os07g0179400 [Oryza sativa Japonica Group]	Phosphopantetheine adenylyltransferase OS=Arabidopsis thaliana GN=COAD PE=1 SV=1	Predicted nucleotidyltransferase	--
Unigene1247_All	all	p3	(TGC)5	15	1134	1148	GTGGCATCGTCTTCTCCTCT	59.41	20	TCTCCCTGCCGTAACCACTA	60.647	20	128	Os07g0179400 [Oryza sativa Japonica Group] >gi|34393473|dbj|BAC83033.1| bifunctional phosphopantetheine adenylyl transferase dephospho CoA kinase-like protein [Oryza sativa Japonica Group] >gi|113610571|dbj|BAF20949.1| Os07g0179400 [Oryza sativa Japonica Group]	Phosphopantetheine adenylyltransferase OS=Arabidopsis thaliana GN=COAD PE=1 SV=1	Predicted nucleotidyltransferase	--
Unigene124706_All	A.bulbifer	p3	(TTG)5	15	35	49	GAGAATAAGGTTGGCTTGGC	58.789	20	CCCTACGAGAGAGCCATCAG	59.966	20	115	--	--	--	--
Unigene124706_All	A.bulbifer	p3	(TCT)5	15	68	82	TAAGGTTGGCTTGGCTTTTT	58.875	20	CCCTACGAGAGAGCCATCAG	59.966	20	110	--	--	--	--
Unigene124738_All	A.bulbifer	p4	(CTGG)4	16	74	89	TAACCTACTCCATCTGGCGG	60.088	20	GTTTTGTTGCCTGGAGTTGC	60.678	20	124	--	--	--	--
Unigene124780_All	A.bulbifer	p2	(TC)6	12	177	188	TCTACGTTTTTCTCACGCCC	60.249	20	TGTGGTAGACGATGGCAGAG	59.855	20	220	--	--	--	--
Unigene124782_All	A.bulbifer	p2	(CT)7	14	109	122	TCTCCTCTCTTCCCAGCTCA	60.214	20	TGGAGAGAGAGGGAAAGCAA	60.065	20	168	Os01g0655400 [Oryza sativa Japonica Group] >gi|55773937|dbj|BAD72325.1| eukaryotic translation initiation factor 3 subunit 10-like [Oryza sativa Japonica Group] >gi|113533282|dbj|BAF05665.1| Os01g0655400 [Oryza sativa Japonica Group]	Zinc finger CCCH domain-containing protein 13 OS=Homo sapiens GN=ZC3H13 PE=1 SV=1	--	ATP-dependent RNA helicase DDX46/PRP5 [EC:3.6.4.13]
Unigene124794_All	A.bulbifer	p2	(TC)6	12	185	196	TCTTCTGGAATGATCCGACC	60.011	20	GGCAACCACACCAAGCTAAT	60	20	211	--	--	--	--
Unigene124813_All	A.bulbifer	p2	(CT)7	14	139	152	GAGCATTGTACGGCAGTGAA	59.871	20	CTTGTAATTGTGGAGGCGGT	59.993	20	141	--	--	--	--
Unigene12489_All	all	p3	(AAT)5	15	236	250	TCAGGAACTCCTGCCAGTCT	59.986	20	ACGTGAACGCGATTTAATGA	59.186	20	237	ABC(yeast) homolog1 [Zea mays]	--	--	aarF domain-containing kinase
Unigene12501_All	all	p2	(CT)6	12	289	300	CCGATGGTGTAATCCGAGTT	59.813	20	AAAAACGACCAAACAGCAGG	60.147	20	185	guanine nucleotide-binding protein beta subunit-like protein [Zea mays]	Guanine nucleotide-binding protein subunit beta-like protein B OS=Oryza sativa subsp. japonica GN=RACK1B PE=1 SV=1	--	--
Unigene125033_All	A.bulbifer	p2	(CA)6	12	27	38	AGGTTCTCCATCACCTCCAC	58.95	20	CATTCGATCTCCCCTTACCA	59.887	20	227	--	--	--	--
Unigene125051_All	A.bulbifer	p2	(TG)6	12	37	48	TTTCTTTCTCTCGGGCTATCTTT	59.881	23	TTCAGGGACTAAGGGAGGCT	60.204	20	174	--	--	--	--
Unigene12506_All	all	p2	(CT)6	12	54	65	CCATAACTTCGCCTCCACC	60.467	19	TGCGTGTGAAATAGCTTTCG	60.014	20	204	Os09g0465600 [Oryza sativa Japonica Group] >gi|113631648|dbj|BAF25329.1| Os09g0465600 [Oryza sativa Japonica Group]	Glucose-6-phosphate isomerase OS=Nostoc punctiforme (strain ATCC 29133 / PCC 73102) GN=pgi PE=3 SV=1	Glucose-6-phosphate isomerase	glucose-6-phosphate isomerase [EC:5.3.1.9]
Unigene12508_All	all	p3	(GGC)6	18	706	723	TGCTTCGCAGATGATGTACC	59.83	20	TGTGCCGAACTAGACCAGTG	59.897	20	173	Os08g0506700 [Oryza sativa Japonica Group] >gi|113624159|dbj|BAF24104.1| Os08g0506700 [Oryza sativa Japonica Group]	--	--	--
Unigene125095_All	A.bulbifer	p2	(CA)6	12	256	267	GCATTCAAGATTCCATGGCT	60.043	20	GCGGTGGAACTGATTGTACTT	59.115	21	250	--	--	--	--
Unigene125107_All	A.bulbifer	p3	(CAG)5	15	77	91	AGAGCTGGGAGGAGGAAAAG	59.95	20	GAAGAAGCCCTTCCCAATTC	60.017	20	214	--	--	--	--
Unigene125119_All	A.bulbifer	p3	(CAG)6	18	305	322	GGTCATCATCAACCGCTCTT	60.081	20	AGTTCTAATTGGTGCGGTGG	59.993	20	255	yippee-like protein [Arabidopsis thaliana] >gi|330254687|gb|AEC09781.1| yippee-like protein [Arabidopsis thaliana]	Protein yippee-like OS=Solanum tuberosum PE=2 SV=1	--	--
Unigene125120_All	A.bulbifer	p3	(CAG)6	18	360	377	CCGTCCAAATAGACCAGGTG	60.366	20	AGTTCTAATTGGTGCGGTGG	59.993	20	101	yippee family protein [Arabidopsis lyrata subsp. lyrata] >gi|297325683|gb|EFH56103.1| yippee family protein [Arabidopsis lyrata subsp. lyrata]	Protein yippee-like At3g11230 OS=Arabidopsis thaliana GN=At3g11230 PE=2 SV=1	--	--
Unigene125132_All	A.bulbifer	p2	(TA)9	18	77	94	GTGTGTGTGCGTGTGTGTGT	60.177	20	GGGATATTTGCCTGAACGAA	59.901	20	170	--	--	--	--
Unigene125142_All	A.bulbifer	p3	(CTC)5	15	22	36	CTCCGGTTCATCTCTCCAC	58.142	19	CGATATTGCGAAAGAGCACA	59.976	20	265	PAR1 protein [Arabidopsis thaliana] >gi|7630024|emb|CAB88366.1| photoassimilate-responsive protein PAR-1b-like protein [Arabidopsis thaliana] >gi|18252939|gb|AAL62396.1| photoassimilate-responsive protein PAR-1b -like protein [Arabidopsis thaliana] >gi|21389647|gb|AAM48022.1| photoassimilate-responsive protein PAR-1b-like protein [Arabidopsis thaliana] >gi|332645657|gb|AEE79178.1| PAR1 protein [A…	--	--	--
Unigene125153_All	A.bulbifer	p2	(CA)6	12	209	220	AAAAATGCGGCTCAAATCAC	60.081	20	AAGGGATGCAAGAGCCAGTA	59.836	20	200	--	--	--	--
Unigene125164_All	A.bulbifer	p3	(TAT)5	15	230	244	GGCCTCATCACAGGAACAGT	60.12	20	AATCTGAATGGGCCTCAATG	59.894	20	199	--	--	--	--
Unigene125199_All	A.bulbifer	p3	(CGT)5	15	103	117	CCGGTAAGTCTCACACCTCC	59.574	20	GTAGGGAGACAGAGAGGGGG	60.066	20	182	DEAD-box ATP-dependent RNA helicase 42 [Arabidopsis thaliana] >gi|108861895|sp|Q8H0U8.2|RH42_ARATH RecName: Full=DEAD-box ATP-dependent RNA helicase 42 >gi|4836896|gb|AAD30599.1|AC007369_9 Similar to RNA helicases [Arabidopsis thaliana] >gi|332191919|gb|AEE30040.1| DEAD-box ATP-dependent RNA helicase 42 [Arabidopsis thaliana]	Octapeptide-repeat protein T2 OS=Mus musculus GN=Srst PE=2 SV=1	--	ATP-dependent RNA helicase DDX46/PRP5 [EC:3.6.4.13]
Unigene125199_All	A.bulbifer	p2	(TC)7	14	266	279	CCGGTAAGTCTCACACCTCC	59.574	20	GTAGGGAGACAGAGAGGGGG	60.066	20	270	DEAD-box ATP-dependent RNA helicase 42 [Arabidopsis thaliana] >gi|108861895|sp|Q8H0U8.2|RH42_ARATH RecName: Full=DEAD-box ATP-dependent RNA helicase 42 >gi|4836896|gb|AAD30599.1|AC007369_9 Similar to RNA helicases [Arabidopsis thaliana] >gi|332191919|gb|AEE30040.1| DEAD-box ATP-dependent RNA helicase 42 [Arabidopsis thaliana]	Octapeptide-repeat protein T2 OS=Mus musculus GN=Srst PE=2 SV=1	--	ATP-dependent RNA helicase DDX46/PRP5 [EC:3.6.4.13]
Unigene125203_All	A.bulbifer	p2	(AG)6	12	238	249	TTGGTGACGTAGGGGTTCTC	59.966	20	GAGTGTGCGTGAGAGACAGG	59.603	20	114	--	--	--	--
Unigene125210_All	A.bulbifer	p5	(ATTTG)4	20	161	180	TGAACCAAACTGAATTAAATCGAA	59.885	24	GTGGCAGAAAGACCTGAAGC	59.997	20	253	--	--	--	--
Unigene125211_All	A.bulbifer	p5	(ATTTG)4	20	118	137	GGCTGATCCAGCCATTATCT	59.108	20	AAGCCGGAGAGGAATACCAT	59.925	20	277	--	--	--	--
Unigene125216_All	A.bulbifer	p2	(GA)6	12	302	313	CTGTTCAGCCACAAACGAAA	59.881	20	GCACTGCACCGAAGAGAATTA	60.401	21	259	--	--	--	--
Unigene125224_All	A.bulbifer	p4	(ATAC)4	16	57	72	AGTACGGGAACCAAACAGCA	60.55	20	ATCGGCGATTTTGATGAGAG	60.177	20	105	--	--	--	--
Unigene125241_All	A.bulbifer	p2	(CA)6	12	222	233	CAAGTTGGTCTGAGATGGCA	59.831	20	CATGTGCGTGTGTGACTGTG	60.897	20	173	--	--	--	--
Unigene125259_All	A.bulbifer	p4	(TACG)4	16	172	187	ATTTTCTGCAGGTGGGTGAC	59.973	20	TTAATTAGTGGGACGGTCGG	59.817	20	178	--	--	--	--
Unigene12530_All	all	p2	(CT)6	12	985	996	CTTCGGCTGTGTTTCCTCTC	59.989	20	ACGCCCCGTAACTCTTCTTT	60.13	20	187	ent-kaurene synthase No1 [Lactuca sativa]	Ent-kaur-16-ene synthase, chloroplastic OS=Cucurbita maxima PE=1 SV=1	--	ent-kaurene synthase [EC:4.2.3.19]
Unigene125307_All	A.bulbifer	p2	(TC)6	12	114	125	GCTTCGAGGGTAGTCCACAC	59.727	20	GAGAGTGGGTTCCATGTGCT	60.12	20	234	Os01g0723500 [Oryza sativa Japonica Group] >gi|75159252|sp|Q8S2E6.1|Y1235_ORYSJ RecName: Full=B3 domain-containing protein Os01g0723500 >gi|255673640|dbj|BAH91276.1| Os01g0723500 [Oryza sativa Japonica Group]	B3 domain-containing protein Os01g0723500 OS=Oryza sativa subsp. japonica GN=Os01g0723500 PE=2 SV=1	--	--
Unigene125326_All	A.bulbifer	p2	(CT)8	16	54	69	GAGCGCTCGTCTTCCTCTATT	60.131	21	AGACCGATGGAGAAGGAGGT	60.073	20	134	--	--	--	--
Unigene125346_All	A.bulbifer	p3	(CAT)7	21	175	195	CCTTAGAACAAAGGCCTCCC	60.068	20	TTCTTGGATAATTGGGGCTG	59.894	20	103	--	--	--	--
Unigene125355_All	A.bulbifer	p2	(GA)6	12	259	270	TGCGGAAGCTTCTTCTCTTC	59.836	20	TTCTTCTTCTTCTTCTTCGCTG	58.15	22	242	--	--	--	--
Unigene125363_All	A.bulbifer	p2	(TC)7	14	80	93	TCTTGGTGCTGCTACTGGTG	60.049	20	GTGCGCAGAGGAGCAAGT	60.304	18	165	--	--	--	--
Unigene125370_All	A.bulbifer	p3	(GGC)5	15	542	556	ACCTCAGCATTTCCCACATC	59.934	20	GAATCCGAGTGATGGACTGG	60.475	20	177	Os04g0603400 [Oryza sativa Japonica Group] >gi|38344154|emb|CAE01828.2| OSJNBa0041A02.21 [Oryza sativa Japonica Group] >gi|113565353|dbj|BAF15696.1| Os04g0603400 [Oryza sativa Japonica Group] >gi|116309664|emb|CAH66713.1| OSIGBa0118P15.3 [Oryza sativa Indica Group]	Atherin OS=Homo sapiens GN=SAMD1 PE=1 SV=1	--	--
Unigene125396_All	A.bulbifer	p2	(CT)7	14	40	53	GCTGCAACATTCCCTTCTGT	60.263	20	ACAAGGCTGTTGCTTTGCTT	60.059	20	194	--	--	--	--
Unigene125409_All	A.bulbifer	p3	(GGA)5	15	57	71	GGTCGGGAGGAGTACAACAA	59.966	20	GATTGTTCTCGGGACGGTTA	59.933	20	199	cysteine protease-1 [Helianthus annuus]	Oryzain alpha chain OS=Oryza sativa subsp. japonica GN=Os04g0650000 PE=1 SV=2	Cysteine protease	[EC:3.4.22.-]
Unigene125409_All	A.bulbifer	p3	(GGC)6	18	308	325	ACAATCATTCCTACGCCGTC	59.962	20	ATCTTTCACAGGGCCAACAG	60.111	20	245	cysteine protease-1 [Helianthus annuus]	Oryzain alpha chain OS=Oryza sativa subsp. japonica GN=Os04g0650000 PE=1 SV=2	Cysteine protease	[EC:3.4.22.-]
Unigene125437_All	A.bulbifer	p4	(TTTA)4	16	139	154	CACATGACGAAAACACGGAG	60.152	20	GGTTGCCAAGTACCCTTGAA	59.971	20	120	Os02g0702600 [Oryza sativa Japonica Group] >gi|113537383|dbj|BAF09766.1| Os02g0702600 [Oryza sativa Japonica Group]	--	--	--
Unigene125445_All	A.bulbifer	p2	(CT)6	12	66	77	CTTCTCCCGAGTCCCGAGT	61.731	19	TGATGGTTAGGTCCCGTCTC	59.927	20	119	Os01g0259900 [Oryza sativa Japonica Group] >gi|255673077|dbj|BAF04555.2| Os01g0259900 [Oryza sativa Japonica Group]	--	--	--
Unigene125462_All	A.bulbifer	p3	(CTT)7	21	311	331	ACTGTTTTCTCAACGACGGG	60.149	20	GGGAGCATTGGATCTGAAAA	60.014	20	219	--	--	--	--
Unigene125463_All	A.bulbifer	p3	(CTT)7	21	229	249	ATTACTTCGCTCGGTGGAGA	59.836	20	GGGAGCATTGGATCTGAAAA	60.014	20	120	--	--	--	--
Unigene125495_All	A.bulbifer	p3	(TTC)6	18	48	65	CTTGCGCTGCTGTTCTTTTT	60.689	20	ACAGATGTGCGTGTGGTAGG	59.622	20	100	--	--	--	--
Unigene125535_All	A.bulbifer	p2	(GA)7	14	127	140	ATGCGGTGGGTGATGTTAAG	60.776	20	GTTAGTTCGTTGGCCCAAAA	59.975	20	155	--	--	--	--
Unigene125549_All	A.bulbifer	p2	(TA)6	12	115	126	AAAACCCACACCATGGTCAC	60.533	20	AGGGGAGATGCAGGAAAAAG	60.569	20	159	--	--	--	--
Unigene125558_All	A.bulbifer	p2	(AG)8	16	447	462	GAGGCGAGGCAACAGTAGTC	60.02	20	TCCTTCCCAGTTGATTTTGC	60.051	20	196	leucine-rich repeat extensin-like protein 5 [Arabidopsis thaliana] >gi|300681244|sp|Q9SN46.2|LRX5_ARATH RecName: Full=Leucine-rich repeat extensin-like protein 5; Short=AtLRX5; Short=LRR/EXTENSIN5; AltName: Full=Cell wall hydroxyproline-rich glycoprotein; Flags: Precursor >gi|332658674|gb|AEE84074.1| leucine-rich repeat extensin-like protein 5 [Arabidopsis thaliana]	Leucine-rich repeat extensin-like protein 5 OS=Arabidopsis thaliana GN=LRX5 PE=2 SV=2	--	--
Unigene12560_All	all	p4	(CTTG)4	16	92	107	GCTCCTTGCTTCTTGTGTCC	59.997	20	GTCCGTGGTGTGTGGTGTAG	59.915	20	272	--	--	--	--
Unigene125617_All	A.bulbifer	p2	(AT)9	18	632	649	TAATGCAGTCGAAGCTGTGG	60.011	20	GGGGTATCCGGTGTATGATTC	60.28	21	195	expressed protein [Oryza sativa Japonica Group]	--	--	putative hydrolase of the HAD superfamily
Unigene125631_All	A.bulbifer	p3	(GGT)5	15	148	162	AGCCTGATTGGTTATTCCCC	60.152	20	CACCCATCCAAAGAAGGAGA	60.042	20	257	--	--	--	--
Unigene125662_All	A.bulbifer	p2	(GT)7	14	44	57	TGAGTGTGTGTGTGTGTCCAA	59.634	21	CGGAGGCTTAACGACTTCAC	59.875	20	118	--	--	--	--
Unigene125674_All	A.bulbifer	p2	(GA)6	12	325	336	TCTCAACTCCCAAATTGCCT	59.67	20	TCAGTCATCTGCTCGTCACC	59.988	20	197	--	--	--	--
Unigene125727_All	A.bulbifer	p2	(CT)8	16	37	52	TGGAACTCGATGACCACAAA	60.088	20	ATGGCATTTAACAGCCTTGC	60.103	20	152	--	--	--	--
Unigene125754_All	A.bulbifer	p3	(CGA)5	15	276	290	CAGCTGGGTCTCCAGAACTC	59.986	20	TTCTGCACCTTCACCTTGCT	60.975	20	171	--	--	--	--
Unigene125771_All	A.bulbifer	p2	(AG)7	14	255	268	CGAGGAAGTCCTTCACCTTG	59.837	20	CTCGAGCTCTTCTCCCGTT	59.688	19	254	pathogenesis-related protein 1-like protein [Volvox carteri f. nagariensis] >gi|300268585|gb|EFJ52765.1| pathogenesis-related protein 1-like protein [Volvox carteri f. nagariensis]	Vegetative cell wall protein gp1 OS=Chlamydomonas reinhardtii GN=GP1 PE=2 SV=1	--	pectinesterase [EC:3.1.1.11]
Unigene12579_All	all	p3	(GGA)6	18	792	809	GAGGAGCGGATGAAGGAGAC	61.284	20	CCTCAAAACGGCATAGCTTC	59.845	20	175	invertase inhibitor 1 [Hordeum vulgare subsp. vulgare]	21 kDa protein OS=Daucus carota PE=2 SV=1	Translation initiation factor 2 (IF-2; GTPase)	--
Unigene125831_All	A.bulbifer	p2	(TC)6	12	198	209	GAGAATTGGAAGAGGAGGGG	60.008	20	AGGAGGAAAGAAAGGAAGCG	59.955	20	199	--	--	--	--
Unigene12586_All	all	p3	(AGA)5	15	379	393	ACTCCACACCTGCTTATGGG	59.989	20	TGTAGTTCCTTGCGGAGGAC	60.255	20	269	--	--	--	--
Unigene125908_All	A.bulbifer	p2	(TC)6	12	608	619	TTTCATTTTCCCTCTCGCAT	59.645	20	GAAAGGAAAGAGCCGTGAGA	59.55	20	264	dead box ATP-dependent RNA helicase, putative [Ricinus communis] >gi|223530219|gb|EEF32123.1| dead box ATP-dependent RNA helicase, putative [Ricinus communis]	Putative uncharacterized protein DDB_G0271982 OS=Dictyostelium discoideum GN=DDB_G0271982 PE=4 SV=1	--	ATP-dependent RNA helicase DDX46/PRP5 [EC:3.6.4.13]
Unigene125931_All	A.bulbifer	p2	(GA)7	14	47	60	ACCTCTAGCAGTGACACCCC	59.179	20	CAGCTGAGGGGGTAGGTGTA	60.126	20	207	pherophorin-C5 protein precursor [Chlamydomonas reinhardtii]	Vegetative cell wall protein gp1 OS=Chlamydomonas reinhardtii GN=GP1 PE=2 SV=1	--	--
Unigene125941_All	A.bulbifer	p2	(CT)6	12	157	168	GCACCCTTCCTCCTCTTCTT	59.817	20	GAGAGCTCCGGTGAGAGAGA	59.817	20	143	adsorption protein-like [Oryza sativa Japonica Group]	--	--	--
Unigene125946_All	A.bulbifer	p2	(TC)7	14	201	214	CTTTTATTCTTGCAAGCGCC	59.985	20	AATGAAACCAGCAATCTCCG	60.074	20	110	--	--	--	--
Unigene125966_All	A.bulbifer	p2	(CA)7	14	52	65	AGAGGTTTCTCCCCTTCGAC	59.676	20	TGGGATGGGTACCACTTCAT	60.05	20	123	--	--	--	--
Unigene125966_All	A.bulbifer	p2	(AG)6	12	93	104	AGAGGTTTCTCCCCTTCGAC	59.676	20	TAATATCCCGCGTAGCCAAC	59.95	20	152	--	--	--	--
Unigene12598_All	all	p2	(TG)6	12	608	619	ATACGAAGGCGATCACAACC	59.962	20	GGAAAACCACACACACCACA	60.309	20	143	WRKY protein [Cucumis sativus]	Probable WRKY transcription factor 21 OS=Arabidopsis thaliana GN=WRKY21 PE=1 SV=1	--	WRKY transcription factor 22
Unigene126007_All	A.bulbifer	p2	(CT)6	12	50	61	GTCCCTATCCACGTCCCTCT	60.336	20	GGAGAGCCTTTTTCGATTCC	60.152	20	184	--	--	--	--
Unigene126019_All	A.bulbifer	p2	(TA)6	12	118	129	ACCATTCACAACGTCCGTCT	60.431	20	TACAGGTGCCGCAACATAAA	60.133	20	155	--	--	--	--
Unigene1261_All	all	p2	(AG)6	12	33	44	CTCTTCACCAGCTTCCCCC	62.109	19	TACAGTCCCTGCAGCACAAC	59.905	20	233	Os03g0760800 [Oryza sativa Japonica Group] >gi|55167448|dbj|BAD67542.1| Gibberellin stimulated transcript related protein 1 [Oryza sativa Japonica Group] >gi|113549819|dbj|BAF13262.1| Os03g0760800 [Oryza sativa Japonica Group]	Snakin-1 OS=Solanum tuberosum GN=SN1 PE=1 SV=1	--	--
Unigene12610_All	all	p2	(TC)7	14	113	126	TCCGCGTGTCAAATTTCTCT	60.776	20	CTCTGGTAGTCGCGGATCTC	59.973	20	231	CDK-activating kinase [Euphorbia esula]	Cyclin-dependent kinase F-1 OS=Arabidopsis thaliana GN=CDKF-1 PE=1 SV=1	Serine/threonine protein kinase	cyclin-dependent kinase 7 [EC:2.7.11.22]
Unigene126119_All	A.bulbifer	p2	(TC)6	12	76	87	GCAGGTTCTTGAAATGGGTG	60.495	20	TTGGACCCCTGGTATCTCTG	59.92	20	240	--	--	--	--
Unigene126171_All	A.bulbifer	p3	(TAC)5	15	86	100	TTTGCCTCAAATCGAGTTCC	60.192	20	TCTGATCTGAGGGAACGCTT	59.95	20	181	--	--	--	--
Unigene126177_All	A.bulbifer	p3	(GGT)5	15	31	45	TAAACCCCCAATTTTATCGG	58.669	20	CTGGAGGTCCCTCTTAGCCT	59.834	20	237	uncharacterized protein [Arabidopsis thaliana] >gi|332640984|gb|AEE74505.1| uncharacterized protein [Arabidopsis thaliana]	--	--	--
Unigene126211_All	A.bulbifer	p3	(GCT)7	21	92	112	CTGCTGCTGCTGTCCACTAT	59.217	20	AACCAAAACAAGCTGCAACA	59.366	20	145	--	--	--	--
Unigene126250_All	A.bulbifer	p2	(TA)8	16	178	193	ACAGCTTATTTCCGGTTGGA	59.569	20	TTGGATTTTCCCTCGTCTTG	60.044	20	276	--	--	--	--
Unigene126266_All	A.bulbifer	p2	(AT)8	16	625	640	CCAGCAAAACTGAGAGGGAG	59.982	20	CCTCCTTAGGAACTGACCTGTG	60.16	22	224	--	--	--	--
Unigene126391_All	A.bulbifer	p2	(GA)6	12	261	272	ACCACACAAATAGATCGGGG	59.67	20	TCCATGTCATTTTAAGCCCG	60.827	20	230	--	--	--	--
Unigene126392_All	A.bulbifer	p2	(GA)7	14	56	69	CAATGTTGTCTGCCTTGGTG	60.152	20	TCCCTCTAAACTGGTTCCCC	60.298	20	100	--	--	--	--
Unigene12640_All	all	p3	(CTG)5	15	1326	1340	CTCCATTTTGATGTCTGGCA	59.648	20	ACATGGTGCTCATCTCCACA	60.121	20	228	uncharacterized protein [Arabidopsis thaliana] >gi|330252261|gb|AEC07355.1| uncharacterized protein [Arabidopsis thaliana]	Retinitis pigmentosa 1-like 1 protein OS=Homo sapiens GN=RP1L1 PE=1 SV=4	AAA ATPase containing von Willebrand factor type A (vWA) domain	nucleolin
Unigene126418_All	A.bulbifer	p3	(CTC)5	15	318	332	AAGGAAGCCAAGAACCCAAG	60.601	20	GCAAAAGAAAAAGGAAGGACC	59.233	21	173	Os02g0455400 [Oryza sativa Japonica Group] >gi|255670865|dbj|BAF08687.2| Os02g0455400 [Oryza sativa Japonica Group]	--	--	--
Unigene126419_All	A.bulbifer	p2	(CT)6	12	284	295	AATGGGGTTTAGAGATGGGC	60.152	20	AGAACGAGTAATCCGGAGGG	60.455	20	264	--	--	--	--
Unigene126438_All	A.bulbifer	p2	(TC)7	14	174	187	CGGACAGTTGTGGGTTTTCT	60.005	20	AGATACAGGCAGAGGGGGAT	59.919	20	174	--	--	--	--
Unigene126472_All	A.bulbifer	p2	(TC)8	16	209	224	TCAAAGTCCTATTGCCAGCC	60.214	20	ACGGAGGGAGGAGAGAGAAG	59.945	20	184	--	--	--	--
Unigene1265_All	all	p2	(CT)6	12	201	212	ATAGGCTGCAGGTCTGTCGT	59.898	20	TAGGGAAAAGGCAGCTCAAA	59.953	20	100	--	--	--	--
Unigene126514_All	A.bulbifer	p2	(CT)7	14	175	188	CGTCTCCTCCTCCTTCTCCT	59.945	20	GGAATAGCAGAAACGGGAAA	59.158	20	170	--	--	--	U4/U6.U5 tri-snRNP-associated protein 1
Unigene126515_All	A.bulbifer	p2	(CT)7	14	205	218	CTCCTTCTGTTTCGTCTCCG	59.982	20	GAGGAATAGCAGAAACGGGA	59.269	20	182	--	--	--	--
Unigene12656_All	all	p3	(AGG)5	15	251	265	GACATGGAGCGGAAGAAGAG	59.95	20	CACCCTCGTGAAATCCACTT	59.966	20	275	Os01g0821700 [Oryza sativa Japonica Group] >gi|113534180|dbj|BAF06563.1| Os01g0821700 [Oryza sativa Japonica Group]	--	--	--
Unigene126565_All	A.bulbifer	p5	(TGGAC)4	20	543	562	GTGGTACCCCTCGACTCTGA	60.112	20	ATATCCTATCCCCTCCACCG	59.996	20	159	--	--	--	--
Unigene126566_All	A.bulbifer	p2	(AT)9	18	117	134	CGCTAGATACCGGGATTGAA	60.053	20	TCAGTTGCTATCCCAGAGGG	60.21	20	230	--	--	--	--
Unigene126577_All	A.bulbifer	p2	(AG)7	14	183	196	GATGCCATTGCCGTAACTTT	59.967	20	CAACTCTGGCACTCTCCCTC	59.986	20	171	--	--	--	--
Unigene126589_All	A.bulbifer	p3	(GGT)7	21	909	929	ATCATCTGCTTGCTCCTGCT	60.127	20	ACATCGTCACTCTCTCGGCT	60.017	20	182	expressed protein (with alternative splicing) [Oryza sativa Japonica Group] >gi|108709987|gb|ABF97782.1| expressed protein [Oryza sativa Japonica Group]	Probable nuclear antigen OS=Suid herpesvirus 1 (strain Kaplan) PE=4 SV=1	--	--
Unigene126607_All	A.bulbifer	p3	(ATT)6	18	56	73	CTTGCCAAAAAGTTTTACCTAACT	57.401	24	GTTGTACACGCAGCAAGCAT	59.942	20	184	--	--	--	--
Unigene126609_All	A.bulbifer	p2	(TC)6	12	150	161	CCGACTAGGGTTTCGAGGTT	60.488	20	GGGGATGAGGGTGAGAGAAT	60.278	20	189	RecName: Full=Extensin; AltName: Full=Cell wall hydroxyproline-rich glycoprotein; Flags: Precursor	Extensin OS=Nicotiana tabacum GN=HRGPNT3 PE=2 SV=1	--	serine/threonine-protein kinase PRP4 [EC:2.7.11.1]
Unigene126609_All	A.bulbifer	p2	(TC)7	14	237	250	CTCTCTCGCCCTATCCCTTC	60.306	20	GGGTGAGCGAACAGAGAGAC	59.993	20	160	RecName: Full=Extensin; AltName: Full=Cell wall hydroxyproline-rich glycoprotein; Flags: Precursor	Extensin OS=Nicotiana tabacum GN=HRGPNT3 PE=2 SV=1	--	serine/threonine-protein kinase PRP4 [EC:2.7.11.1]
Unigene126614_All	A.bulbifer	p3	(CGC)5	15	539	553	GAGCTTCCAGAGGTGTTGCT	59.604	20	CTCTCCCTCTTTCTCGGAGG	60.459	20	252	LOC100283616 [Zea mays] >gi|195619758|gb|ACG31709.1| PRKR interacting protein 1 [Zea mays] >gi|195635893|gb|ACG37415.1| PRKR interacting protein 1 [Zea mays]	PRKR-interacting protein 1 OS=Pongo abelii GN=PRKRIP1 PE=2 SV=1	--	--
Unigene126622_All	A.bulbifer	p4	(CGGA)5	20	259	278	AAAGAGAGAAGGGGCGAGTC	59.957	20	ACCCCTTCACACACTTCTGG	60.002	20	188	RecName: Full=Ribose-phosphate pyrophosphokinase 4; AltName: Full=Phosphoribosyl pyrophosphate synthase 4 >gi|4902879|emb|CAB43602.1| phosphoribosyl pyrophosphate synthase isozyme 4 [Spinacia oleracea]	Ribose-phosphate pyrophosphokinase 4 OS=Spinacia oleracea GN=PRS4 PE=2 SV=1	Phosphoribosylpyrophosphate synthetase	--
Unigene126625_All	A.bulbifer	p2	(TC)10	20	152	171	GCAGAATCCAACCCACAGTT	59.973	20	AAGAGAGGAAAGCGGGAGAG	60.088	20	278	hypothetical protein VOLCADRAFT_102187 [Volvox carteri f. nagariensis] >gi|300260444|gb|EFJ44663.1| hypothetical protein VOLCADRAFT_102187 [Volvox carteri f. nagariensis]	Uncharacterized protein PF11_0213 OS=Plasmodium falciparum (isolate 3D7) GN=PF11_0213 PE=2 SV=1	--	--
Unigene126640_All	A.bulbifer	p2	(TG)6	12	91	102	CTTTACCTTCTCCGGCTCCT	59.842	20	TTCATCTCGTCCAGCTCCTT	59.95	20	234	polyadenylate-binding protein family protein [Arabidopsis lyrata subsp. lyrata] >gi|297312496|gb|EFH42920.1| polyadenylate-binding protein family protein [Arabidopsis lyrata subsp. lyrata]	Polyadenylate-binding protein 2-B OS=Xenopus laevis GN=pabpn1-b PE=2 SV=1	--	--
Unigene126640_All	A.bulbifer	p2	(GA)6	12	108	119	CTTTACCTTCTCCGGCTCCT	59.842	20	TTCATCTCGTCCAGCTCCTT	59.95	20	234	polyadenylate-binding protein family protein [Arabidopsis lyrata subsp. lyrata] >gi|297312496|gb|EFH42920.1| polyadenylate-binding protein family protein [Arabidopsis lyrata subsp. lyrata]	Polyadenylate-binding protein 2-B OS=Xenopus laevis GN=pabpn1-b PE=2 SV=1	--	--
Unigene126645_All	A.bulbifer	p3	(AGG)7	21	313	333	ATTCCCCGTTGTTGTCTGTC	59.827	20	GTGGATGGTGCGTTCAGTG	61.188	19	222	--	--	--	--
Unigene126648_All	A.bulbifer	p2	(TC)6	12	57	68	TCTCTTTCTCCCTCTCTCCCTT	59.957	22	AGCGTCGGGGAACTAAATCT	60.096	20	222	--	--	--	--
Unigene126648_All	A.bulbifer	p2	(CT)9	18	95	112	TCTCTTTCTCCCTCTCTCCCTT	59.957	22	AGCGTCGGGGAACTAAATCT	60.096	20	222	--	--	--	--
Unigene126654_All	A.bulbifer	p3	(CCG)5	15	107	121	ATCCAGATCTACACCGTGGC	59.957	20	TGAATTATCCCAAACCGAGC	59.901	20	243	Os06g0484500 [Oryza sativa Japonica Group] >gi|51535747|dbj|BAD37763.1| immunophilin-like [Oryza sativa Japonica Group] >gi|113595699|dbj|BAF19573.1| Os06g0484500 [Oryza sativa Japonica Group]	--	--	--
Unigene126655_All	A.bulbifer	p2	(CT)7	14	914	927	GGACCCAAGATTAAAAGGGG	59.639	20	GTAGCTGGTGAGAAGCCTGC	60.164	20	259	chloroplast single subunit DNA-dependent RNA polymerase [Arabidopsis thaliana]	DNA-directed RNA polymerase 3, chloroplastic OS=Arabidopsis thaliana GN=RPOT3 PE=2 SV=1	Mitochondrial DNA-directed RNA polymerase	DNA-directed RNA polymerase [EC:2.7.7.6]
Unigene126674_All	A.bulbifer	p3	(GAT)5	15	81	95	AGACGAAGTAGGTGAGGGCA	59.867	20	GGTACCACGAGACCACCATC	60.246	20	165	triacylglycerol lipase [Arabidopsis lyrata subsp. lyrata] >gi|297309551|gb|EFH39975.1| triacylglycerol lipase [Arabidopsis lyrata subsp. lyrata]	--	--	--
Unigene126675_All	A.bulbifer	p4	(GAAA)4	16	145	160	TACTTGCTCCAAGTTCGCCT	60.015	20	GGGTCGTATCGTCGTTGTTT	59.859	20	196	blue light photoreceptor [Fragaria x ananassa]	Phototropin-1B OS=Oryza sativa subsp. japonica GN=PHOT1B PE=1 SV=2	Serine/threonine protein kinase	non-specific serine/threonine protein kinase [EC:2.7.11.1]
Unigene126693_All	A.bulbifer	p3	(GCA)6	18	568	585	ATATCTCGCGGAGGGTTGA	60.576	19	CCAGTCTTCTTCCTCCTCCC	60.186	20	267	RecName: Full=DEAD-box ATP-dependent RNA helicase 58, chloroplastic; Flags: Precursor	DEAD-box ATP-dependent RNA helicase 58, chloroplastic OS=Oryza sativa subsp. japonica GN=Os01g0970600 PE=2 SV=2	Superfamily II DNA and RNA helicases	ATP-dependent RNA helicase DDX6/DHH1 [EC:3.6.4.13]
Unigene126694_All	A.bulbifer	p3	(AGC)5	15	613	627	AAAGCACAAGAAATGGCGAC	60.257	20	CATACTCGGGAAGGTGAGGA	60.065	20	191	ER Phosphatidate Phosphatase [Ricinus communis] >gi|223534370|gb|EEF36078.1| ER Phosphatidate Phosphatase [Ricinus communis]	Lipid phosphate phosphatase 2 OS=Arabidopsis thaliana GN=LPP2 PE=2 SV=1	Membrane-associated phospholipid phosphatase	--
Unigene126702_All	A.bulbifer	p6	(GAGAGG)4	24	477	500	AAGAAGAAGCGCCTGGAGAG	61.161	20	TTCCCTTCCCTCTCGGTATC	60.401	20	181	OSJNBa0041A02.8 [Oryza sativa Japonica Group] >gi|116310924|emb|CAH67862.1| B0403H10-OSIGBa0105A11.14 [Oryza sativa Indica Group]	Uncharacterized protein At3g15000, mitochondrial OS=Arabidopsis thaliana GN=At3g15000 PE=1 SV=1	ATPases involved in chromosome partitioning	--
Unigene126719_All	A.bulbifer	p6	(CTCTCC)4	24	234	257	TCGAAACCCAGAAGCCATAC	60.074	20	CCACACATACTCCTTCGCCT	60.134	20	160	hypothetical protein SORBIDRAFT_05g025945 [Sorghum bicolor] >gi|241937061|gb|EES10206.1| hypothetical protein SORBIDRAFT_05g025945 [Sorghum bicolor]	--	--	--
Unigene126719_All	A.bulbifer	p2	(CT)8	16	260	275	TCGAAACCCAGAAGCCATAC	60.074	20	CCACACATACTCCTTCGCCT	60.134	20	160	hypothetical protein SORBIDRAFT_05g025945 [Sorghum bicolor] >gi|241937061|gb|EES10206.1| hypothetical protein SORBIDRAFT_05g025945 [Sorghum bicolor]	--	--	--
Unigene126720_All	A.bulbifer	p2	(CT)6	12	240	251	TCGAAACCCAGAAGCCATAC	60.074	20	GAAGAGGGACAACAGCTTCG	59.989	20	170	SAD1f [Volvox carteri f. nagariensis]	Mucin-2 OS=Homo sapiens GN=MUC2 PE=1 SV=2	--	--
Unigene126768_All	A.bulbifer	p2	(TG)6	12	89	100	GTTGCCCCACTTAAAGCTCA	60.249	20	ATCTGCACCTCTGGCAGTCT	60.017	20	220	--	--	--	--
Unigene126769_All	A.bulbifer	p2	(AT)9	18	149	166	TAGGCTAGGGGCAGAAATGA	59.801	20	CCAGGACCCCACAGTAGAAA	59.959	20	226	--	--	--	--
Unigene126805_All	A.bulbifer	p3	(ATC)6	18	86	103	GTCAACGTGGAAGGAGGAAG	59.697	20	GGGGAAAAGGACTCATGTCA	59.903	20	182	--	--	--	--
Unigene12681_All	all	p3	(CGG)5	15	142	156	ATCCTGGAGGTGATGAGGTG	59.92	20	TCTCTCTTCCCTTCGTTTGG	59.401	20	204	Os02g0187500 [Oryza sativa Japonica Group] >gi|113535660|dbj|BAF08043.1| Os02g0187500 [Oryza sativa Japonica Group]	--	--	--
Unigene126841_All	A.bulbifer	p3	(GAC)6	18	22	39	AACACAGCAGAAGCCATTG	57.388	19	ACCAAGCATCTTTGAATGCC	60.081	20	157	polygalacturonase [Solanum lycopersicum]	Probable polygalacturonase At1g80170 OS=Arabidopsis thaliana GN=At1g80170 PE=2 SV=1	--	polygalacturonase [EC:3.2.1.15]
Unigene126854_All	A.bulbifer	p2	(CA)10	20	91	110	GACAGAAAGCAAACCCGAAA	60.227	20	TTCAGCCACGAACTGAGATG	59.984	20	156	--	--	--	--
Unigene126855_All	A.bulbifer	p2	(CA)10	20	91	110	GACAGAAAGCAAACCCGAAA	60.227	20	TTCAGCCACGAACTGAGATG	59.984	20	156	Os01g0959000 [Oryza sativa Japonica Group] >gi|113534989|dbj|BAF07372.1| Os01g0959000 [Oryza sativa Japonica Group]	Uncharacterized protein LOC284861 OS=Homo sapiens PE=2 SV=1	--	--
Unigene126878_All	A.bulbifer	p3	(AAG)6	18	951	968	GATTGCTGTTTGTTTTGCCA	59.712	20	GCTCCGAGATCCTGAAACTG	59.95	20	277	xyloglucan endotraglucosylase/hydrolase [Vigna angularis]	Probable xyloglucan endotransglucosylase/hydrolase protein 32 OS=Arabidopsis thaliana GN=XTH32 PE=2 SV=1	Beta-glucanase/Beta-glucan synthetase	xyloglucan:xyloglucosyl transferase [EC:2.4.1.207]
Unigene126879_All	A.bulbifer	p3	(AAG)5	15	951	965	CGTTAATTAAGACGAGCGCC	59.875	20	CGACGACCTCCATGCTTC	60.363	18	146	xyloglucan endotraglucosylase/hydrolase [Vigna angularis]	Probable xyloglucan endotransglucosylase/hydrolase protein 32 OS=Arabidopsis thaliana GN=XTH32 PE=2 SV=1	Beta-glucanase/Beta-glucan synthetase	xyloglucan:xyloglucosyl transferase [EC:2.4.1.207]
Unigene126895_All	A.bulbifer	p2	(CT)7	14	118	131	GCTGCCTCTGCCTTTTCTAT	58.697	20	CGACCAGGAGGTTTTGATGT	59.966	20	278	--	--	--	--
Unigene1269_All	all	p3	(CTC)6	18	1330	1347	CATAGGTGAAGAAGGCGAGG	59.83	20	TTTTGGGGTTAGGGTTAGGG	60.041	20	163	Os03g0279900 [Oryza sativa Japonica Group] >gi|108707504|gb|ABF95299.1| Zinc finger, C3HC4 type family protein, expressed [Oryza sativa Japonica Group] >gi|113548206|dbj|BAF11649.1| Os03g0279900 [Oryza sativa Japonica Group]	Nitric oxide synthase-interacting protein OS=Danio rerio GN=nosip PE=2 SV=1	Uncharacterized protein conserved in bacteria with the myosin-like domain	nitric oxide synthase-interacting protein
Unigene126931_All	A.bulbifer	p2	(GA)8	16	448	463	AACGTGACTGGTTGGGAGTT	59.474	20	ACCCGCAACAACAGGATAAG	59.993	20	172	--	--	--	--
Unigene126936_All	A.bulbifer	p4	(CCTC)4	16	122	137	GGCTCAGAAAGGGAGAGGAG	60.468	20	GAAGGGAAGACTACAGGCCC	60.074	20	191	RALF [Zea mays] >gi|195656341|gb|ACG47638.1| RALF precursor [Zea mays]	--	--	--
Unigene126962_All	A.bulbifer	p2	(AG)7	14	22	35	AGAGGCTGGGGAGAGACTG	59.518	19	GCTTCCGCCTCTCTCTTTCT	60.233	20	191	hypothetical protein SORBIDRAFT_06g025540 [Sorghum bicolor] >gi|241939529|gb|EES12674.1| hypothetical protein SORBIDRAFT_06g025540 [Sorghum bicolor]	Genetic suppressor element 1 OS=Danio rerio GN=gse1 PE=4 SV=1	--	RNA-binding protein 39
Unigene126962_All	A.bulbifer	p2	(AG)7	14	117	130	AGAGGCTGGGGAGAGACTG	59.518	19	GCTTCCGCCTCTCTCTTTCT	60.233	20	191	hypothetical protein SORBIDRAFT_06g025540 [Sorghum bicolor] >gi|241939529|gb|EES12674.1| hypothetical protein SORBIDRAFT_06g025540 [Sorghum bicolor]	Genetic suppressor element 1 OS=Danio rerio GN=gse1 PE=4 SV=1	--	RNA-binding protein 39
Unigene126963_All	A.bulbifer	p4	(GGGA)4	16	389	404	CCGTGTCAATCTTCCGTTCT	60.111	20	TGGTGCGTTTTCTTATCCGT	60.502	20	162	--	--	--	--
Unigene126968_All	A.bulbifer	p3	(ACC)6	18	203	220	CTTCTCTTCGACCCATCTCG	59.943	20	AAGAATTGGTACCGAGGGCT	59.962	20	176	Os09g0556500 [Oryza sativa Japonica Group] >gi|113632132|dbj|BAF25813.1| Os09g0556500 [Oryza sativa Japonica Group]	Cysteinyl-tRNA synthetase OS=Laribacter hongkongensis (strain HLHK9) GN=cysS PE=3 SV=1	Cysteinyl-tRNA synthetase	cysteinyl-tRNA synthetase [EC:6.1.1.16]
Unigene126972_All	A.bulbifer	p3	(CCT)5	15	57	71	ACGAGTACCGTCTCCCCAG	60.12	19	TTGGTAGATCCTGCAGAGCA	59.547	20	110	--	--	--	--
Unigene126991_All	A.bulbifer	p2	(TC)6	12	260	271	GCTCTTTGCCCTTACTGCAC	60.022	20	TGGCAGAATAATGGAGGGAG	60.029	20	209	--	--	--	--
Unigene126995_All	A.bulbifer	p2	(AG)9	18	76	93	GTCAACAGGCCCTTGATCTC	59.661	20	GTGGAAGAGGAGGAGAACCC	60.05	20	108	short-chain dehydrogenase Tic32 [Elaeis guineensis]	WW domain-containing oxidoreductase OS=Gallus gallus GN=WWOX PE=2 SV=2	Dehydrogenases with different specificities (related to short-chain alcohol dehydrogenases)	[EC:1.1.1.-]
Unigene127007_All	A.bulbifer	p4	(GTCT)5	20	78	97	AGTGCAGTGGTCTGGGCTAC	60.329	20	GCCGGTCGATGAGAATAAAA	60.038	20	186	protein CutA [Arabidopsis thaliana] >gi|12963363|gb|AAK11229.1|AF327525_1 truncated copper-binding protein CUTA [Arabidopsis thaliana] >gi|109946559|gb|ABG48458.1| At2g33740 [Arabidopsis thaliana] >gi|330253783|gb|AEC08877.1| protein CutA [Arabidopsis thaliana]	Protein CutA, chloroplastic OS=Arabidopsis thaliana GN=CUTA PE=1 SV=1	--	periplasmic divalent cation tolerance protein
Unigene127040_All	A.bulbifer	p3	(GGC)7	21	410	430	CCGTGATCAACACAATCCTG	59.96	20	ATTTCTAGGACCGAGCGGAG	60.723	20	246	Zinc finger, C2H2 type family protein, expressed [Oryza sativa Japonica Group]	Zinc finger protein NUTCRACKER OS=Arabidopsis thaliana GN=NUC PE=2 SV=1	--	glycerol-3-phosphate acyltransferase [EC:2.3.1.15]
Unigene127041_All	A.bulbifer	p3	(GGC)7	21	410	430	AGAGCCAGAGAGCACAAAGC	59.898	20	TCTGACGCTGAGGAGGAAAT	59.95	20	244	C2H2L domain class transcription factor [Malus x domestica]	Zinc finger protein NUTCRACKER OS=Arabidopsis thaliana GN=NUC PE=2 SV=1	--	glycerol-3-phosphate acyltransferase [EC:2.3.1.15]
Unigene127052_All	A.bulbifer	p2	(AC)9	18	466	483	TGCAGATGACTTGATTCTTGG	58.862	21	CACTCTTCCGCTCAAAGGAC	59.989	20	274	auxin-regulated protein [Zinnia violacea]	Auxin-responsive protein IAA27 OS=Arabidopsis thaliana GN=IAA27 PE=1 SV=1	--	--
Unigene127084_All	A.bulbifer	p4	(TTTC)4	16	536	551	GAGAAATGTCCGCGAGTGAT	60.226	20	GCAGAAGACTTGCCTGTTCC	59.997	20	116	Os01g0574600 [Oryza sativa Japonica Group] >gi|52076371|dbj|BAD45192.1| oxidoreductase-like [Oryza sativa Japonica Group] >gi|113532917|dbj|BAF05300.1| Os01g0574600 [Oryza sativa Japonica Group]	2-hydroxy-3-oxopropionate reductase OS=Escherichia coli (strain K12) GN=garR PE=1 SV=1	3-hydroxyisobutyrate dehydrogenase and related beta-hydroxyacid dehydrogenases	3-hydroxyisobutyrate dehydrogenase [EC:1.1.1.31]
Unigene127088_All	A.bulbifer	p2	(TC)9	18	46	63	CTCTCTCTCTCTCTCCTCGGG	59.833	21	ACCATGGAATGATCCCCTTT	60.388	20	195	--	--	--	--
Unigene127088_All	A.bulbifer	p2	(TC)8	16	147	162	CTCTTCGCTGGTTTGATGGT	60.255	20	GATGCATCCGAAAAAGGTGT	59.939	20	229	--	--	--	--
Unigene127090_All	A.bulbifer	p2	(CT)6	12	148	159	GGCTTGCACTTCTCGAAATC	59.962	20	CCCCCTTTCTGCTCTTTCTT	59.821	20	239	LOC100280975 [Zea mays] >gi|195610582|gb|ACG27121.1| density-regulated protein [Zea mays] >gi|195628138|gb|ACG35899.1| density-regulated protein [Zea mays]	Density-regulated protein OS=Homo sapiens GN=DENR PE=1 SV=2	--	--
Unigene127101_All	A.bulbifer	p4	(ATCG)4	16	1111	1126	GAGGAAGGAGGAGAGGAGGA	59.883	20	ACAGCTTTCCCTTCCTGGAT	60.074	20	240	pectin methylesterase [Nicotiana tabacum]	Pectinesterase 3 OS=Citrus sinensis PE=1 SV=1	DNA-directed RNA polymerase, beta' subunit/160 kD subunit	pectinesterase [EC:3.1.1.11]
Unigene127103_All	A.bulbifer	p2	(AT)7	14	129	142	GAGATGATCGACGGGAGGTA	60.034	20	AAAGCGATGACCAGCTCAAT	59.843	20	249	acyl:coa ligase [Populus trichocarpa] >gi|222842388|gb|EEE79935.1| acyl:coa ligase [Populus trichocarpa]	4-coumarate--CoA ligase-like 4 OS=Oryza sativa subsp. japonica GN=4CLL4 PE=2 SV=1	--	OPC-8:0 CoA ligase 1 [EC:6.2.1.-]
Unigene127109_All	A.bulbifer	p4	(ATCT)4	16	644	659	TCTTCCTGGGGATTTGTTTG	59.903	20	ATCTGCAAGCGACTCCACTT	60.02	20	122	CT099 [Solanum ochranthum]	Protein alan shepard OS=Drosophila willistoni GN=shep PE=3 SV=2	--	--
Unigene127128_All	A.bulbifer	p3	(TCT)5	15	317	331	GGATCTCGTCGAAGTCTTGC	59.957	20	CTCCTGAGCAGAATTCCCAG	59.943	20	247	xyloglucan 6-xylosyltransferase [Arabidopsis thaliana] >gi|79316129|ref|NP_001030917.1| xyloglucan 6-xylosyltransferase [Arabidopsis thaliana] >gi|46577293|sp|Q9LZJ3.1|XT1_ARATH RecName: Full=Xyloglucan 6-xylosyltransferase; Short=AtXT1 >gi|15983426|gb|AAL11581.1|AF424587_1 AT3g62720/F26K9_150 [Arabidopsis thaliana] >gi|7362752|emb|CAB83122.1| alpha galactosyltransferase-like protein [Arabidopsis…	Xyloglucan 6-xylosyltransferase OS=Arabidopsis thaliana GN=XT1 PE=1 SV=1	Uncharacterized conserved protein	xyloglucan 6-xylosyltransferase [EC:2.4.2.39]
Unigene127129_All	A.bulbifer	p4	(GATG)4	16	741	756	AACCCTTCCTTCGGAGATGT	59.935	20	ACCTACGAGGGAGGCATAGG	60.476	20	185	glutathione S-transferase Z1 [Malva pusilla]	Glutathione S-transferase zeta class OS=Euphorbia esula PE=2 SV=1	Glutathione S-transferase	maleylacetoacetate isomerase [EC:5.2.1.2]
Unigene127130_All	A.bulbifer	p4	(GATG)4	16	741	756	AACCCTTCCTTCGGAGATGT	59.935	20	GCTAGCCGTCTTTGACGTTT	59.522	20	192	glutathione S-transferase Z1 [Malva pusilla]	Glutathione S-transferase zeta class OS=Euphorbia esula PE=2 SV=1	Glutathione S-transferase	maleylacetoacetate isomerase [EC:5.2.1.2]
Unigene127131_All	A.bulbifer	p4	(GATG)4	16	632	647	AACCCTTCCTTCGGAGATGT	59.935	20	GCTAGCCGTCTTTGACGTTT	59.522	20	192	zeta class glutathione transferase GSTZ2 [Populus trichocarpa]	Glutathione S-transferase zeta class OS=Euphorbia esula PE=2 SV=1	Glutathione S-transferase	maleylacetoacetate isomerase [EC:5.2.1.2]
Unigene127132_All	A.bulbifer	p4	(GATG)4	16	632	647	AACCCTTCCTTCGGAGATGT	59.935	20	ACCTACGAGGGAGGCATAGG	60.476	20	185	zeta class glutathione transferase GSTZ2 [Populus trichocarpa]	Glutathione S-transferase zeta class OS=Euphorbia esula PE=2 SV=1	Glutathione S-transferase	maleylacetoacetate isomerase [EC:5.2.1.2]
Unigene127152_All	A.bulbifer	p2	(TA)6	12	661	672	CTCAGGCGGCTTAGAATCAC	59.978	20	AAAAAGCCTATTCTTTATTATGGATG	57.621	26	146	ankyrin-like protein [Oryza sativa Japonica Group]	Probable methyltransferase PMT26 OS=Arabidopsis thaliana GN=At5g64030 PE=1 SV=1	--	--
Unigene127157_All	A.bulbifer	p2	(TA)9	18	296	313	GCTGCTGCCCATATATTGCT	60.225	20	CCGTTGATGCAGTTCACAAT	59.572	20	268	--	--	--	--
Unigene127172_All	A.bulbifer	p2	(GA)6	12	92	103	GGGACTGAATGTGTTTGCCT	59.973	20	CACACGCAGCTTTCTGTCTC	59.776	20	170	hypothetical protein SORBIDRAFT_02g033135 [Sorghum bicolor] >gi|241924062|gb|EER97206.1| hypothetical protein SORBIDRAFT_02g033135 [Sorghum bicolor]	--	--	--
Unigene127172_All	A.bulbifer	p2	(GA)6	12	148	159	GGGACTGAATGTGTTTGCCT	59.973	20	CACACGCAGCTTTCTGTCTC	59.776	20	170	hypothetical protein SORBIDRAFT_02g033135 [Sorghum bicolor] >gi|241924062|gb|EER97206.1| hypothetical protein SORBIDRAFT_02g033135 [Sorghum bicolor]	--	--	--
Unigene127209_All	A.bulbifer	p2	(TG)6	12	30	41	GCTTTTTCTCTTTTCCTTCTTTTTG	60.251	25	GCATAATTCGCTGGGAAAGA	60.175	20	210	--	--	--	--
Unigene127234_All	A.bulbifer	p3	(CAC)5	15	155	169	TGACCACGATCATGACCACT	59.962	20	GTCCTTCTGGTGGTGGATGT	59.817	20	148	metal tolerance protein [Cucumis sativus]	Uncharacterized histidine-rich protein DDB_G0274557 OS=Dictyostelium discoideum GN=DDB_G0274557 PE=4 SV=1	ABC-type Zn2+ transport system, periplasmic component/surface adhesin	--
Unigene12738_All	all	p2	(CA)8	16	62	77	TCTCTCTCTGTCTCTCTCTCTTATTGA	58.705	27	GTAGAGGGGGTTCTTGGCTC	60.074	20	179	GRAS family transcription factor containing protein [Zea mays] >gi|195616474|gb|ACG30067.1| GRAS family transcription factor containing protein [Zea mays]	Scarecrow-like protein 32 OS=Arabidopsis thaliana GN=SCL32 PE=2 SV=1	DNA-directed RNA polymerase, beta' subunit/160 kD subunit	--
Unigene127487_All	A.bulbifer	p2	(TG)6	12	145	156	GGAACATCTGGATTGGTGCT	59.934	20	ATGTTTTCCAATCCTTCCCC	59.996	20	138	--	--	--	--
Unigene127502_All	A.bulbifer	p2	(TC)6	12	169	180	TCCGTGCTCTCTCTCTCCAT	60.096	20	AGATGGGGCTGGGATATAGG	60.131	20	148	--	--	--	--
Unigene127520_All	A.bulbifer	p4	(TTAT)4	16	33	48	TTTGTTTCGTCATTCTTCATGTTT	59.919	24	GCTGAGTTGTTCAGATGGCA	59.992	20	192	--	--	--	--
Unigene127664_All	A.bulbifer	p3	(CAA)5	15	81	95	CCAAGTTCGGCTCCACTAAG	59.869	20	GAGTGCATGGAGGTGGAGAT	60.08	20	169	--	Protein Tob1 OS=Homo sapiens GN=TOB1 PE=1 SV=1	--	--
Unigene12774_All	all	p5	(GAAAA)4	20	283	302	GATGGCCAAGGCTTCCTTAT	60.419	20	CCTTCATGTGTGCATGTGTTT	59.48	21	237	--	--	--	--
Unigene127746_All	A.bulbifer	p2	(AG)6	12	107	118	GAGGGTGAGCCGTGAGATAG	59.827	20	CTGGAGCCCTAGGTTCCTCT	59.834	20	259	--	--	--	--
Unigene127846_All	A.bulbifer	p2	(CA)6	12	266	277	GAGCTAATGGCTGCCCTATG	59.829	20	GTTGCTTCTGTACGCCTTCC	59.882	20	261	Chain A, Mature And Translocatable Forms Of Glyoxysomal Malate Dehydrogenase Have Different Activities And Stabilities But Similar Crystal Structures >gi|60593476|pdb|1SEV|B Chain B, Mature And Translocatable Forms Of Glyoxysomal Malate Dehydrogenase Have Different Activities And Stabilities But Similar Crystal Structures	Malate dehydrogenase, glyoxysomal OS=Cucumis sativus GN=MDHG PE=2 SV=1	Malate/lactate dehydrogenases	malate dehydrogenase [EC:1.1.1.37]
Unigene12785_All	all	p3	(GCA)5	15	46	60	GCGCTCGCAGTGTTAGAAAT	60.552	20	CCACCACTTCCGTTTCTCTT	59.183	20	174	--	--	--	--
Unigene127856_All	A.bulbifer	p2	(GA)6	12	173	184	TCTGCACCCGAAGTAAGGTC	60.255	20	GCGGATGGGAGCTAAGGA	61.262	18	119	--	--	--	--
Unigene127966_All	A.bulbifer	p2	(AT)6	12	126	137	CGCTTGTTTGTGTGTTCTCG	60.485	20	CCAATATATGGAACCTGGCG	60.167	20	190	--	--	--	--
Unigene128174_All	A.bulbifer	p3	(AGG)5	15	109	123	TTTCTTTTGCTCGTTTTGGC	60.356	20	AGACTGTCTGACTCGCTGGG	60.608	20	100	--	--	--	--
Unigene128295_All	A.bulbifer	p4	(TTTA)4	16	147	162	CGGACGTAGGTGGTCTTCTC	59.721	20	ATTCCTCTTCCTCATGGCCT	60.037	20	187	--	--	--	--
Unigene128313_All	A.bulbifer	p3	(ACG)5	15	99	113	GAGGTGTACGAGAGGTCCCA	60.112	20	CGCAGAGACAAGGAGAGCTT	59.891	20	200	--	--	--	--
Unigene128316_All	A.bulbifer	p4	(CCAA)4	16	361	376	CTGCCAGCGTCAATCACTAA	60.011	20	ATTCATTGCAACTTGCCCTC	60.081	20	234	--	--	--	--
[truncated: 9,094 more rows]
