# Supplementary material for: Development of microsatellite markers by transcriptome sequencing in two species of Amorphophallus (Araceae)
Source: BMC Genomics. 2013 Jul 19;14:490. doi: 10.1186/1471-2164-14-490 (PMC3737116; doi:10.1186/1471-2164-14-490)
Supplement: Additional file 2 — Characterization of 320 primer pairs amplification in 25 individual plants. Primer name, sequence ID, repeat motif, sequence of both primers, melting temperature and expected size (bp) are indicated. [file 1471-2164-14-490-S2.xlsx]

## Sheet: Sheet1
Table 2 Characterization of 320 primer pairs amplification in 25 individual plants
Primer name	Base on sequence ID	Repeat motif	Forward primer(5'-3')	Tm(℃)	Reverse primer(5'-3')	Tm(℃)	Expective size(bp)
AK-EST-SSR1	Unigene100010_All	(AT)6(AC)6	GGCTGGGAGGCTTATGTGTA	60.096	TTTGGTCCTTGGATGAAAGC	60.051	186
AK-EST-SSR2	Unigene100014_All	(CT)8	TAGCCACCAATCCCCTGTTA	60.323	AAAAAGGAAAATCAAATGATAATGA	57.393	109
AK-EST-SSR3	Unigene100532_All	(CGC)5	AAAGCCATTTGTGTGCCTTC	60.118	GGAGTTGTGGGCGATTTAGA	60.074	121
AK-EST-SSR4	Unigene100564_All	(GCC)5	GTGGCATCTTCTCCCCCT	60.008	CCCTTCACCATCCACTCTGT	59.962	121
AK-EST-SSR5	Unigene101115_All	(AT)6	TTTTTCACCATCCCCATGTT	60.029	ACTCAAAAGGCTGTGGTTGG	60.149	226
AK-EST-SSR6	Unigene101255_All	(AT)8	AGGAACAACCCACACGTTTC	59.867	CGTTGCCACCGGTAATTAAG	60.368	171
AK-EST-SSR7	Unigene10492_All	(GCT)6	TGCAAAAGTTCATCAGACGC	59.995	CGGGCCTCATTATCGTTAGA	60.053	274
AK-EST-SSR8	Unigene105387_All	(ACA)5	GGTCGATTCTTGAGCGAACT	59.434	ATTGGGCGTGGCATTAGTAG	59.982	121
AK-EST-SSR9	Unigene112025_All	(GA)6	TGCACATGTGAGAGAGGGAA	60.402	TCCACTATCCCACTCTTCGG	60.065	131
AK-EST-SSR10	Unigene112246_All	(AC)10agtcacaa(AG)6	CAGGCTACCAACTACCCCAA	59.986	ACGTATTCCACCTCACTCGC	60.142	238
AK-EST-SSR11	Unigene112350_All	(AC)7	TGGCGTGCTTAGCATTAGAA	59.608	GGGATGGGAGCGTATATGTG	60.177	199
AK-EST-SSR12	Unigene113002_All	(TCG)6	CCTCGTCCTCGTCCTCCT	60.35	GCGGGAGAAGATCTTTGGTT	60.578	171
AK-EST-SSR13	Unigene11302_All	(TC)8	ATCCTCTGCTTGCTGGATGT	59.834	CCAAATTGGAGTTGAAGGGA	59.903	213
AK-EST-SSR14	Unigene11357_All	(TTCACC)5	TGCATCCCAATCATCATCAC	60.3	CCCACCATTAGTTTGCCAGT	59.853	192
AK-EST-SSR15	Unigene11370_All	(GA)8	CCATGTTAACAGCAGGGTCA	59.566	CATTGTGTGTACCGCTCGTC	60.183	145
AK-EST-SSR16	Unigene113885_All	(AG)9	ATGAGCTCAGCCCACAAGAC	60.418	TTATGAAGGTCCCGATCCTG	59.887	234
AK-EST-SSR17	Unigene113897_All	(GAG)5	GTTATCTGCAAGCGCTCAGG	61.071	GACGAGGACGAGGACGAG	59.475	110
AK-EST-SSR18	Unigene114016_All	(AGA)6	GTGACCACAAGGGCAAAAA	59.531	GCCTAATGGTCTCGTCAGGA	60.218	111
AK-EST-SSR19	Unigene11468_All	(CT)8	CTTCTGTGCACGTGTGTGTG	59.976	CTCCCGGAAAGAAAGAGGAG	60.311	237
AK-EST-SSR20	Unigene116885_All	(AC)8	GGAGCCTAAGCACTTTGACG	60.015	ACCTAGACGACCCATGATGC	59.957	233
AK-EST-SSR21	Unigene118474_All	(CA)6	TGTAGCAGGTACCGCCAGAT	60.678	TCTCTGTTCAGCAGCCCTTT	60.134	162
AK-EST-SSR22	Unigene11856_All	(TTC)6	CACGAGTTGTAGTTCCGGGT	60.028	ACCGTAGCAGGAGAGGGATT	60.096	269
AK-EST-SSR23	Unigene118745_All	(CT)7	CCCCCGCAAAAAGTTATTCT	60.305	TACCAGCAAACCACCAAACA	60.004	106
AK-EST-SSR24	Unigene11936_All	(AGA)5	GTGAAGGCGAGTCTGGAAGA	60.533	GATACCAGCTTAACTGCCGC	59.873	209
AK-EST-SSR25	Unigene1194_All	(TA)8	GAAAACATGAACGAAGGGGA	59.91	GAGCCTAATGGTTGAGGACG	59.694	101
AK-EST-SSR26	Unigene11957_All	(AC)6	CCATCTCTAGCTGAGGCGAG	60.255	AATTGGCAGAGGATGAGTCG	60.218	180
AK-EST-SSR27	Unigene119830_All	(TTCA)5	AAATAGGGCACCGAATTGTG	59.823	CCATTGTCAAGCAGAGACGA	59.984	270
AK-EST-SSR28	Unigene1353_All	(CA)6	TACACACACCTGCACCCAAT	59.88	TGTGTGGGTGAAAGTGAAGC	59.726	127
AK-EST-SSR29	Unigene14081_All	(AG)8	TTGTGAAAATCGAAGCAAGAAA	59.868	TGCATTCTCCAAAACTTCCC	60.051	179
AK-EST-SSR30	Unigene17505_All	(GCG)6	TTGCTCTTCCTCGTCAAGGT	59.989	AGAACACGCACTCCGTCTG	60.038	232
AK-EST-SSR31	Unigene17616_All	(GT)6	TATGTGCCTACTGCCTGTGC	59.895	TGTCTGCCTCACTCTTGCAG	60.333	134
AK-EST-SSR32	Unigene17958_All	(AG)7	GAAGAGGGGAGCAGTGTCTG	59.986	CTTCCCTGCCGTAAACTTCC	60.977	120
AK-EST-SSR33	Unigene18208_All	(AGA)6	GGGATTCCTCGTCAAAGTCA	60.05	CGCGTGCTTCCTCTTATTTT	59.496	235
AK-EST-SSR34	Unigene18282_All	(GAA)5(AG)10*	AGCTACAGCTGGAAGGGACA	60.012	TAAATCCGAAATCAGTGGGC	59.901	235
AK-EST-SSR35	Unigene1860_All	(TA)7	TAAGAGTTTCACCCGCCATC	60.074	CCATAATCCTGCCCAGATGT	59.773	269
AK-EST-SSR36	Unigene18753_All	(CTC)5	AAAGAAGGGGAGGTGAGGAA	60.045	GACGTTGGCAGAATTTGGAT	59.939	136
AK-EST-SSR37	Unigene20221_All	(CT)6	GAAGTCCCAAAGCATTTCCA	60.051	CTCCCATTGACCTCCAGAGA	60.191	111
AK-EST-SSR38	Unigene22120_All	(CT)9	CTTCTTTCCCTTCCAGGGTC	60.045	ATTTCATGGAACTCGAACGC	60.081	181
AK-EST-SSR39	Unigene22121_All	(GCT)5	TGTCAGGCCCTGTTCTTTCT	59.844	GCAAAGCACAGCATGAGGTA	60.019	266
AK-EST-SSR40	Unigene23629_All	(GACA)5	GGATAAAAAGAAGGCGCACA	60.209	AGTGCAGTGGTCTGGGCTAC	60.329	175
AK-EST-SSR41	Unigene24394_All	(GA)9	TTTTTCATGCAATCCAAGG	57.118	GCTACGTACGGCCTCTGTTC	59.904	123
AK-EST-SSR42	Unigene24492_All	(AGG)7	GTTTTCCCGAGAGGCGGT	62.498	AGATCAAGTGGGTGTGGGAG	59.962	236
AK-EST-SSR43	Unigene26676_All	(GGA)6	TGCATAGAAAGGGCTAGCGT	60.003	CGTCCTCAAGTCTTCGTCGT	60.444	259
AK-EST-SSR44	Unigene26708_All	(AG)10	CGGAAATGGGAGATCAGAAA	60.006	AAAGAACACCCCCTTCCCTA	59.799	112
AK-EST-SSR45	Unigene26852_All	(TGA)8	AGACCATGAACGGATAACGC	59.962	GCCTCATTTGACCGTTGATT	59.939	180
AK-EST-SSR46	Unigene26991_All	(TA)8	GGCAGCAAGATGGAAGAAGT	59.434	AAATGATTCCAGAAGGCGTG	60.074	204
AK-EST-SSR47	Unigene27713_All	(AT)8	CAGAAGCCCCTTCTCAGTTG	59.982	CCCTTCAATGCCTTAATCCC	60.633	275
AK-EST-SSR48	Unigene2778_All	(CCGAT)5	CTCTATATACCCACCGGCGA	59.938	AGGACCATGACAACGGAGAG	60.112	172
AK-EST-SSR49	Unigene29471_All	(CT)9	CCCGTTACCCCAACTCAAC	60.217	GGACTTTCTCCCTCAGGACC	60.05	275
AK-EST-SSR50	Unigene29630_All	(GA)6	CCGCTTCCTCAAAACCTGTA	60.241	AGAGGAAAGGAGAGCTTGGG	59.95	137
AK-EST-SSR51	Unigene30125_All	(GCTCTT)8	TTTGTTGCTATTGCTGCTGG	60.014	GAGGAAGTCCACAGAGCTGC	60.143	211
AK-EST-SSR52	Unigene31098_All	(AATT)5	CAACGTGATCGTCCCTTCTT	60.111	GAACCTCCCCCACAAACATT	60.979	228
AK-EST-SSR53	Unigene13452_All	(GAGGCT)5	GGGAGAGCTGATGAGGTGAG	59.945	CTTTGGGTGTCGGCATTATT	59.823	183
AK-EST-SSR54	Unigene36199_All	(TTCTCC)9	ACTACCGCCGATCTCTCCTT	60.233	GAGGGAGGGAGTACAGGGAC	59.929	187
AK-EST-SSR55	Unigene85826_All	(CAACTC)6	CGTTTTTCAAACAGGCCCTA	60.103	CCCCCTCTACGAGAACATTG	59.545	138
AK-EST-SSR56	Unigene88091_All	(GCA)5	TCACTGGTGGGAGAGGTTTC	60.088	TGGAGGTGAGCAGAGTTGTG	60.022	155
AK-EST-SSR57	Unigene88776_All	(GAGAT)5	ATCCTTCCTCTTCTCCTCGC	59.919	AGGTCTCCATGGCAGAGAAA	59.803	169
AK-EST-SSR58	Unigene11957_All	(TAATT)5	TGACACGTGTGACGGTCG	61.486	AGCGAAAGCTGAGAACCAAG	59.757	254
AK-EST-SSR59	Unigene61006_All	(GT)6	TAGGGTGCTTGTGCATGTGT	60.183	TTACAGCTGGGGATCTGCTT	59.836	189
AK-EST-SSR60	Unigene100069_All	(AAG)5	GGGACGAAAGAGACCACAAA	60.088	CTGATGTTGCTGCTGGTTTC	59.445	219
AK-EST-SSR61	Unigene10033_All	(TC)8	TCGATCTATGCAATCCACCA	60.033	TTCCCGCTCTCTGTTCTTGT	59.989	204
AK-EST-SSR62	Unigene10217_All	(GCT)7	ACCCTCTTCCTTCCTACCCA	59.928	AAGGTCTTATTGGGGGATGG	60.011	226
AK-EST-SSR63	Unigene103235_All	(AT)8	ACAGGCCATGAATGACTGAA	59.09	TGGGCGACGTTATCTTGTAA	59.182	117
AK-EST-SSR64	Unigene10368_All	(TCTT)5	GTTTCTTTGGACTCCCCCAT	60.169	GGCCACCCTATTCCATTTTT	60.02	138
AK-EST-SSR65	Unigene103733_All	(AT)11	ATCGCACCAATCCAGGTTTA	60.331	GGGGTGGGAAACAACAACTA	59.688	236
AK-EST-SSR66	Unigene103842_All	(CAG)8	TCGGTTGAGGAATCTAACGG	60.066	CGCTTGGAATTGGCTCTATC	59.807	181
AK-EST-SSR67	Unigene104418_All	(CT)7	TCATCTGGAAGTAGGTGGGG	59.92	ACGTCTGGAGCGTGTGAAA	60.457	277
AK-EST-SSR68	Unigene10789_All	(ACCGCT)4	AAAACCCCATCAAAACCCAT	60.278	GAGAAGTCGAGCGGAAGATG	60.096	126
AK-EST-SSR69	Unigene10912_All	(GCT)5	CACTGATGGAGGAAGCCATT	60.073	TTCAACCTGGTCCCATCAAT	60.173	158
AK-EST-SSR70	Unigene109889_All	(AC)8	TGGAGCTAAACCCTTGGATG	60.066	TGAGAAGATTTAATGGCGTGG	60.081	132
AK-EST-SSR71	Unigene110460_All	(CTG)5	GCAGGATTCAGGAAAACGAG	59.813	GATCCTCAGCAGTCGCAGTC	61.138	209
AK-EST-SSR72	Unigene110656_All	(AAAAT)4	GGGAGGCGAGATGAATAAAA	59.115	TCTCTCTCTCTCTCTCTCCTATATCGT	58.965	200
AK-EST-SSR73	Unigene11110_All	(GCG)5	TCTTCTTCTTGAACACCGGC	60.375	GAGGGAGGGTATAAGCTCGG	60.053	200
AK-EST-SSR74	Unigene116956_All	(TC)9	CACGTCGCATGCACTAGTTT	59.935	TGAAGAGGGGAAAGGACGTA	59.665	148
AK-EST-SSR75	Unigene123424_All	(CCTT)5	CCTCTCCCCAATTCAACTCA	60.042	TGTCCGAGGTGGGAAGATAG	60.065	205
AK-EST-SSR76	Unigene12377_All	(GTGGTC)4	GGATGGCGAGTAGAGCTGTC	59.981	CTAGTCCTCTGGAGCCGATG	59.966	160
AK-EST-SSR77	Unigene12433_All	(AG)10	GAACGCAAAACGACCAAAAC	60.523	ACTAGGGAGGGAGAACGGAA	60.067	209
AK-EST-SSR78	Unigene125164_All	(TAT)5	GGCCTCATCACAGGAACAGT	60.12	AATCTGAATGGGCCTCAATG	59.894	199
AK-EST-SSR79	Unigene126609_All	(TC)6	CCGACTAGGGTTTCGAGGTT	60.488	GGGGATGAGGGTGAGAGAAT	60.278	189
AK-EST-SSR80	Unigene127131_All	(GATG)4	AACCCTTCCTTCGGAGATGT	59.935	GCTAGCCGTCTTTGACGTTT	59.522	192
AK-EST-SSR81	Unigene129763_All	(CGCACG)4	AAGGTAAGTTTCCCGCTGGT	59.998	TGTTACGTGTGCCTTCTTGG	59.758	215
AK-EST-SSR82	Unigene130084_All	(GTAC)6	ACGTATACCACCGGTGAAGC	59.882	GAGAGGAGCAGGACTAGGCA	59.703	279
AK-EST-SSR83	Unigene13036_All	(TTTTA)4	GCATCTCCTTGAGAAATGGC	59.78	GCAAGTTGACTATTCACGGC	58.38	114
AK-EST-SSR84	Unigene13052_All	(TC)9	CTGGTACTGGGACTGGTGGT	59.876	TAGCTAGCCAGTGCTGAGGC	60.837	263
AK-EST-SSR85	Unigene130683_All	(TATT)5	TCTTTCTCCCTCTTCCTCCC	59.749	AGAGAAATTTGGTGAGGGGG	60.298	108
AK-EST-SSR86	Unigene13272_All	(TCT)7	GGAGAATATTGCGATTGGGA	59.862	GCACCTTCCCCTCTCTCTTT	59.817	183
AK-EST-SSR87	Unigene13284_All	(CTC)6	CCCCTGTACTGGTTGCAGAT	59.989	TCCCCCTCTCTCTTCTTTCC	59.749	280
AK-EST-SSR88	Unigene133_All	(GA)10	AGTTTGCTCCTTTGCTGCAT	60.022	GCCCAGGTGAAGAAGATGAA	60.195	200
AK-EST-SSR89	Unigene135274_All	(AAAT)5	GGGTGGGTTTCCAACCGT	62.965	TGAATTGTGCTTGAACTTCTTGA	59.912	172
AK-EST-SSR90	Unigene14841_All	(GGAG)5	GAGGGGGAGAAGAAAGAGGA	59.749	TCTGCTCTTGTTGCTGAGGA	59.855	226
AK-EST-SSR91	Unigene14884_All	(TG)7	GCAGTCTTGGACAAAGGGAA	60.232	CTTTTACCCGTGCCACATTT	59.861	189
AK-EST-SSR92	Unigene15020_All	(GTC)6	GGGTCTCCGGCTTAAAGTTC	60.074	TCGAGCACAGGCACTTACAC	60.056	250
AK-EST-SSR93	Unigene15460_All	(GA)9	ACCAGCCAAAGACCTCACAC	60.159	GCGACTAGGGTTTTGCAGAG	60.015	250
AK-EST-SSR94	Unigene15783_All	(CTT)5	GTCTCCTTCTCCTCCGATCC	60.157	CTCCGATCCACAAAAAGGAA	60.044	188
AK-EST-SSR95	Unigene17983_All	(TGC)5	CTGAGGAGGGTTGGAGGAG	59.77	CTCCCGCCTCTCGGATTAC	62.035	201
AK-EST-SSR96	Unigene18329_All	(GAT)7	TGCTGCAGGTACAAAATTGC	59.879	TGACCGCAGATCATTTTCAG	59.799	168
AK-EST-SSR97	Unigene25474_All	(CT)11	AGCTGTGCTTCTGGGTGTCT	60.057	GGAACCCAGAGTCTTCCCTC	60.05	267
AK-EST-SSR98	Unigene33584_All	(GAG)5	CTTCAGTGTCGGAGGGAGAG	59.978	GAGGAGATGCCCAGAGTCAG	59.945	246
AK-EST-SSR99	Unigene35552_All	(CT)6	TACCTGGATTTGCCGATCTC	60.036	GGTGGGAGCGAAGAAGACT	59.395	179
AK-EST-SSR100	Unigene36192_All	(CTG)10	CACGTCTGCTCCCCACTATT	60.134	CTTGTCCACCCAAAAATGCT	59.971	248
AK-EST-SSR101	Unigene36293_All	(GTC)5	TGCAGTGACGCTTTATCCTG	60.011	CATGCAGTTAGACCGAGCAA	60.011	214
AK-EST-SSR102	Unigene36663_All	(CCTT)5	AATAGGATCGTACGCAACGC	60.124	CAGATTTGGGGGAAGAACAA	59.903	199
AK-EST-SSR103	Unigene38064_All	(AGCCTC)5	CTTTGGGTGTCGGCATTATT	59.823	TTCATCAACCAGGAGAAGGG	60.042	274
AK-EST-SSR104	Unigene38165_All	(CAGATC)4	TCCGTCTTCCACCTATCCTG	60.065	ACAGTGCCCATCTTCCAAAC	59.973	251
AK-EST-SSR105	Unigene38998_All	(TA)9	CATATTTCATGGCATCGCAG	60.058	AATCCGACAAGACATGAGCC	60.081	223
AK-EST-SSR106	Unigene40104_All	(GATC)5	TCTAGCTGGTGGGGTCAAAG	60.246	ACTGAGACCGGGGATAGGAT	59.778	145
AK-EST-SSR107	Unigene40563_All	(AC)11	CCGTCTGCGAAAGTAAGAGC	60.154	ATATCCATTGCTTTGCTGGC	60.067	193
AK-EST-SSR108	Unigene41621_All	(AGA)6	CGCCAATATATAACGGCCAA	60.661	CTCCGCTCTTCCAGACATTC	59.95	280
AK-EST-SSR109	Unigene42334_All	(AGAGA)4	TGTTCTAGGGTTTCCCCTCC	60.298	TGTTTTCTCTTCTGTTTCTGTCTG	57.859	102
AK-EST-SSR110	Unigene45081_All	(TA)9	GAATGTTGCGGCTTCTTGTT	60.257	ATATTGGAGGAGGGAAGCGT	59.925	144
AK-EST-SSR111	Unigene48468_All	(CCTC)6	CCAGGTTTCAAGCTCTGCTC	60.134	TCAAACATTCGCACTTCTGC	59.995	198
AK-EST-SSR112	Unigene50177_All	(GAGGA)5	AAAGAATGCAGGCACAGGAG	60.397	CCCCTCATTGGTGACAGAGT	59.962	274
AK-EST-SSR113	Unigene53643_All	(GA)9	GGCGTCAAAGGGTTCAAATA	59.938	GTCTTTGGTTTTTGCCAGGA	60.088	237
AK-EST-SSR114	Unigene53882_All	(AT)6	TCACCAAATCTATCCCCAGC	59.894	TATTATGAAGTCTACCTGATCTGGAC	57.108	158
AK-EST-SSR115	Unigene54241_All	(CA)11	CTCCATCCCCCGATCTTATT	60.11	CCTTCTTTCTCTACCCCGCT	59.842	135
AK-EST-SSR116	Unigene60236_All	(CTG)5	GTCCTCTTCCACTGCTCCAG	59.986	GTTCTCCATTCACCCGTCTC	59.511	228
AK-EST-SSR117	Unigene79819_All	(GGAGGT)4	GGAGGGTCTCCATTAGGCTT	59.536	CTGCTACCCAGATGGTTGGT	59.989	222
AK-EST-SSR118	Unigene86546_All	(TA)10	GGCATAGACGTATACGCAGACA	60.18	GCTTTACCGACACTTGAGGC	59.882	247
AK-EST-SSR119	Unigene99955_All	(TA)7	ACCTAGGCGGTCACAATCTG	60.134	CGAACCGAGGATGATTGTTT	59.933	100
AK-EST-SSR120	Unigene9038_All	(TC)7	GCTCTCGCCTTCTTTCTTCA	59.836	ACCAGGAGACGAAAAGGGTT	59.972	236
AK-EST-SSR121	Unigene10140_All	(TC)12	CGTGGAGGAGATGAGGAAGA	60.34	CCATGCACCTCCCTTTAGAA	60.066	193
AK-EST-SSR122	Unigene10154_All	(AG)6	CTTTGCGAACAGACAAACCA	59.881	GTGAAATCTTGCAGGTGGGT	59.973	172
AK-EST-SSR123	Unigene10161_All	(AG)8	CCATTCTTCGGCAGTCGTAT	60.096	ATTTGGCCTGTCCTCCTTCT	60.074	184
AK-EST-SSR124	Unigene10171_All	(GCA)6	CTCTTGGATCACTTGGTGGG	60.501	AAGGGCATCTGAGAAGGGTT	60.074	135
AK-EST-SSR125	Unigene10182_All	(AG)6	ATGTTCTGCCGCTGCTACTT	60.044	TCCCACTTCCTATGTGCTCC	60.073	232
AK-EST-SSR126	Unigene10224_All	(GCC)5	GTGGTTTTTCAGGCATTCCC	61.611	GACCAGGAGGAGCAGATCG	60.929	225
AK-EST-SSR127	Unigene10253_All	(AAGA)4	TATTGTTTAACCGGGGTTGC	59.699	ATTCCAAACAATTAGCGGGG	61.029	187
AK-EST-SSR128	Unigene10285_All	(CT)6	GCCAGATCCAATGGGAAGTA	59.894	GGGAGAGAGAGGGAAGCAAA	60.842	217
AK-EST-SSR129	Unigene10343_All	(CCAT)4	AAAGCATCGGTACTGGGATG	59.955	GATCCTGGCTTGCAGAGAAC	59.957	154
AK-EST-SSR130	Unigene10383_All	(TCT)5	GGCGCAGATTCTTGTTTCTC	59.962	GTAGCCCAGGCAGTTCCATA	60.096	246
AK-EST-SSR131	Unigene103915_All	(GCG)5	GCACCATCGTCACACTCTGT	59.744	CGATCGAAGAGAACTCCAGC	60.096	199
AK-EST-SSR132	Unigene10394_All	(TA)6	TTGTTCTTCCTGTCCTTCGC	60.375	GGCTTTCTCACACCTGAAGC	59.997	217
AK-EST-SSR133	Unigene10402_All	(TCTATC)4	AGCACCCTCTGTGAAGAAGC	59.604	TAGATCGGACCGTTTCATCC	59.894	248
AK-EST-SSR134	Unigene1042_All	(TCC)5	GTTAACTGGGATTCCCCTGG	60.549	CTCGCCTTCTCTTCCATGAC	59.95	107
AK-EST-SSR135	Unigene10433_All	(GT)6	TCTCCGTGTGTGTGTGTGTG	60.258	GGATGCAATCATTAATGGGC	60.125	107
AK-EST-SSR136	Unigene10462_All	(GGA)5	GGCGAATAAGACGGTCAAGA	60.214	ATCTCCGACGTCCAAACAAC	59.973	167
AK-EST-SSR137	Unigene105769_All	(GGAC)4	CAACCCCAACCAAGGAAAG	60.329	GGGCACAAGAGGTTTACCAA	59.971	194
AK-EST-SSR138	Unigene10636_All	(CT)10	ATCATTGCTTCTTCCGATGG	60.036	TGGAGGGTCTCTCTGCAAGT	59.986	195
AK-EST-SSR139	Unigene10672_All	(CGA)5	AGTTTTCCATCCGGTGACAG	59.966	TCGTCTTCAAACCCCTTGTC	60.088	203
AK-EST-SSR140	Unigene10701_All	(TCC)5	GCAGCTTGAAAGAATCCCTG	59.955	TTCGACCGGAGTATGAGGAG	60.21	260
AK-EST-SSR141	Unigene10769_All	(TGCT)6	CCATGGAATGGAACCAAGTC	60.173	CGCGTAGAGTTTGTGCTGAG	59.805	234
AK-EST-SSR142	Unigene10846_All	(AG)7	ATATGGTTCCTCCTCCCCAC	60.015	TCGTCCAGAGGAACGAGAAT	59.803	230
AK-EST-SSR143	Unigene10937_All	(CTG)6	CAATTCCACCGTCAAGGAAG	60.486	ATCTATCCTCCGACTGGCCT	60.059	227
AK-EST-SSR144	Unigene11036_All	(ATC)5	GCAAAATGTTTAAGGCCTGC	59.726	CTTTGTGGGCACTTGTCCTT	60.149	230
AK-EST-SSR145	Unigene110760_All	(AAAT)4	GCAGCGTCGAATTCTTGTTA	59.066	ACGCGAGAAAGTGTCCTTGT	59.914	170
AK-EST-SSR146	Unigene11087_All	(AG)6	CTTTGCAGCGGAGAAGAAAT	59.592	CTTGCCTCACAAATCCCATT	59.933	170
AK-EST-SSR147	Unigene11130_All	(TCC)6	ACCCACCTCCCCATCTTATC	60.015	TCCTCGGAGTCGAAGAAGAA	60.065	133
AK-EST-SSR148	Unigene11143_All	(GA)8	ATTTCAGGGAAGTAGGCGGT	59.962	GGAGGGAAGTTTCATCACGA	60.05	231
AK-EST-SSR149	Unigene11155_All	(TC)8	TATATAACCGGTGACGGCCT	59.32	CCTGGTCCTTCTTCTCAACG	59.837	126
AK-EST-SSR150	Unigene11197_All	(GTT)6	TCGAACAGGTGGTGGTGTTA	60.001	ACCACTGCACGAAAGTAGCA	59.515	203
AK-EST-SSR151	Unigene11209_All	(AGA)5	CAGCATCTCTTCTTCCTCGG	60.088	CACCGAACTGTCCTTCTGGT	60.151	243
AK-EST-SSR152	Unigene11262_All	(GCA)5	ATGCAGCCAACCTATCCAAG	60.096	GGGATTGATGAAGAAGCCTG	59.629	232
AK-EST-SSR153	Unigene11320_All	(CGG)5	TTCCTCTCCTGGCTGTTGAT	59.803	GACAGCTTCCTCAGGTGGAG	59.986	176
AK-EST-SSR154	Unigene11350_All	(TCT)6	GCTCTCTCAATGTCTTCGGC	60.104	CAAGCTCAACCTCCAGAAGC	60.134	138
AK-EST-SSR155	Unigene1144_All	(GGT)6	CATCAGACTGCTCCTCCTCC	59.945	AGGATGATCTGACGAGCCAC	60.231	123
AK-EST-SSR156	Unigene1148_All	(AG)7	TTGATGGACACGGAGAAACA	60.088	GTTACTGCCTAGCCCAGGTG	59.757	224
AK-EST-SSR157	Unigene11493_All	(TG)7	CCTTTTGAATGCCACAGGTT	59.971	TAGAACCCAGATGTGGAGGC	60.073	266
AK-EST-SSR158	Unigene11510_All	(CCA)5	GTAGAAAGCGCGGCTGGT	61.488	TATAAGGGAGGGGAGGAGGA	59.853	212
AK-EST-SSR159	Unigene11557_All	(TCTA)5	CCCATCAACCAAGTTTCTGC	60.495	CCCTTCCCTCTCCACTCTCT	59.801	196
AK-EST-SSR160	Unigene11588_All	(TC)6	AGATTGCAAAAGCAAGGCAC	60.395	GAGGAGGAGGAGACCAATCC	60.012	130
AK-EST-SSR161	Unigene11628_All	(TC)6	CTCTCTCTCTCTCTCGGCCC	60.77	TCTGCTTGATCTCCTCCCTG	60.488	264
AK-EST-SSR162	Unigene11650_All	(CTT)5	GAAGCCGAACCCTACTCCTC	60.212	CTTTTGATGGAGGCTGGGTA	60.066	234
AK-EST-SSR163	Unigene11671_All	(GTTT)4	ACCTGCCTCGTGTTACTGCT	59.937	AGTTTGAGCCACAGCTGGTT	59.914	146
AK-EST-SSR164	Unigene11719_All	(GA)7	GAGAGAGATCAAAACCCCGC	61.106	CGAGTACTTGAGCGCATCCT	60.559	215
AK-EST-SSR165	Unigene11736_All	(TCC)6	CACAATCTCTTCACCCACCC	60.363	ATGAGGAGGGAGACCCAGAG	60.605	272
AK-EST-SSR166	Unigene11736_All	(TCC)6	CACAATCTCTTCACCCACCC	60.363	ATGAGGAGGGAGACCCAGAG	60.605	272
AK-EST-SSR167	Unigene11781_All	(TGGCGA)4	AGAAGCAGACCGCACACTCT	60.205	GGAGACGTGGGAGGAAGAC	59.628	209
AK-EST-SSR168	Unigene11820_All	(AAT)5	CCCCCAACTAGACAAGCAGA	60.246	GGTCCGTCCGGGTATTATTT	59.909	182
AK-EST-SSR169	Unigene11919_All	(AG)7	TACGCTTGCAGAATGGACAC	59.871	CTCCTCCTCCTCCCCCTC	61.109	273
AK-EST-SSR170	Unigene11954_All	(TTCT)4	GATCCGTGTTCCCAAGACAT	59.786	TGATTTCAACAATGAATCCAAAA	59.332	185
AK-EST-SSR171	Unigene12029_All	(GCA)6	TACTTGGAAAACGTACGCGA	59.368	GATGCCGATCATCACCTTCT	60.042	248
AK-EST-SSR172	Unigene12117_All	(AC)8	GATGTGTGCTGCAAGCCTAA	60.019	GAGTGGGAGAGAAGCGACTG	60.135	274
AK-EST-SSR173	Unigene12145_All	(TA)8	GAAAACATGAACGAAGGGGA	59.91	GAGCCTAATGGTTGAGGACG	59.694	101
AK-EST-SSR174	Unigene12166_All	(AG)6	CACGAGAGGAAGAGGCCA	60.063	ACGGAGCAGAACATCCAAAC	60.119	244
AK-EST-SSR175	Unigene1220_All	(TG)7	TCCTCTCTTTTCCCAGAGCA	60.065	GAGTACGGTTATTGGCGGAA	59.96	239
AK-EST-SSR176	Unigene12281_All	(GCG)5	AGTCCTGAATCGTGCGTCTT	59.874	CCCTTGCATTCCAGTTTGTT	59.971	278
AK-EST-SSR177	Unigene12329_All	(TG)8	TTGGAAATAAGGTGGCTTGC	60.074	GAATGCAACTCCCAAGCAAT	60.081	223
AK-EST-SSR178	Unigene12409_All	(TC)6	AATGTAACGCAGACACACGC	59.794	TCCTCTGCAAGGAGATGGTC	60.349	257
AK-EST-SSR179	Unigene1247_All	(CA)8	GTGCATGCTGATCTGATGGT	59.669	TCTTCGGAGACGAGGAATTG	60.331	172
AK-EST-SSR180	Unigene12560_All	(CTTG)4	GCTCCTTGCTTCTTGTGTCC	59.997	GTCCGTGGTGTGTGGTGTAG	59.915	272
AK-EST-SSR181	Unigene12610_All	(TC)7	TCCGCGTGTCAAATTTCTCT	60.776	CTCTGGTAGTCGCGGATCTC	59.973	231
AK-EST-SSR182	Unigene1265_All	(CT)6	ATAGGCTGCAGGTCTGTCGT	59.898	TAGGGAAAAGGCAGCTCAAA	59.953	100
AK-EST-SSR183	Unigene12681_All	(CGG)5	ATCCTGGAGGTGATGAGGTG	59.92	TCTCTCTTCCCTTCGTTTGG	59.401	204
AK-EST-SSR184	Unigene12738_All	(CA)8	TCTCTCTCTGTCTCTCTCTCTTATTGA	58.705	GTAGAGGGGGTTCTTGGCTC	60.074	179
AK-EST-SSR185	Unigene12849_All	(TC)6	CCGAAACGTGACTCCTCTTC	59.844	AAATAATTTGACGGAGGCCC	60.15	163
AK-EST-SSR186	Unigene12910_All	(GA)7	CTCAGGGAAATGGAGAACGA	60.187	ATTAACTCCCTCCGCCATTC	60.286	144
AK-EST-SSR187	Unigene12945_All	(CT)9	TTTGAGGTGCTAACTGCACG	60.05	ATGGGAGCATCAAGGACAAC	59.934	234
AK-EST-SSR188	Unigene1297_All	(CGC)6	CTGCTAGATTCCCCTCTCCC	60.169	TCCATCTCCTTCCCCTTCTT	60.008	172
AK-EST-SSR189	Unigene13005_All	(TC)6	CCAAAAGGCCAGGTGAACTA	60.103	AATTTATGCCCCCTGGTAGG	60.034	280
AK-EST-SSR190	Unigene13017_All	(GAA)5	GGGAAAGAGAAGGGAGCAAG	60.319	CGGCATGGAAAGAAATAGGA	60.031	279
AK-EST-SSR191	Unigene13094_All	(AAAT)5	TTAATCTCCCCATGGACCAC	59.605	TCAAAGTTGTGAGCAGCACC	60.032	266
AK-EST-SSR192	Unigene13167_All	(CTC)5	CCCCTTCATTCTTCTCCTCC	60.008	GTCCAGGGGAGATCCCTTAC	59.755	248
AK-EST-SSR193	Unigene1322_All	(CGG)5	GACGGTCAAGAAGCAGAAGC	60.142	CGTATATCACCGTCCTTCCC	59.269	275
AK-EST-SSR194	Unigene13312_All	(GCC)5	CTTTAGACCAGCAGCCGAAG	60.147	TGCGTCTGCCCTATTCTTCT	59.978	164
AK-EST-SSR195	Unigene13338_All	(CT)7	CAACTCAAGCTGCTCCCTTC	60.134	ACCTGAACATCTCCTGCGAC	60.269	194
AK-EST-SSR196	Unigene13414_All	(CTG)5	AGAATGCAGCAACAAAGGCT	60.022	CTTCTGCTTCTGCTTCCACC	60.134	221
AK-EST-SSR197	Unigene13429_All	(AC)6	CGAATTTGGATGCTTTGGAT	59.901	AAATACTCCACCCTCACCCC	60.052	266
AK-EST-SSR198	Unigene1348_All	(GGC)6	CCTCCTGAACAAGCTCCAAG	59.982	CGTCGTTCTCGCTTAGCTTC	60.292	128
AK-EST-SSR199	Unigene1359_All	(TCT)5	GAAGAAGATCACTCGCAGGC	60.104	GTGTCATCGGAGAAGAAGCC	59.81	266
AK-EST-SSR200	Unigene13748_All	(CCCT)4	TGGGGTACTTGTAGATGCCC	59.813	TCTCTCCAACAGGAACCCAC	60.088	237
AK-EST-SSR201	Unigene13780_All	(CAGTT)5	TGGTGGGAGAAGATGGCTAC	60.073	GCCCCAGAAATGGGTGTAAT	60.94	271
AK-EST-SSR202	Unigene13965_All	(TAT)7	ATTCAAGCATGGAACAAGGC	60.081	GCCTTGACAACTATGCCCAA	61.032	160
AK-EST-SSR203	Unigene14199_All	(TAA)7	AACAGGCACATCGTGTGTTC	59.603	GTACCGTGTCTGGGTTGTCC	60.284	211
AK-EST-SSR204	Unigene14348_All	(GA)6	GTCGCTGGGATGAGAAGAAG	59.95	TCTAACTACCATCGGCACCC	59.955	248
AK-EST-SSR205	Unigene14425_All	(CCTC)6	ATTGCACCACCACCTACTCC	59.851	AGTGGCGCAGAGAGAGAGAG	60.033	228
AK-EST-SSR206	Unigene14699_All	(CT)6	TTTACACCGGATCCAAAAGC	59.938	GCTCCATAAGAGAGGTCCCC	60.037	163
AK-EST-SSR207	Unigene14961_All	(TAAAA)4	CAATGCCAGATGGCTCTGTA	59.823	ACTGGACAAAAGGTCATCGG	59.966	270
AK-EST-SSR208	Unigene15165_All	(GAG)5	CTCTTCAGAAGGGTGGTCGT	59.3	AAGCCCTAACCCTAACGCAC	60.503	265
AK-EST-SSR209	Unigene1528_All	(TTG)5	GTTTTTCGGTGTGAAAAGCC	59.592	CCTTTGAATCCATTGCCATT	59.762	256
AK-EST-SSR210	Unigene15346_All	(CGG)6	TGTGTGTGTGTGCAAACCTG	60.251	TCCCCGAGTGCATATTCTTC	60.036	210
AK-EST-SSR211	Unigene15588_All	(CTC)6	CGCCACTACATTCTTCGTCA	59.864	ACTCCACCTGCAGGAAGCTA	60.012	184
AK-EST-SSR212	Unigene15700_All	(TA)10	CTAAGTTCGAAAGGAGGGGG	60.061	TCAACTGAGACTCCTAGAGCCC	60.016	182
AK-EST-SSR213	Unigene15753_All	(GGA)5	GGGGAAGGGAGAGAGAGAGA	59.883	CGTACTTCTGGCTCCTGGTC	59.867	267
AK-EST-SSR214	Unigene15896_All	(TAACA)4	ACATAGATGAAGCAACCGGG	59.955	ACTACTGCGCTGGTCTGGAT	59.898	260
AK-EST-SSR215	Unigene16003_All	(GCA)5	CACTGTCACAAGCAACAGCA	59.642	GGAGTTCTTGTTCAGCTGCC	59.997	121
AK-EST-SSR216	Unigene16180_All	(TCGA)4	GGCTAACGAGGTGGTGGATA	59.955	ATACCTTCACACGGGAATCG	59.813	266
AK-EST-SSR217	Unigene16365_All	(CT)8	GGAGCGATCTTGTCCTTCTG	59.95	CACCCACCCAAGTCAAACTC	60.399	245
AK-EST-SSR218	Unigene16588_All	(TCGGCC)4	TCTTTTTGGAACCCATCTCG	60.044	CCCCGTCTACTTGAACGAAG	59.728	158
AK-EST-SSR219	Unigene1679_All	(AGC)5	GAGCGGAGATAAAAGGGTCC	60.039	TTCTTCCCCTTGGAGATCCT	60.008	168
AK-EST-SSR220	Unigene16968_All	(GCG)5	CGACGACCAAGTCCAATATC	58.019	ACTTCCATTGTCGACGTCCC	62.279	280
Ak-EST-SSR221	Unigene3832_All	(GCT)6	TCTTCCTCCCCTTCTCCCTA	60.139	CAGACGATGGTGTTGGTGAG	60.154	253
Ak-EST-SSR222	Unigene3871_All	(AGA)5	TACGGGGAGACAAGAACAGG	60.103	AGACCAGTGCTGTTTACGGG	60.171	161
Ak-EST-SSR223	Unigene3924_All	(GCC)5	TGACGCCACTCCTAAGAAAC	57.951	TAGCAATGACTGTGCGGAAG	60.011	251
Ak-EST-SSR224	Unigene3985_All	(AAGA)4	GCCCTGCTGCTACGAACTAC	60.044	ATGCGGTCATGCTTCTTTCT	59.843	124
Ak-EST-SSR225	Unigene4081_All	(CAG)6	GTATCCCGAGCGCTACTACG	59.889	CCAGACCTGGTGGTGGTACT	59.876	197
Ak-EST-SSR226	Unigene412_All	(TGC)8	TGATGCTGCTTCTGGAGTTG	60.136	GCCATACTGGTTGCCAGATT	59.962	277
Ak-EST-SSR227	Unigene4170_All	(ACC)5	CAAGAAAGCCGCAGGATAAG	59.975	TGGAGGTGATCCAGATGATG	59.425	262
Ak-EST-SSR228	Unigene4204_All	(GA)9	CGGAAATCAAAGACGGAAAA	60.046	TCGTCCTTCTCAGGTAACGC	60.397	115
Ak-EST-SSR229	Unigene4307_All	(TC)7	CCTCCACCTTCTTTTCCTCC	60.045	AGAGGTTGGGTGAGAGCAGA	59.986	280
Ak-EST-SSR230	Unigene435_All	(GCC)6	TTATCTGATGAGATCCCCGC	59.998	TCTGTCCAGTCTTGGTGTCG	59.864	245
Ak-EST-SSR231	Unigene4433_All	(TC)7	CTTCCCGTAGTAACCCGGTC	60.733	ATTGGAGGCTCTGCAGCAT	60.93	121
Ak-EST-SSR232	Unigene4629_All	(TGC)5	CTGGTGGTGGGGGTAGTG	59.787	ATAGGTCGCCGGTACATGG	60.75	258
Ak-EST-SSR233	Unigene4689_All	(CAC)6	TCTCTCTCGCCCCACTAAAA	59.948	CTGGATGGAAAGGAACTCCA	60.042	230
Ak-EST-SSR234	Unigene4721_All	(CGT)6	GTGAGAGGGGGTGAGTGAGA	60.243	ACACATTGGCGTCCTCTTTC	60.119	275
Ak-EST-SSR235	Unigene4744_All	(GA)7	CCTTCTCTCCTGAGCTCCCT	60.088	TCCCCTTCAGGCATCATTAC	59.894	219
Ak-EST-SSR236	Unigene4793_All	(CT)8	AGAAATATGGTGGCCTGCAC	59.962	GGAGAAGGAGGAACAAAGGG	60.045	165
Ak-EST-SSR237	Unigene4858_All	(GC)6	CCATCTTTTCCACCGTGAGT	59.966	CTTCATGGCTGTCGCTGTAA	60.011	155
Ak-EST-SSR238	Unigene4907_All	(TAT)14	GGCTCTCTTCTGTCTCACCG	60.135	GGAACTGGGTTGAGGAATGA	59.903	209
Ak-EST-SSR239	Unigene4987_All	(CAG)6	GAGGAACGAATCGCCATAAA	60.038	GATGGTGGTGGAAGCAAACT	59.973	177
Ak-EST-SSR240	Unigene5084_All	(AAG)6	ACGAATGCTGTACCTGGACC	59.997	AGAAACGGAAGGAAGTGGGT	59.972	260
Ak-EST-SSR241	Unigene5144_All	(GA)7	TCTGCCTCTCCTTCTTTTGC	59.694	GGCAGAAAGCATGACCATTT	60.081	164
Ak-EST-SSR242	Unigene5202_All	(TC)9	GTAATTAAGCACCCCCTCCC	59.666	AACCATGGTAGAGGACGGTG	59.844	128
Ak-EST-SSR243	Unigene5288_All	(TTAT)4	CAGGGGAGCATCTCATCAAT	60.034	CCTTTTACATGGATGGAAGGA	58.89	223
Ak-EST-SSR244	Unigene5338_All	(ATA)7	TGGAGGTTTCAAGGAGGATG	60.042	GATGACGATGACGATGATGG	59.882	270
Ak-EST-SSR245	Unigene5404_All	(CTAG)4	GCCAACCACGATTTGAACTT	59.978	CGGCCAGTAGCACTGTTTG	60.456	269
Ak-EST-SSR246	Unigene5407_All	(ATC)6	CCCAAATCCACGTTTTCACT	59.83	ATACATACGCGTGTTTGCCA	60.021	138
Ak-EST-SSR247	Unigene543_All	(GGT)7	GTGTCGTTGGTGGTCGTACA	60.487	TCTTCATCGACTGGAAGCG	60.08	218
Ak-EST-SSR248	Unigene5449_All	(GT)9	TGTGGGTGTCTGCGAGTTTA	60.301	CAGGCAACAGCTATGCTTGA	60.157	211
Ak-EST-SSR249	Unigene5537_All	(AGC)6	CACCAGCTGAGCCTAAGACC	60.012	CAGTGATGATGCAGGTGAGG	60.27	100
Ak-EST-SSR250	Unigene563_All	(TC)7	ATACCACGTCCAGGAGATGC	59.957	AAAGCAGGCAAAGCTGAGAG	59.898	231
Ak-EST-SSR251	Unigene5704_All	(TA)6	GAGAATCAATGGAGAGGCCA	60.158	AAGTCGTTGAGCCACAGGTT	59.769	248
Ak-EST-SSR252	Unigene5809_All	(ACCCT)4	ACAATACGTCCTCAGACGGG	59.989	GAGGAGGAGGAGGAGGGTAA	59.63	241
Ak-EST-SSR253	Unigene5929_All	(CT)8	CACACGGAATTATAAGCGCA	59.725	GATCCACACACGAAAACACG	60.008	211
Ak-EST-SSR254	Unigene5964_All	(CT)8	GAGGCAGTGAAACAGCAACA	60.032	AGCATCAACATCAGCACCAG	59.862	137
Ak-EST-SSR255	Unigene6001_All	(CAC)5	TGTTGTGTGTCCTCTCCTCG	59.864	TCGTCAAGCTGTTCCTGTTG	60.025	239
Ak-EST-SSR256	Unigene6050_All	(GTT)6	AAGAAGAGGTGTTTCGCTGC	59.621	TTCCGCGAGTTCAGAGACTT	60.134	119
Ak-EST-SSR257	Unigene6206_All	(GA)7	CTTGCAAGGATGAATTGTGTG	59.184	CGGAGCTCCCTAGCCTAACT	59.998	126
Ak-EST-SSR258	Unigene6392_All	(AG)7	ATTCTTTACACCACGCGGAC	60	ATCCTCTGCTCCTCTCCCTC	59.913	222
Ak-EST-SSR259	Unigene6717_All	(GA)9	TCTGCCCAGTCCTCATTGAT	60.622	CGACCGTCTCTCTCTCACCT	59.579	163
Ak-EST-SSR260	Unigene6993_All	(GC)6	GGTACCGGGGGTAGAGAGAG	59.95	AAGAAGCAAAAACCGCAGAC	59.499	176
Ak-EST-SSR261	Unigene7063_All	(TCTA)5	GCTACGACAGGAACTGGAGC	60.02	GTCAATTTTCCCATGCATCC	60.141	172
Ak-EST-SSR262	Unigene7088_All	(TC)6	TCCCCTTTTTCTTCCTTCGT	60.046	AGAGCCTCTCCTCCGAAGAC	60.096	101
Ak-EST-SSR263	Unigene7226_All	(TGC)6	ACCATAACTCCATGCGTTCC	59.82	AATGGGAGCTTCTTGCTGAA	59.955	167
Ak-EST-SSR264	Unigene729_All	(CT)10	CACATCAGGTGCTCATCGAC	60.279	AAGTCTGCATCAAACGGACC	60.119	168
Ak-EST-SSR265	Unigene73677_All	(GGA)7	GGCCAGGAAGAGGAATTTTT	59.532	CTCTCTCTCGATCTGCGCTT	59.997	147
Ak-EST-SSR266	Unigene7412_All	(CT)6	ATCCTATGCTTGCATTTGGC	60.067	ATGGCCAGGCTCTGTTAGAA	59.836	208
Ak-EST-SSR267	Unigene7505_All	(CATGC)4	AGGTGTTCGCACGTTAAAGC	60.313	ATACACCGACCGGATGGATA	60.036	218
Ak-EST-SSR268	Unigene7638_All	(TTC)5	GCAGGCTGTCCAATTTCTTC	59.82	CTGGGTACAATCTTCGCCAT	59.955	264
Ak-EST-SSR269	Unigene7714_All	(AT)6	CGTTGCACCTGTCGTACCTA	59.781	ACTGAAAGCCAAACAAAGCG	60.42	151
Ak-EST-SSR270	Unigene7754_All	(AAAT)4	CAAGTGTCCTGTGGCACTGT	59.782	AATTCATGCCTGACCCAGAC	59.934	149
Ak-EST-SSR271	Unigene7831_All	(CA)7	TCTCTCTTCACACGACGGG	59.963	CGAAGAGGTTGGTGGTGAGT	60.151	280
Ak-EST-SSR272	Unigene7895_All	(TC)7	TCCTCCTCATCCACTTCCAC	60.048	GAGGATTCCCTGCATCTGAC	59.617	199
Ak-EST-SSR273	Unigene7951_All	(CGC)5	CTCCATGGTCTTGTCCAGGT	59.962	CTCGACAAACTCTTCTCCCC	58.866	276
Ak-EST-SSR274	Unigene800_All	(CT)7	ATCCTACCCCGTTCCGTTAT	59.554	CAGAAGCGTGCTGATTGGTA	60.011	168
Ak-EST-SSR275	Unigene8114_All	(GA)7	CGAACCCACTGACGATTCTT	60.111	GAGCTCCCCTGTCATTCGTA	60.218	243
Ak-EST-SSR276	Unigene8156_All	(TG)8	TATTTGGTCCCACACTGGGT	60.088	GATGGTTGGAGAGGACCAGA	60.048	267
Ak-EST-SSR277	Unigene8233_All	(GGA)5	ATCGATAAGAAGGTGGGCCT	59.925	CGGCAAGCTAGATTTCAAGG	59.975	126
Ak-EST-SSR278	Unigene827_All	(TCCC)4	TACCCCTGTTTTGTGGCTTC	59.971	GGTTTCCTTGGGGAGATGTA	58.836	148
Ak-EST-SSR279	Unigene8291_All	(TA)6	GTGCGCCCTCATACAAAGAT	60.103	AATCAATGCAGATTCGCTCA	59.38	215
Ak-EST-SSR280	Unigene8326_All	(TA)9	GTGGCTGCAGAACATGAAGA	59.992	TCATAATCAACGATGGGCAA	59.891	207
Ak-EST-SSR281	Unigene8381_All	(GCG)6	CGTACACCTATGCACGAGGA	59.74	TCGAGACGGAGTTCGAGAAG	60.668	260
Ak-EST-SSR282	Unigene8400_All	(GGGCC)4	ACACCAAGGAGAATTGGCAG	60.111	AAAGGTTAAGCCCCATGTCA	59.429	161
Ak-EST-SSR283	Unigene8459_All	(GA)6	CACCGGAGGAATTCTTGCTA	60.206	CTGCAACACAACCAGCACTC	60.51	122
Ak-EST-SSR284	Unigene8498_All	(AG)9	CAAGAGTGAGCCTGGTCTCC	59.986	TGAAGGAGGTGAAGAATGGG	60.042	220
Ak-EST-SSR285	Unigene851_All	(AG)9	CGTTTTGTCTTCTTCCTCGG	59.846	CACCCACGCCGTCTATATCT	59.978	114
Ak-EST-SSR286	Unigene8533_All	(CTC)5	CTACCCCTCCCTCTGCATC	59.621	GGATAGCTGCTCAAGGCAGT	59.603	205
Ak-EST-SSR287	Unigene8639_All	(CTC)5	CCGTCGTACTGCTCAAACAA	59.904	AGAGGGAGGAGAAGAGGCAG	60.088	273
Ak-EST-SSR288	Unigene8675_All	(CAGC)4	TCAAACGAACTCATCACGGA	60.24	CGACTGAAGAGTCACCACCA	59.864	223
Ak-EST-SSR289	Unigene875_All	(AT)7	GAGGTCAAGAGTTGGCTTGC	59.997	GATGGTTCAACACGAGCAGA	59.837	174
Ak-EST-SSR290	Unigene8782_All	(TC)6	ATCTCTCCGGTCGCCTTC	60.312	CTGGTCTGAATTGACGGCTT	60.255	238
Ak-EST-SSR291	Unigene8854_All	(AAG)6	GACTTGGACTTTCAACCCGA	60.088	TGGCAATTGTGTTTTCTGGA	60.088	255
Ak-EST-SSR292	Unigene8914_All	(GGC)6	AGAACAACAGCAGCAAGGCT	60.201	GTCTCCTGTGAGAACCCGTG	60.713	192
Ak-EST-SSR293	Unigene8939_All	(TA)6	GCCATGAAACATTACACCCC	60.059	AATTTGCCGAAGCTGAAGAA	59.96	261
Ak-EST-SSR294	Unigene8977_All	(CT)8	CCCCTTCTTCCTTGTCCTCT	59.671	CTTTCAGTGCTCCTCTTCGG	60.126	103
Ak-EST-SSR295	Unigene9_All	(TTTC)4	CCACCTCTGTCACTTCAGCA	60.022	CTTTGTGACATGGTTGTGGC	60.008	246
Ak-EST-SSR296	Unigene9028_All	(AAT)5	CCAGCTTCCTGAAAGCAAGA	60.647	CTCTAGATCCCTTGCTCCCC	60.169	184
Ak-EST-SSR297	Unigene9068_All	(CGCGC)4	TGACCCTCAAAGGAAGATGG	60.042	GTGAGGGGAAAGAAAGGGAG	60.045	186
Ak-EST-SSR298	Unigene9133_All	(CT)6	AAATTACGACGACGCCACTC	60.14	GGCGAATCAGAAACCCTACA	60.074	186
Ak-EST-SSR299	Unigene9291_All	(AT)9	GCAGGCAGCAGGAGAGTAGT	59.775	CGTATCCATCCCCTCTACGA	59.91	186
Ak-EST-SSR300	Unigene9310_All	(CA)6	CACACACAGACACATTATCTCCC	59.391	AATCAGAGTCTGCATGTGCG	60.016	264
Ak-EST-SSR301	Unigene9328_All	(CT)7	CCACAAGATGCGAGCAGATA	59.972	CATGGGTGACAGTGAACGAC	60.005	201
Ak-EST-SSR302	Unigene9349_All	(CCG)5	CAGACACGAGCTCCACCTTC	61.009	TCGCCTCCTTATGTCTCCTC	59.386	197
Ak-EST-SSR303	Unigene9389_All	(CT)8	AATGGAACACCAGGAACTGC	59.973	ATCCCTCCTCTCTCAAACCC	59.492	269
Ak-EST-SSR304	Unigene9442_All	(GACGGC)4	AAAATTTAATGGCACGCACC	59.838	TGTGGAGCTGGAAACAACAG	59.873	280
Ak-EST-SSR305	Unigene948_All	(CT)8	AGATGGCGATAGGAAGAGCA	59.939	TGAGGGTTTGGAGACAGAGG	60.229	131
Ak-EST-SSR306	Unigene9553_All	(CAC)5	CTCTCATCGCCGAACTCTCT	59.703	GAGGACCAGCCAGATAACCA	60.073	180
Ak-EST-SSR307	Unigene9580_All	(CAG)5	CTCCTAGCATTTGATGGGGA	60.029	CACTGATGGAGGAAGCCATT	60.073	268
Ak-EST-SSR308	Unigene9611_All	(GT)6	TCATCAAATGCCCAGAGAGA	59.322	TCAGGGAACCAGATCAGGAC	60.048	152
Ak-EST-SSR309	Unigene9625_All	(CCG)5	GTAGTTGGTGGCATTGGGAT	59.676	GAGTGGTGGAGGGGGAAG	60.457	255
Ak-EST-SSR310	Unigene9661_All	(TG)6	GCCCTCCTCCCTCTCTATCA	60.693	CAAGGCCAGTGCTTTCTTTC	59.993	172
Ak-EST-SSR311	Unigene9693_All	(AG)10	ACTCCTCTGCCTCTTCCTCC	59.952	GTCCAAGCTCGTTCTCAAGG	59.989	138
Ak-EST-SSR312	Unigene9722_All	(TACG)4	TACCCTCCATCTGCCATCTC	60.034	TCGGGTACGTACTGTTGTTCC	59.906	255
Ak-EST-SSR313	Unigene976_All	(TCT)6	GGACCATATGCTCTCGAAGG	59.653	TGTTCTCCCTTGCTTTTGCT	59.993	197
Ak-EST-SSR314	Unigene980_All	(TTTTC)4	TCATGCTTGGCAAGTTGAAG	59.988	AGATTTTGACACCGGCAAAC	59.978	245
Ak-EST-SSR315	Unigene9866_All	(AGC)5	GCAAAGGTTGTGGCAAAAAT	59.982	CCGACTTTCTTTTCCTGTCG	59.846	102
Ak-EST-SSR316	Unigene9903_All	(AGC)5	AGGTGAAGGGGTACATGCAG	59.989	TTTTACCAAACATCCCCTCG	59.795	125
Ak-EST-SSR317	Unigene9925_All	(GTTT)4	TGTTGAAGGTCACCGTGGTA	60.001	TGCTCAAATATGCACTACTTTTCT	57.409	200
Ak-EST-SSR318	Unigene994_All	(CT)9	ATGTTAGTCCGTGCATTTGG	58.502	TACAAGGCCCAAGCTGAAGT	59.875	161
Ak-EST-SSR319	Unigene9958_All	(CAA)5	GAAGTATGGGCAGAAACCCA	59.933	TTTCTTTTGTGCTGTCCGTG	59.881	257
Ak-EST-SSR320	Unigene9975_All	(TA)8	TCGCACACAACATGTAAGCA	59.902	TTACAACTGCCGTAGGGGTC	59.993	228
