# Supplementary material for: Development of microsatellite markers by transcriptome sequencing in two species of Amorphophallus (Araceae)
Source: BMC Genomics. 2013 Jul 19;14:490. doi: 10.1186/1471-2164-14-490 (PMC3737116; doi:10.1186/1471-2164-14-490)
Supplement: Additional file 3 — Details of 230 validated EST-SSR markers and predicted functions of their genes, based on BLASTX. Primer name, sequence ID, repeat motif, expected size (bp), objective size (bp), number of species from which it was successfully amplified, N. alleles, PIC value, Swissprot-annotation, and COG-Function-Description are indicated. [file 1471-2164-14-490-S3.xlsx]

## Sheet: Sheet1
Additional file 3 Details of 230 validated EST-SSR markers and predicted function of their genes based on BLASTX
Primer name	Sequence ID	repeat motif	Expective size (bp)	Objective size（bp）	N. of successful amplification species	Polymorphsm in A. konjac a	Polymorphsm in A. bulbifer a	N.alleles	PIC value	Swissprot-annotation	COG-Function-Description
AK-EST-SSR2*	Unigene100014_All	(CT)8	109	109	1		√	1	-	--	--
AK-EST-SSR3	Unigene100532_All	(CGC)5	121	105	9			3	0.504533	Formin-like protein 3 OS=Oryza sativa subsp. japonica GN=FH3 PE=2 SV=2	--
AK-EST-SSR4	Unigene100564_All	(GCC)5	121	121	19			14	0.902248	Mucin-2 (Fragment) OS=Rattus norvegicus GN=Muc2 PE=1 SV=1	Molecular chaperone
AK-EST-SSR6	Unigene101255_All	(AT)8	171	217	9	√		6	0.773937	--	--
AK-EST-SSR7	Unigene10492_All	(GCT)6	274	275	9	√		3	0.489007	Subtilisin-like protease SDD1 OS=Arabidopsis thaliana GN=SDD1 PE=2 SV=1	Subtilisin-like serine proteases
AK-EST-SSR8	Unigene105387_All	(ACA)5	121	123	16	√	√	8	0.79645	--	--
AK-EST-SSR14	Unigene11357_All	(TTCACC)5	192	190	15	√		3	0.530741	--	--
AK-EST-SSR15	Unigene11370_All	(GA)8	145	146	14			6	0.61937	WD-40 repeat-containing protein MSI4 OS=Arabidopsis thaliana GN=MSI4 PE=1 SV=3	FOG: WD40 repeat
AK-EST-SSR16	Unigene113885_All	(AG)9	234	404	18			5	0.70343	Auxin-responsive protein IAA4 OS=Oryza sativa subsp. japonica GN=IAA4 PE=2 SV=1	--
AK-EST-SSR18	Unigene114016_All	(AGA)6	111	105	8			3	0.437738	--	--
AK-EST-SSR21*	Unigene118474_All	(CA)6	162	209	2			2	-	--	--
AK-EST-SSR24	Unigene11936_All	(AGA)5	209	209	15	√		6	0.721511	22.0 kDa class IV heat shock protein OS=Glycine max GN=HSP22.0 PE=3 SV=1	Molecular chaperone (small heat shock protein)
AK-EST-SSR25	Unigene1194_All	(TA)8	101	100	8			6	0.724519	UDP-glucuronic acid decarboxylase 1 OS=Rattus norvegicus GN=Uxs1 PE=1 SV=1	Nucleoside-diphosphate-sugar epimerases
AK-EST-SSR26	Unigene11957_All	(AC)6	180	180	19	√		13	0.877128	--	--
AK-EST-SSR27	Unigene119830_All	(TTCA)5	270	270	19	√		8	0.77365	--	--
AK-EST-SSR28*	Unigene1353_All	(CA)6	127	135	8			2	0.373516	RNA-binding protein 25 OS=Homo sapiens GN=RBM25 PE=1 SV=3	Ribonucleases G and E
AK-EST-SSR29	Unigene14081_All	(AG)8	179	180	12			5	0.433966	--	--
AK-EST-SSR30	Unigene17505_All	(GCG)6	232	263	12		√	5	0.694245	Probable E3 ubiquitin-protein ligase RHA2B OS=Arabidopsis thaliana GN=RHA2B PE=1 SV=2	Cellobiohydrolase A (1,4-beta-cellobiosidase A)
AK-EST-SSR31	Unigene17616_All	(GT)6	134	134	13			3	0.489755	--	--
AK-EST-SSR34*	Unigene18282_All	(GAA)5(AG)10*	235	309	16		√	2	0.3	Vegetative cell wall protein gp1 OS=Chlamydomonas reinhardtii GN=GP1 PE=2 SV=1	Type II secretory pathway, component HofQ
AK-EST-SSR35	Unigene1860_All	(TA)7	269	269	11	√	√	4	0.691317	ADP-ribosylation factor 2 OS=Arabidopsis thaliana GN=ARF2-A PE=2 SV=3	GTPase SAR1 and related small G proteins
AK-EST-SSR36	Unigene18753_All	(CTC)5	136	136	18	√		6	0.714862	Protein-tyrosine phosphatase mitochondrial 1-like protein OS=Drosophila melanogaster GN=Plip PE=2 SV=1	Predicted protein-tyrosine phosphatase
AK-EST-SSR37	Unigene20221_All	(CT)6	111	110	7		√	5	0.699708	Formin-like protein 8 OS=Oryza sativa subsp. japonica GN=FH8 PE=2 SV=1	--
AK-EST-SSR39	Unigene22121_All	(GCT)5	266	275	18		√	2	0.51	--	--
AK-EST-SSR42	Unigene24492_All	(AGG)7	236	235	19	√		9	0.821358	Proline-rich receptor-like protein kinase PERK14 OS=Arabidopsis thaliana GN=PERK14 PE=2 SV=1	DNA segregation ATPase FtsK/SpoIIIE and related proteins
AK-EST-SSR43	Unigene26676_All	(GGA)6	259	275	19			4	0.483872	Protein CHLOROPLAST IMPORT APPARATUS 2 OS=Arabidopsis thaliana GN=CIA2 PE=2 SV=1	ATPases involved in chromosome partitioning
AK-EST-SSR44	Unigene26708_All	(AG)10	112	110	7			4	0.599441	--	--
AK-EST-SSR47	Unigene27713_All	(AT)8	275	275	12			4	0.430501	Nuclear transcription factor Y subunit C-1 OS=Arabidopsis thaliana GN=NFYC1 PE=1 SV=1	CCAAT-binding factor, subunit C
AK-EST-SSR48	Unigene2778_All	(CCGAT)5	172	160	19			4	0.450544	Transmembrane protein 111 OS=Rattus norvegicus GN=Tmem111 PE=2 SV=3	--
AK-EST-SSR49	Unigene29471_All	(CT)9	275	299	16			3	0.520581	Probable alpha-mannosidase I MNS5 OS=Arabidopsis thaliana GN=MNS5 PE=2 SV=1	--
AK-EST-SSR50	Unigene29630_All	(GA)6	137	137	17	√		4	0.622776	Chlorophyll a-b binding protein 8, chloroplastic OS=Solanum lycopersicum GN=CAB8 PE=3 SV=1	Translation initiation factor 2 (IF-2; GTPase)
AK-EST-SSR51	Unigene30125_All	(GCTCTT)8	211	211	7		√	7	0.824707	Two-component response regulator ARR9 OS=Arabidopsis thaliana GN=ARR9 PE=1 SV=1	Response regulator containing a CheY-like receiver domain and a GGDEF domain
AK-EST-SSR55*	Unigene85826_All	(CAACTC)6	138	138	1			3	-	--	--
AK-EST-SSR56	Unigene88091_All	(GCA)5	155	154	16	√		14	0.891517	Nucleobase-ascorbate transporter 6 OS=Arabidopsis thaliana GN=NAT6 PE=2 SV=2	Xanthine/uracil permeases
AK-EST-SSR57*	Unigene88776_All	(GAGAT)5	169	169	3			2	-	--	--
AK-EST-SSR61	Unigene10033_All	(TC)8	204	204	19	√		8	0.79	--	--
AK-EST-SSR62*	Unigene10217_All	(GCT)7	226	226	1	√		2	-	--	--
AK-EST-SSR63*	Unigene103235_All	(AT)8	117	117	1		√	1	-	--	--
AK-EST-SSR64	Unigene10368_All	(TCTT)5	138	134	13			6	0.78	--	--
AK-EST-SSR67	Unigene104418_All	(CT)7	277	280	8			6	0.77	Histone H1-I OS=Volvox carteri GN=H1-I PE=2 SV=3	--
AK-EST-SSR68	Unigene10789_All	(ACCGCT)4	126	126	16	√	√	9	0.82	--	--
AK-EST-SSR71	Unigene110460_All	(CTG)5	209	206	9			5	0.71	--	--
AK-EST-SSR72*	Unigene110656_All	(AAAAT)4	200	200	1			1	-	--	--
AK-EST-SSR75*	Unigene123424_All	(CCTT)5	205	201	7			2	0.31	--	--
AK-EST-SSR76	Unigene12377_All	(GTGGTC)4	160	160	19			6	0.68	Serine/arginine-rich splicing factor 7 OS=Mus musculus GN=Srsf7 PE=1 SV=1	--
AK-EST-SSR78*	Unigene125164_All	(TAT)5	199	199	1			1	-	--	--
AK-EST-SSR79*	Unigene126609_All	(TC)6	189	191	2			4	-	--	--
AK-EST-SSR81*	Unigene129763_All	(CGCACG)4	215	215	4		√	2	-	--	--
AK-EST-SSR83*	Unigene13036_All	(TTTTA)4	114	114	1			1	-	--	--
AK-EST-SSR86*	Unigene13272_All	(TCT)7	183	280	4			2	-	--	--
AK-EST-SSR89	Unigene135274_All	(AAAT)5	172	172	10	√		6	0.69	--	--
AK-EST-SSR91*	Unigene14884_All	(TG)7	189	189	1			1	-	--	--
AK-EST-SSR92*	Unigene15020_All	(GTC)6	250	250	1			1	-	--	--
AK-EST-SSR94*	Unigene15783_All	(CTT)5	188	450	16	√		3	0.32	Protein SEC13 homolog OS=Rattus norvegicus GN=Sec13 PE=1 SV=1	FOG: WD40 repeat
AK-EST-SSR95	Unigene17983_All	(TGC)5	201	201	19	√		8	0.81	--	--
AK-EST-SSR96	Unigene18329_All	(GAT)7	168	168	9			3	0.47	Eukaryotic translation initiation factor 3 subunit A OS=Arabidopsis thaliana GN=TIF3A1 PE=1 SV=1	Type V secretory pathway, adhesin AidA
AK-EST-SSR97*	Unigene25474_All	(CT)11	267	320	5	√		2	0.37	ABC transporter G family member 11 OS=Arabidopsis thaliana GN=ABCG11 PE=1 SV=1	ABC-type multidrug transport system, ATPase component
AK-EST-SSR98	Unigene33584_All	(GAG)5	246	249	19	√	√	7	0.77	Disease resistance protein RGA2 OS=Solanum bulbocastanum GN=RGA2 PE=1 SV=1	Leucine-rich repeat (LRR) protein
AK-EST-SSR99	Unigene35552_All	(CT)6	179	179	10			7	0.8	Uncharacterized protein PB18E9.04c OS=Schizosaccharomyces pombe (strain ATCC 38366 / 972) GN=SPAPB18E9.04c PE=2 SV=1	DNA-directed RNA polymerase, beta' subunit/160 kD subunit
AK-EST-SSR100	Unigene36192_All	(CTG)10	248	241	12	√		5	0.67	Probable nuclear antigen OS=Suid herpesvirus 1 (strain Kaplan) PE=4 SV=1	Opacity protein and related surface antigens
AK-EST-SSR101	Unigene36293_All	(GTC)5	214	214	9	√		8	0.78	--	--
AK-EST-SSR102*	Unigene36663_All	(CCTT)5	199	199	1	√		1	-	--	--
AK-EST-SSR103	Unigene38064_All	(AGCCTC)5	274	270	9	√		4	0.68	--	--
AK-EST-SSR105*	Unigene38998_All	(TA)9	223	221	1	√		1	-	--	--
AK-EST-SSR106*	Unigene40104_All	(GATC)5	145	110	3	√		1	-	--	--
AK-EST-SSR108	Unigene41621_All	(AGA)6	280	280	15	√		4	0.68	Actin cytoskeleton-regulatory complex protein PAN1 OS=Magnaporthe oryzae (strain 70-15 / FGSC 8958) GN=PAN1 PE=3 SV=1	--
AK-EST-SSR109*	Unigene42334_All	(AGAGA)4	102	102	3	√		2	-	--	--
AK-EST-SSR110	Unigene45081_All	(TA)9	144	144	14			4	0.63	Basic proline-rich protein OS=Sus scrofa PE=1 SV=2	Opacity protein and related surface antigens
AK-EST-SSR112*	Unigene50177_All	(GAGGA)5	274	274	1			1	-	--	--
AK-EST-SSR113	Unigene53643_All	(GA)9	237	239	9			7	0.73	--	--
AK-EST-SSR114	Unigene53882_All	(AT)6	158	158	13	√		8	0.76	Chlorophyll a-b binding protein 13, chloroplastic OS=Solanum lycopersicum GN=CAB13 PE=1 SV=1	--
AK-EST-SSR115	Unigene54241_All	(CA)11	135	135	13	√		10	0.86	--	--
AK-EST-SSR116*	Unigene60236_All	(CTG)5	228	228	8			2	0.31	Translation initiation factor IF-2 OS=Kineococcus radiotolerans (strain ATCC BAA-149 / DSM 14245 / SRS30216) GN=infB PE=3 SV=1	Translation initiation factor 2 (IF-2; GTPase)
AK-EST-SSR117	Unigene79819_All	(GGAGGT)4	222	222	9			6	0.64	Formin-like protein 5 OS=Oryza sativa subsp. japonica GN=FH5 PE=2 SV=2	ATPases involved in chromosome partitioning
AK-EST-SSR118	Unigene86546_All	(TA)10	247	247	9	√		6	0.71	Uncharacterized protein PF11_0213 OS=Plasmodium falciparum (isolate 3D7) GN=PF11_0213 PE=2 SV=1	--
AK-EST-SSR120*	Unigene9038_All	(TC)7	236	230	1			1	-	--	--
AK-EST-SSR121*	Unigene10140_All	(TC)12	193	260	1			1	-	--	--
AK-EST-SSR122	Unigene10154_All	(AG)6	172	172	15			4	0.648532	Zinc transporter 4 OS=Oryza sativa subsp. japonica GN=ZIP4 PE=2 SV=1	--
AK-EST-SSR123*	Unigene10161_All	(AG)8	184	184	1			1	-	--	--
AK-EST-SSR124	Unigene10171_All	(GCA)6	135	217	5	√		4	0.613662	--	--
AK-EST-SSR125	Unigene10182_All	(AG)6	232	232	11			4	0.604402	Light-mediated development protein DET1 OS=Solanum lycopersicum GN=DET1 PE=1 SV=1	--
AK-EST-SSR126	Unigene10224_All	(GCC)5	225	225	13	√	√	4	0.533363	ZF-HD homeobox protein At4g24660 OS=Arabidopsis thaliana GN=At4g24660 PE=1 SV=1	Type II secretory pathway, component HofQ
AK-EST-SSR127	Unigene10253_All	(AAGA)4	187	187	14			4	0.568757	--	--
AK-EST-SSR128	Unigene10285_All	(CT)6	217	217	9			3	0.370056	Pyruvate kinase, cytosolic isozyme OS=Solanum tuberosum PE=2 SV=1	Pyruvate kinase
AK-EST-SSR129*	Unigene10343_All	(CCAT)4	154	154	19			2	-	--	--
AK-EST-SSR131*	Unigene103915_All	(GCG)5	199	290	1			1	-	--	--
AK-EST-SSR132	Unigene10394_All	(TA)6	217	217	10			6	0.790044	--	--
AK-EST-SSR133*	Unigene10402_All	(TCTATC)4	248	248	3			2	0.3	Probable GMP synthase [glutamine-hydrolyzing] OS=Helicobacter hepaticus GN=guaA PE=3 SV=1	3-methyladenine DNA glycosylase
AK-EST-SSR134	Unigene1042_All	(TCC)5	107	107	8		√	5	0.612972	B3 domain-containing protein REM10 OS=Arabidopsis thaliana GN=REM10 PE=2 SV=2	--
AK-EST-SSR136	Unigene10462_All	(GGA)5	167	167	18			4	0.432088	Proline-rich receptor-like protein kinase PERK10 OS=Arabidopsis thaliana GN=PERK10 PE=1 SV=2	--
AK-EST-SSR137*	Unigene105769_All	(GGAC)4	194	194	1		√	1	-	--	--
AK-EST-SSR138*	Unigene10636_All	(CT)10	195	450	1			1	-	--	--
AK-EST-SSR140	Unigene10701_All	(TCC)5	260	260	19			10	0.797387	--	--
AK-EST-SSR141	Unigene10769_All	(TGCT)6	234	234	17			4	0.620899	Mitochondrial Rho GTPase 1 OS=Ustilago maydis GN=GEM1 PE=3 SV=1	GTPase SAR1 and related small G proteins
AK-EST-SSR143	Unigene10937_All	(CTG)6	227	227	19	√		4	0.65	--	--
AK-EST-SSR144	Unigene11036_All	(ATC)5	230	230	13	√		7	0.72	Lysosomal Pro-X carboxypeptidase OS=Pongo abelii GN=PRCP PE=2 SV=1	--
AK-EST-SSR145	Unigene110760_All	(AAAT)4	170	170	8			2	0.3648	--	--
AK-EST-SSR146*	Unigene11087_All	(AG)6	170	170	1		√	1	-	--	--
AK-EST-SSR147	Unigene11130_All	(TCC)6	133	133	17			6	0.692645	Peroxiredoxin Q, chloroplastic OS=Populus jackii GN=PRXQ PE=1 SV=1	Peroxiredoxin
AK-EST-SSR148	Unigene11143_All	(GA)8	231	231	17			3	0.583537	WAS/WASL-interacting protein family member 3 OS=Mus musculus GN=Wipf3 PE=1 SV=1	--
AK-EST-SSR150	Unigene11197_All	(GTT)6	203	203	13		√	3	0.477332	DELLA protein SLR1 OS=Oryza sativa subsp. japonica GN=SLR1 PE=1 SV=1	Translation initiation factor 2 (IF-2; GTPase)
AK-EST-SSR151*	Unigene11209_All	(AGA)5	243	243	2			2	-	--	--
AK-EST-SSR152	Unigene11262_All	(GCA)5	232	232	18	√		11	0.83	Helicase SEN1 OS=Saccharomyces cerevisiae (strain ATCC 204508 / S288c) GN=SEN1 PE=1 SV=2	Superfamily I DNA and RNA helicases and helicase subunits
AK-EST-SSR154	Unigene11350_All	(TCT)6	138	138	19			9	0.837086	Abscisic acid receptor PYL2 OS=Arabidopsis thaliana GN=PYL2 PE=1 SV=1	--
AK-EST-SSR155	Unigene1144_All	(GGT)6	123	123	18			5	0.439035	--	--
AK-EST-SSR156	Unigene1148_All	(AG)7	224	224	18			4	0.599351	Uncharacterized protein LOC284861 OS=Homo sapiens PE=2 SV=1	Uncharacterized protein conserved in bacteria with the myosin-like domain
AK-EST-SSR157	Unigene11493_All	(TG)7	266	266	9	√		4	0.600022	Ethylene-overproduction protein 1 OS=Arabidopsis thaliana GN=ETO1 PE=1 SV=2	--
AK-EST-SSR159	Unigene11557_All	(TCTA)5	196	196	12			6	0.727777	Lysine-specific histone demethylase 1 homolog 1 OS=Arabidopsis thaliana GN=LDL1 PE=1 SV=1	DNA-directed RNA polymerase, beta' subunit/160 kD subunit
AK-EST-SSR160	Unigene11588_All	(TC)6	130	130	10			6	0.68677	E3 ubiquitin-protein ligase SINAT3 OS=Arabidopsis thaliana GN=SINAT3 PE=2 SV=1	--
AK-EST-SSR161	Unigene11628_All	(TC)6	264	264	17			4	0.644568	Biotin synthase OS=Arabidopsis thaliana GN=BIO2 PE=2 SV=1	Biotin synthase and related enzymes
AK-EST-SSR162*	Unigene11650_All	(CTT)5	234	234	2			4	-	--	--
AK-EST-SSR163*	Unigene11671_All	(GTTT)4	146	146	1			1	-	--	--
AK-EST-SSR166	Unigene11736_All	(TCC)6	272	272	19			6	0.732759	Vegetative cell wall protein gp1 OS=Chlamydomonas reinhardtii GN=GP1 PE=2 SV=1	DNA-directed RNA polymerase, beta' subunit/160 kD subunit
AK-EST-SSR167	Unigene11781_All	(TGGCGA)4	209	209	6			3	0.581543	Glucose-1-phosphate adenylyltransferase small subunit 2, chloroplastic OS=Vicia faba GN=AGPP PE=2 SV=1	ADP-glucose pyrophosphorylase
AK-EST-SSR168	Unigene11820_All	(AAT)5	182	182	18			4	0.633569	Probable galacturonosyltransferase 7 OS=Arabidopsis thaliana GN=GAUT7 PE=1 SV=2	--
AK-EST-SSR170	Unigene11954_All	(TTCT)4	185	185	19			3	0.349721	60S ribosomal protein L23A OS=Fritillaria agrestis GN=RPL23A PE=2 SV=1	Ribosomal protein L23
AK-EST-SSR171	Unigene12029_All	(GCA)6	248	248	11			4	0.61	L-ascorbate oxidase OS=Nicotiana tabacum GN=AAO PE=2 SV=1	Putative multicopper oxidases
AK-EST-SSR172	Unigene12117_All	(AC)8	274	274	14		√	10	0.846376	--	--
AK-EST-SSR173*	Unigene12145_All	(TA)8	101	101	1			2	-	--	--
AK-EST-SSR175	Unigene1220_All	(TG)7	239	239	18			9	0.83429	Violaxanthin de-epoxidase, chloroplastic OS=Nicotiana tabacum GN=VDE1 PE=2 SV=1	--
AK-EST-SSR176	Unigene12281_All	(GCG)5	278	278	14	√	√	6	0.805854	Cyclin-T1-3 OS=Oryza sativa subsp. japonica GN=CYCT1-3 PE=3 SV=2	Cdk activating kinase (CAK)/RNA polymerase II transcription initiation/nucleotide excision repair factor TFIIH/TFIIK, cyclin H subunit
AK-EST-SSR177	Unigene12329_All	(TG)8	223	223	15			3	0.43224	--	--
AK-EST-SSR178	Unigene12409_All	(TC)6	257	257	11	√		6	0.712782	Translation initiation factor IF-2 OS=Myxococcus xanthus (strain DK 1622) GN=infB PE=3 SV=1	--
AK-EST-SSR179	Unigene1247_All	(CA)8	172	172	11			3	0.444555	Phosphopantetheine adenylyltransferase OS=Arabidopsis thaliana GN=COAD PE=1 SV=1	Predicted nucleotidyltransferase
AK-EST-SSR180	Unigene12560_All	(CTTG)4	272	272	13	√		5	0.623432	--	--
AK-EST-SSR182	Unigene1265_All	(CT)6	100	100	17			6	0.77867	--	--
AK-EST-SSR183*	Unigene12681_All	(CGG)5	204	204	1			2	-	--	--
AK-EST-SSR184	Unigene12738_All	(CA)8	179	179	11		√	3	0.545824	Scarecrow-like protein 32 OS=Arabidopsis thaliana GN=SCL32 PE=2 SV=1	DNA-directed RNA polymerase, beta' subunit/160 kD subunit
AK-EST-SSR185	Unigene12849_All	(TC)6	163	163	18			7	0.682351	--	--
AK-EST-SSR186	Unigene12910_All	(GA)7	144	144	19			7	0.712364	--	--
AK-EST-SSR188	Unigene1297_All	(CGC)6	172	172	18			11	0.822651	Serine/arginine repetitive matrix protein 1 OS=Mus musculus GN=Srrm1 PE=1 SV=1	Translation initiation factor 2 (IF-2; GTPase)
AK-EST-SSR189	Unigene13005_All	(TC)6	280	280	9			3	0.501697	--	--
AK-EST-SSR190	Unigene13017_All	(GAA)5	279	279	19	√		5	0.683287	--	--
AK-EST-SSR192*	Unigene13167_All	(CTC)5	248	248	1			1	-	--	--
AK-EST-SSR193	Unigene1322_All	(CGG)5	275	275	11			1	-	--	--
AK-EST-SSR194	Unigene13312_All	(GCC)5	164	164	14			2	0.729193	--	--
AK-EST-SSR195	Unigene13338_All	(CT)7	194	194	15	√		6	0.869515	Probable pectinesterase 8 OS=Arabidopsis thaliana GN=PME8 PE=2 SV=2	Pectin methylesterase
AK-EST-SSR196	Unigene13414_All	(CTG)5	221	221	14		√	13	0.83	--	--
AK-EST-SSR198*	Unigene1348_All	(GGC)6	128	128	1		√	2	0.345555	Metacaspase-4 OS=Arabidopsis thaliana GN=AMC4 PE=1 SV=1	Molecular chaperone
AK-EST-SSR199	Unigene1359_All	(TCT)5	266	266	18	√	√	6	0.76416	E3 ubiquitin-protein ligase Os04g0590900 OS=Oryza sativa subsp. japonica GN=Os04g0590900 PE=2 SV=2	Molecular chaperone
AK-EST-SSR200	Unigene13748_All	(CCCT)4	237	237	14	√		3	0.423641	60S ribosomal protein L27 OS=Pisum sativum GN=RPL27 PE=2 SV=1	Ribosomal protein L14E/L6E/L27E
AK-EST-SSR201	Unigene13780_All	(CAGTT)5	271	271	16	√		7	0.824609	Probable cellulose synthase A catalytic subunit 5 [UDP-forming] OS=Oryza sativa subsp. japonica GN=CESA5 PE=2 SV=1	--
AK-EST-SSR203	Unigene14199_All	(TAA)7	211	211	17	√		8	0.648195	--	--
AK-EST-SSR204	Unigene14348_All	(GA)6	248	248	19		√	6	0.728052	Mucin-2 OS=Homo sapiens GN=MUC2 PE=1 SV=2	DNA-directed RNA polymerase, beta' subunit/160 kD subunit
AK-EST-SSR206	Unigene14699_All	(CT)6	163	163	17			9	0.847319	Uncharacterized GPI-anchored protein At4g28100 OS=Arabidopsis thaliana GN=At4g28100 PE=1 SV=1	Translation initiation factor 2 (IF-2; GTPase)
AK-EST-SSR207*	Unigene14961_All	(TAAAA)4	270	270	12			3	0.100139	Probable sugar phosphate/phosphate translocator At3g17430 OS=Arabidopsis thaliana GN=At3g17430 PE=2 SV=1	--
AK-EST-SSR208	Unigene15165_All	(GAG)5	265	265	19	√		2	0.345555	Probable protein phosphatase 2C 25 OS=Arabidopsis thaliana GN=At2g30020 PE=1 SV=1	FOG: Glucan-binding domain (YG repeat)
AK-EST-SSR209	Unigene1528_All	(TTG)5	256	256	12	√		9	0.8	--	--
AK-EST-SSR210	Unigene15346_All	(CGG)6	210	280	19	√		6	0.724552	--	--
AK-EST-SSR211	Unigene15588_All	(CTC)6	184	184	18			3	0.408321	Serine carboxypeptidase II-3 OS=Hordeum vulgare GN=CXP;2-3 PE=2 SV=1	Carboxypeptidase C (cathepsin A)
AK-EST-SSR214	Unigene15896_All	(TAACA)4	260	260	8	√		5	0.695325	BRCA1-associated RING domain protein 1 OS=Rattus norvegicus GN=Bard1 PE=2 SV=1	FOG: Ankyrin repeat
AK-EST-SSR215	Unigene16003_All	(GCA)5	121	121	19			4	0.578236	Vegetative cell wall protein gp1 OS=Chlamydomonas reinhardtii GN=GP1 PE=2 SV=1	ATPases involved in chromosome partitioning
AK-EST-SSR218	Unigene16588_All	(TCGGCC)4	158	158	12	√		7	0.79593	--	--
AK-EST-SSR219	Unigene1679_All	(AGC)5	168	265	15			4	0.552735	40S ribosomal protein S3a OS=Helianthus annuus GN=RPS3A PE=2 SV=2	Ribosomal protein S3AE
AK-EST-SSR221	Unigene3832_All	(GCT)6	253	253	14	√		3	0.426823	G-type lectin S-receptor-like serine/threonine-protein kinase At5g35370 OS=Arabidopsis thaliana GN=At5g35370 PE=2 SV=2	ATPases involved in chromosome partitioning
AK-EST-SSR222	Unigene3871_All	(AGA)5	161	161	19			6	0.67259	--	--
AK-EST-SSR223	Unigene3924_All	(GCC)5	251	251	19	√		6	0.707943	DNA ligase 1 OS=Arabidopsis thaliana GN=At1g08130 PE=2 SV=2	ATP-dependent DNA ligase
AK-EST-SSR224	Unigene3985_All	(AAGA)4	124	124	19			4	0.589796	Aspartyl aminopeptidase OS=Dictyostelium discoideum GN=dnpep PE=1 SV=1	Aspartyl aminopeptidase
AK-EST-SSR225	Unigene4081_All	(CAG)6	197	197	3	√		4	0.546621	Translation initiation factor IF-2 OS=Frankia alni (strain ACN14a) GN=infB PE=3 SV=1	Translation initiation factor 2 (IF-2; GTPase)
AK-EST-SSR227	Unigene4170_All	(ACC)5	262	262	17			11	0.857451	Probable calcium-binding protein CML14 OS=Oryza sativa subsp. japonica GN=CML14 PE=2 SV=1	Ca2+-binding protein (EF-Hand superfamily)
AK-EST-SSR228	Unigene4204_All	(GA)9	115	115	13		√	7	0.809783	--	--
AK-EST-SSR230	Unigene435_All	(GCC)6	245	245	14			3	0.466401	Cyclin-dependent kinase D-1 OS=Oryza sativa subsp. japonica GN=CDKD-1 PE=1 SV=1	Serine/threonine protein kinase
AK-EST-SSR231	Unigene4433_All	(TC)7	121	121	18			8	0.783362	Scarecrow-like protein 23 OS=Arabidopsis thaliana GN=SCL23 PE=1 SV=1	Translation initiation factor 2 (IF-2; GTPase)
AK-EST-SSR232	Unigene4629_All	(TGC)5	258	258	18	√		7	0.766969	Carboxypeptidase Y OS=Schizosaccharomyces pombe (strain ATCC 38366 / 972) GN=cpy1 PE=1 SV=1	--
AK-EST-SSR235	Unigene4744_All	(GA)7	219	219	9			6	0.747882	Flavin-containing monooxygenase FMO GS-OX-like 9 OS=Arabidopsis thaliana GN=At5g07800 PE=2 SV=1	Predicted flavoprotein involved in K+ transport
AK-EST-SSR236	Unigene4793_All	(CT)8	165	165	10			3	0.468262	--	--
AK-EST-SSR237	Unigene4858_All	(GC)6	155	155	8			4	0.648532	Probable E3 ubiquitin-protein ligase RHA2B OS=Arabidopsis thaliana GN=RHA2B PE=1 SV=2	RING-finger-containing ubiquitin ligase
AK-EST-SSR238*	Unigene4907_All	(TAT)14	209	190	1			1	-	--	--
AK-EST-SSR239	Unigene4987_All	(CAG)6	177	177	12			4	0.495452	GDP-mannose-dependent alpha-mannosyltransferase OS=Corynebacterium glutamicum GN=mgtA PE=1 SV=1	Glycosyltransferase
AK-EST-SSR240	Unigene5084_All	(AAG)6	260	242	1		√	2	0.345555	Pleiotropic drug resistance protein TUR2 OS=Spirodela polyrrhiza GN=TUR2 PE=1 SV=1	ABC-type multidrug transport system, ATPase component
AK-EST-SSR241	Unigene5144_All	(GA)7	164	164	16			3	0.421679	GATA transcription factor 5 OS=Arabidopsis thaliana GN=GATA5 PE=2 SV=1	GATA Zn-finger-containing transcription factor
AK-EST-SSR246	Unigene5407_All	(ATC)6	138	138	10			8	0.836251	--	--
AK-EST-SSR247*	Unigene543_All	(GGT)7	218	218	1			2	-	B3 domain-containing protein Os03g0120900 OS=Oryza sativa subsp. japonica GN=Os03g0120900 PE=2 SV=1	Translation initiation factor 2 (IF-2; GTPase)
AK-EST-SSR248	Unigene5449_All	(GT)9	211	211	14	√		4	0.60681	--	--
AK-EST-SSR249*	Unigene5537_All	(AGC)6	100	100	19			1	-	--	--
AK-EST-SSR251	Unigene5704_All	(TA)6	248	248	7			4	0.55252	Defensin-like protein OS=Nelumbo nucifera PE=3 SV=1	--
AK-EST-SSR252	Unigene5809_All	(ACCCT)4	241	241	9			5	0.688533	Vegetative cell wall protein gp1 OS=Chlamydomonas reinhardtii GN=GP1 PE=2 SV=1	DNA-directed RNA polymerase, beta' subunit/160 kD subunit
AK-EST-SSR253	Unigene5929_All	(CT)8	211	211	19	√		9	0.82	--	--
AK-EST-SSR254	Unigene5964_All	(CT)8	137	137	19			7	0.752179	--	--
AK-EST-SSR255	Unigene6001_All	(CAC)5	239	239	13			4	0.649078	--	--
AK-EST-SSR256	Unigene6050_All	(GTT)6	119	119	18			4	0.592273	Polcalcin Syr v 3 OS=Syringa vulgaris GN=SYRV3 PE=1 SV=1	Ca2+-binding protein (EF-Hand superfamily)
AK-EST-SSR260	Unigene6993_All	(GC)6	176	176	17			10	0.84179	Putative S-adenosyl-L-methionine-dependent methyltransferase MSMEG_1480 OS=Mycobacterium smegmatis (strain ATCC 700084 / mc(2)155) GN=MSMEG_1480 PE=3 SV=1	O-Methyltransferase involved in polyketide biosynthesis
AK-EST-SSR261	Unigene7063_All	(TCTA)5	172	172	9			5	0.666182	Acidic mammalian chitinase OS=Bos taurus GN=CHIA PE=1 SV=1	Chitinase
AK-EST-SSR262	Unigene7088_All	(TC)6	101	101	13			5	0.601336	Clathrin interactor EPSIN 1 OS=Arabidopsis thaliana GN=EPSIN1 PE=1 SV=1	--
AK-EST-SSR264	Unigene729_All	(CT)10	168	168	16			3	0.399967	Profilin OS=Capsicum annuum PE=1 SV=1	DNA-directed RNA polymerase, beta' subunit/160 kD subunit
AK-EST-SSR267*	Unigene7505_All	(CATGC)4	218	218	1			1	-	--	--
AK-EST-SSR268	Unigene7638_All	(TTC)5	264	264	10	√		5	0.745081	Proton-coupled amino acid transporter 3 OS=Homo sapiens GN=SLC36A3 PE=1 SV=2	Amino acid permeases
AK-EST-SSR269	Unigene7714_All	(AT)6	151	151	18			3	0.41	--	--
AK-EST-SSR270	Unigene7754_All	(AAAT)4	149	149	17			2	0.219397	--	--
AK-EST-SSR271	Unigene7831_All	(CA)7	280	280	14	√		4	0.628976	Mucin-1 OS=Bos taurus GN=MUC1 PE=1 SV=1	DNA-directed RNA polymerase, beta' subunit/160 kD subunit
AK-EST-SSR272	Unigene7895_All	(TC)7	199	290	19			5	0.683287	Probable tyrosine-protein phosphatase At1g05000 OS=Arabidopsis thaliana GN=At1g05000 PE=1 SV=1	Protein tyrosine/serine phosphatase
AK-EST-SSR273	Unigene7951_All	(CGC)5	276	276	19	√		3	0.553694	Protein PHLOEM PROTEIN 2-LIKE A10 OS=Arabidopsis thaliana GN=PP2A10 PE=2 SV=1	Predicted hydrolase of the metallo-beta-lactamase superfamily
AK-EST-SSR274	Unigene800_All	(CT)7	168	168	18			9	0.780086	Serine palmitoyltransferase 2 OS=Cricetulus griseus GN=SPTLC2 PE=2 SV=1	7-keto-8-aminopelargonate synthetase and related enzymes
AK-EST-SSR275	Unigene8114_All	(GA)7	243	319	19	√		2	0.239518	--	--
AK-EST-SSR276	Unigene8156_All	(TG)8	267	267	18	√		5	0.633436	O-methyltransferase mdmC OS=Streptomyces mycarofaciens GN=mdmC PE=3 SV=1	Predicted O-methyltransferase
AK-EST-SSR277*	Unigene8233_All	(GGA)5	126	126	9			1	-	--	--
AK-EST-SSR278	Unigene827_All	(TCCC)4	148	148	15			5	0.607643	Translation initiation factor IF-2 OS=Frankia sp. (strain EAN1pec) GN=infB PE=3 SV=1	Translation initiation factor 2 (IF-2; GTPase)
AK-EST-SSR279	Unigene8291_All	(TA)6	215	215	13		√	2	0.170287	Uncharacterized protein ynbB OS=Bacillus subtilis GN=ynbB PE=4 SV=2	Cystathionine beta-lyase family protein involved in aluminum resistance
AK-EST-SSR280	Unigene8326_All	(TA)9	207	207	19			5	0.732603	Vesicle-associated membrane protein 721 OS=Arabidopsis thaliana GN=VAMP721 PE=1 SV=1	Synaptobrevin/VAMP-like protein
AK-EST-SSR281	Unigene8381_All	(GCG)6	260	260	12	√		5	0.792641	--	--
AK-EST-SSR282*	Unigene8400_All	(GGGCC)4	161	161	1		√	1	-	-	--
AK-EST-SSR283	Unigene8459_All	(GA)6	122	122	14		√	3	0.55253	Momilactone A synthase OS=Oryza sativa subsp. japonica GN=Os04g0179200 PE=2 SV=1	Dehydrogenases with different specificities (related to short-chain alcohol dehydrogenases)
AK-EST-SSR284	Unigene8498_All	(AG)9	220	220	19		√	6	0.728052	Chlorophyll a-b binding protein 8, chloroplastic OS=Solanum lycopersicum GN=CAB8 PE=3 SV=1	--
AK-EST-SSR286	Unigene8533_All	(CTC)5	205	205	16	√	√	7	0.792272	Sulfated surface glycoprotein 185 OS=Volvox carteri PE=1 SV=1	ATPases involved in chromosome partitioning
AK-EST-SSR287	Unigene8639_All	(CTC)5	273	273	10		√	6	0.759706	Receptor protein kinase-like protein At4g34220 OS=Arabidopsis thaliana GN=At4g34220 PE=2 SV=1	DNA-directed RNA polymerase, beta' subunit/160 kD subunit
AK-EST-SSR288	Unigene8675_All	(CAGC)4	223	223	13			5	0.633488	Cyclin-dependent kinase F-3 OS=Oryza sativa subsp. japonica GN=CDKF-3 PE=2 SV=1	Serine/threonine protein kinase
AK-EST-SSR289	Unigene875_All	(AT)7	174	174	4			2	0.3648	--	--
AK-EST-SSR291	Unigene8854_All	(AAG)6	255	255	19			3	0.59	--	--
AK-EST-SSR292	Unigene8914_All	(GGC)6	192	192	16			6	0.700595	--	--
AK-EST-SSR293	Unigene8939_All	(TA)6	261	261	18	√	√	2	0.274411	5'-3' exoribonuclease 2 OS=Arabidopsis thaliana GN=XRN2 PE=2 SV=1	5'-3' exonuclease
AK-EST-SSR294	Unigene8977_All	(CT)8	103	103	9	√		4	0.619568	Anthocyanin 3'-O-beta-glucosyltransferase OS=Gentiana triflora PE=1 SV=1	ATPases involved in chromosome partitioning
AK-EST-SSR295	Unigene9_All	(TTTC)4	246	246	18			2	0.200617	--	--
AK-EST-SSR296	Unigene9028_All	(AAT)5	184	184	16			6	0.667112	--	--
AK-EST-SSR297	Unigene9068_All	(CGCGC)4	186	186	5		√	4	0.641025	--	--
AK-EST-SSR298	Unigene9133_All	(CT)6	186	186	15			7	0.757785	Translation initiation factor IF-2 OS=Mycobacterium marinum (strain ATCC BAA-535 / M) GN=infB PE=3 SV=1	--
AK-EST-SSR301	Unigene9328_All	(CT)7	201	201	16			8	0.778362	--	--
AK-EST-SSR302	Unigene9349_All	(CCG)5	197	197	11			4	0.62236	AP2-like ethylene-responsive transcription factor At2g41710 OS=Arabidopsis thaliana GN=At2g41710 PE=2 SV=2	Predicted hydrolase of the metallo-beta-lactamase superfamily
AK-EST-SSR303	Unigene9389_All	(CT)8	269	269	12	√		3	0.463655	--	--
AK-EST-SSR304	Unigene9442_All	(GACGGC)4	280	280	6	√		2	0.368016	--	--
AK-EST-SSR305	Unigene948_All	(CT)8	131	131	10			5	0.686646	Arginine biosynthesis bifunctional protein ArgJ, chloroplastic OS=Sorghum bicolor GN=SORBIDRAFT_01g039230 PE=3 SV=1	N-acetylglutamate synthase (N-acetylornithine aminotransferase)
AK-EST-SSR306*	Unigene9553_All	(CAC)5	180	180	1			2	-	--	--
AK-EST-SSR307	Unigene9580_All	(CAG)5	268	268	18	√		8	0.79922	--	--
AK-EST-SSR309	Unigene9625_All	(CCG)5	255	255	19			5	0.728395	Actin cytoskeleton-regulatory complex protein pan-1 OS=Neurospora crassa GN=pan-1 PE=3 SV=1	--
AK-EST-SSR310	Unigene9661_All	(TG)6	172	172	16			4	0.586978	Trihelix transcription factor GT-1 OS=Arabidopsis thaliana GN=GT-1 PE=1 SV=1	Flp pilus assembly protein, secretin CpaC
AK-EST-SSR312*	Unigene9722_All	(TACG)4	255	309	1			1	-	--	--
AK-EST-SSR313	Unigene976_All	(TCT)6	197	230	16	√	√	5	0.660222	Nucleolar protein 14 OS=Mus musculus GN=Nop14 PE=1 SV=1	AAA ATPase containing von Willebrand factor type A (vWA) domain
AK-EST-SSR314	Unigene980_All	(TTTTC)4	245	102	10		√	8	0.814404	YTH domain family protein 1 OS=Mus musculus GN=Ythdf1 PE=2 SV=1	--
AK-EST-SSR315	Unigene9866_All	(AGC)5	102	102	18			10	0.78717	--	--
AK-EST-SSR316	Unigene9903_All	(AGC)5	125	125	2			2	0.3648	Probable carboxylesterase 18 OS=Arabidopsis thaliana GN=CXE18 PE=2 SV=1	Esterase/lipase
AK-EST-SSR317	Unigene9925_All	(GTTT)4	200	200	12			3	0.411042	--	--
* means that EST-SSR markers were not used to evaluate the genetic relationship among 14 Amorphophallus species and 5 wild "species".
a "√" means that primers were shown to be polymorphsm in A. konjac or A. bulbifer.
